# Supplementary material for: Genomic and Phenomic Screens for Flower Related RING Type Ubiquitin E3 Ligases in Arabidopsis
Source: Front Plant Sci. 2017 Mar 28;8:416. doi: 10.3389/fpls.2017.00416 (PMC5368169; doi:10.3389/fpls.2017.00416)
Supplement: Supplementary file 1 [file Table1.xlsx]

## Sheet: Taul1
Supplemental Table 1. RING mutants analyzed in this study. For GABI lines, segregation analysis was done first, only the ones with one insertion locus were further used for genotyping and qRT-PCR. qRT-PCR response: Knock-down fold-up 0.5-0.1; Knock-out fold-up <0.1; Up-regulated fold-up >2. The flower related UPS candidates selected based on literature are marked with * after NASC codes. “Express…
AGI	Gene	NASC code	Stock code (note)	T-DNA position	Tissues	Expression level in Col-0	Expression level in mutant	Differential level	qRT-PCR result	Genotyping PCR primers (forward and reverse, 5'-3')	qRT-PCR primers (forward and reverse, 5'-3')
AT1G14200		N671739	SALK_095353C	promoter	inflorescences and flowers	0.943842	0.441005	0.467245	Knock-down	CCTCCTGTTCCTAGTTTTCGG, ACCACTCCTCCACACACTTTG	CGTGATCGGAGAAGATAAGGA, ACCACTCATCCAAACAAATCG
AT1G32740	SBP (S-ribonuclease binding protein) family protein	N24742	SALK_104261 (BO)	exon 2	inflorescences and flowers	1.78206	1.04313	0.585351	Knock-down	TGTGCTAAGGAAAGAAATCAAGC, TAACCCAAATCGTCTCGTACG	AAAGCGGCCGAATTGCAAAG; AATTCCGCAACGTGAGACAC
AT1G32740	SBP (S-ribonuclease binding protein) family protein	N861377	SAIL_878_B10	exon 4	inflorescences and flowers	1.78206	3.97214	2.22896	Up-regulated	TGTGGTGCATAATAGCCCTTC, AGAACCAAAACGAACAAACCC	AAAGCGGCCGAATTGCAAAG; AATTCCGCAACGTGAGACAC
AT1G61620	CSU1, COP1 SUPPRESSOR 1, phosphoinositide binding protein;	N686069*	SALK_060493C	intron 1	inflorescences and flowers	4.34694	0.014882	0.00342355	Knock-out	CCTCTTCGCTGTTGTCTTCTG, TTGTTCTCTCTGCTTGAAGCC	GAAGCGCTTAGGACAATGAAA, GACCGAAGCTGCTGGTGTAG
AT1G63840		N344073	GK-299B05.01	promoter	inflorescences and flowers	43.4441	2.27358	0.0523334	Knock-out	TCGAACGATTTTGAACCAAAG, TAGAGACACACTGCGCAACAC	ACCCACGTTGACCAAACCT, CGAACAACCGGTAACATCTCT
AT1G68820	Transmembrane Fragile-X…	N659628	SALK_005268c	exon 7	inflorescences and flowers	2.94693	0.0180183	0.00611425	Knock-out	TGCAGGTTGTCTCTGACATTG, AAAGAATCCCAGGAATTCACG	TTTCAACATGGTGCAAGATTACTT, TCTGGTGAGAAGGTGTTGTATCC
AT1G68820	Transmembrane Fragile-X-F…	N667194	SALK_122743C	exon 8	inflorescences and flowers	2.94693	0.000191324	6.49232e-05	Knock-out	AGAACAAAGAAGGAGCTTCGG, GTAGTAACCGCTGACGACGAG	TTTCAACATGGTGCAAGATTACTT, TCTGGTGAGAAGGTGTTGTATCC
AT1G72200	ATL11	N685892	SALK_050105C	exon	young and mature siliques	15.5575	0.180596	0.0116083	Knock-out	TGACCAAATAGCCACCATCTC, TCACGGTGGAGTATTGGAAAG	CGGACAAGTTCGATCAATCA; TAGCACGCACCTTATCACCA
AT1G72200	ATL11	N598348	SALK_098348 (BN)	exon	young and mature siliques	15.5575	0.109574	0.00704321	Knock-out	TACATCCCAACTTCTTGACGG, ACATAGACCTACGTGGCATGC	CGGACAAGTTCGATCAATCA; TAGCACGCACCTTATCACCA
AT1G74870		N678060	SALK_006537C	promoter	inflorescences and flowers	0.0193105	2.73	141.374	Up-regulated	TTAATGGGCACAGCTTGTACC, CAAATGCTTGTGTGTACACGG	TTTCTCCAAGAAACGCAAGG, GTTTGCGACGAGCATCAAT
AT1G76410	ATL8	N530639	SALK_030639	exon	inflorescences and flowers	11.7539	1.12073	0.0953499	Knock-out	TGGGATACAGTCTCGTGTTCC, ATCATCGGCTTAATAGCCGTC	TCGTGGAGTGTGCTATCTGTTT, GCAACACCCTAAGCTCGTCT
AT2G22680	WAVH1	N653622	SALK_041291C	promoter	inflorescences and flowers	0.454812	0.04	0.0879483	Knock-out	AAAAGAACAAGGGATCTCTTCTTG, CTCTGCTTGAATCGGAGTTTG	CGGTTCAATCCGGTTAGGT, ATTTCAACCAGCAACGCTCT
AT2G22680	WAVH1	N219963	CATMA2a21170	RNAi	inflorescences and flowers	0.454812	0.28	0.615638	Knock-down	CAACCACGTCTTCAAAGCAA, CTGGGGTACCGAATTCCTC, CTTGCGCTGCAGTTATCATC, AGGCGTCTCGCATATCTCAT	CGGTTCAATCCGGTTAGGT, ATTTCAACCAGCAACGCTCT
AT2G37150	RING/U-box superfamily protein	N517525	SALK_017525	exon 3	inflorescences and flowers	1.22203	15.0224	12.293	Up-regulated	GGTGGCCTTAAATGCCTAGAC, TGGGACCAGTGAGAACAGATC	AGGAGCAAAGAAAATGTGCAA, CCCCTTAACTTCCCCTAACTCT
AT2G37150	RING/U-box superfamily protein	N685421	SALK_021643C	exon 3	inflorescences and flowers	2.00172	64.2786	32.1116	Up-regulated	TCTCTGTGGTGATCAAGCATG, AGCTACAACAGCCAGACATGG	TCCACGAACGGTTTTCATCT, GCCTCATGTCTCTGTGGTGA
At2G44410	STUbL6	N742646*	GK-931H12.08	5' UTR	inflorescences, flowers and leaves	0.0632255	0.021849	0.345573	Knock-down	CTATGTTCGTTAGGCGACACC, TTGACGAGTCAATTGAATGCC	TAAACCGAGGGAACCCTTTC, TTCTAATATGTTCGATTGCTTCGT
AT2G47700	RFI2	N878610*	SAIL_1222_B08	intron 2	inflorescences and flowers	4.18716	0.00174579	0.00041694	Knock-out	CTTAGATTGCCACGACTCTGC, TACAATGCCCAATTCCAAAAG	CCCGTTTGGTGAACTCTCTC, TGTCCATGGAACTCAGTATGATATGT
AT2G47700	RFI2	N613269*	SALK_113269	3' UTR	inflorescences and flowers	4.18716	0.00203821	0.000486777	Knock-out	CTGTTTCCGGCTAGATCAGTG, TCATCTCCATGACAAGAAGGG	CCCGTTTGGTGAACTCTCTC, TGTCCATGGAACTCAGTATGATATGT
AT3G01650	RGLG1	N655271	SALK_011892C	exon 3	Leaves	2.69195	0.0771779	0.0286699	Knock-out	TCGGGCAGGTATGTTATCATC, AGCAATGAATGGACAGGTTTG	ATGGCAATGACAGTGGTTGA, CTGTTCTTGCGGACTTAGCC
AT3G06330		N747338	GK-004G05.01	exon 2	inflorescences and flowers	3.73085	1.7187	0.460674	Knock-down	TCTCCTAATTCGCTTTTTCCG, AGGAGGAACGGAAGAGACTTG	GCTTCCTAGTAGACAAGCTGCAA, CGCACAATAACTTTGTTTCTTCC
AT3G06330		N591772	SALK_091772 (BJ)	exon 2	inflorescences and flowers	3.73085	11.6224	3.11521	Up-regulated	TCTCCTAATTCGCTTTTTCCG, AGGAGGAACGGAAGAGACTTG	GCTTCCTAGTAGACAAGCTGCAA, CGCACAATAACTTTGTTTCTTCC
AT3G07200	STUbL3	N785373	GK-847E06.01	promoter	inflorescences and flowers	1.43148	0.666647	0.465703	Knock-down	AGTTTTTGCTGACAACGTTGG, TTGTTGATCTCCCTGGTGTTC	GTTGAGCTTAACAAGCCGAGA, TGGACACAGACAGATTGGACA
AT3G07200	STUbL3	N589360	SALK_013196 (CC)	promoter	inflorescences and flowers	5.22202	8.785	1.6823	Up-regulated	GTAGGGAGGGACAACGATACC, TAACAGTGGAAGTGGAAACCC	GTTGAGCTTAACAAGCCGAGA, TGGACACAGACAGATTGGACA
AT3G09760		N653280	SALK_070160C	exon 3	inflorescences and flowers	1.1001	0.01	0.00909007	Knock-out	TCTTACCAGAAGCTGCTCGAG, CTTTGTGTCCTCCCCTTCTTC	TGCAGAATTCTCGGGGTAGT; ATTGGAACATCCTGCCATAAA
AT3G10910	DAFL1	N769358	GK-822A07.01	exon	inflorescences and flowers	5.12698	2.55195	0.497748	Knock-down	CAATATGAGCTTAGTAATTGGGCC, TTTAGCTGCTTTACTCTGCGC	CCATCGTATAGGGACATGATCGG, CCAACCAACAAAAACCAAGCC
AT3G20010	FRG1	N307474	GK-287D02.07	exon 5	inflorescences and flowers	1.68544	0.36	0.213595	Knock-down	TCCTGCAGGTTTTGAATCAAC, ATTGGTGTTCCAGACAAGCAC	GAGACAGGGCGGTTAAAGAAT; AATAACATGACATGCAGCTACCA
AT3G20010	FRG1	N526921	SALK_026921 (AX) (BE)	intron 7	inflorescences and flowers	1.68544	0.09	0.0533987	Knock-out	GCTTTTAGCGACATCAGCATC, TTGCAAGTCTTCATTTCGTCC	GAGACAGGGCGGTTAAAGAAT; AATAACATGACATGCAGCTACCA
AT3G29270	RING/U-box superfamily protein	N372291	GK-018G06.02	exon 1 or 5' UTR	inflorescences and flowers	1.39776	0.0791317	0.0566132	Knock-out	GCTGAAAATGATTGAGCTTTAGG, CCACCAGGTGAGTTACGTCTC	ATGGTCGAGAGGATGAATGG, TGATCATTGTTTCCATCTGTTTG
AT4G11370	RHA1A	N546581	SALK_046581 (CM)	exon	inflorescences and flowers	1.29883	1.10415	0.850112	No change	AAACAAATTTTTGCCTTTCATAATATC, ACCGGACATTTCATCTTGTTG	TCAGCGAGTCTTGCTAACGAG, AAACACGTGTCCACACTTGG
AT4G11370	RHA1A	N2045046	GK-500F07.02	exon 1	inflorescences and flowers	2.22708	0.0207935	0.00933665	Knock-out	GTAAACCCGAGATTTTCCTGC, CTGCCGGTTTGAATTGTACTC	AGACCGTTGGATCGTTGACT, TCTGAACCAGAACCCCAATC
AT4G17680	SBP (S-ribonuclease binding protein) family protein	N2037522*	GK-195A05.03	exon 4	inflorescences, flowers and leaves	4.44917	82.9244	18.6382	Up-regulated	GTCTTGTTTGTTGCTTAGATCTGG, TCGCAAGTTATTGATATAACCGAG	TCTCTTCCCGGAGATGTTACC, TAACGTACGCCGCAACTCT
AT4G17680	SBP (S-ribonuclease binding protein) family protein	N67002*	SAIL_420_E12	exon 4	inflorescences, flowers and leaves	4.44917	1.39315	0.313125	Knock-down	TCGCAAAAATAGAATCATATAAAGATG, AAGAAGCGGAGTTGGAGAAAG	TCTCTTCCCGGAGATGTTACC, TAACGTACGCCGCAACTCT
AT4G21070	BRCA1	N24951	SALK_014731 (E) (R)	exon 4	inflorescences and flowers	2.16417	3.11841	1.44092	Up-regulated	CAAAGAGTCGCTTTGTTCCTG, TATCACTTGCCTTTTCAACGG	TGTGCCTTTTGTCAGTGTTCA, GGTTCACCTCTGTAGTAGTGAGTCAT
AT4G21070	BRCA1	N647006	SALK_147006 (BX)	intron 1	inflorescences and flowers	0.308576	58.9193	190.94	Up-regulated	TCACCGATTACAGTCGTGAAG, CCAGAAGCATCTTCCATGTTC	TGTGCCTTTTGTCAGTGTTCA, GGTTCACCTCTGTAGTAGTGAGTCAT
AT5G01520	AIRP2	N24976	SALK_053790 (AY)	intron 1	inflorescences and flowers	14.7183	4.05852	0.275747	Knock-down	CTTTAGACAGACGCTCCTCCC, GCCGGGCTGTAAGATAATCTC	CCAGTTCGCCAACACTCTG, TCATCTGAACGTAGCCACCA
AT5G08750	SHA2	N389992	GK-250G03.02	3' UTR	inflorescences and flowers	14.111	2.17612	0.154214	Knock-down	TTCAACAAAGTGGTTATCGCC, CGCTTCTGCCTTGTACACTG	CAGTAGTCATCTTCTTCAGATTCGTT, TGCCAAACACAAGAAACCAG
AT5G27420	CNI1	N339285	GK-476A11.02	exon 1	inflorescences and flowers	0.625166	1.03149	1.64995	Up-regulated	CGCAGTAGACGGTAGCGTTAC, TCTTTGGTCGACGAACAAGAC	CGCCGAGAGTTGAAGTCAATA, GGAACCGCTAGTTGAACCAA
AT5G37890	SINAL7	N596989	SALK_096989 (BN)	exon 2	inflorescences and flowers	2.74172	0.06	0.0218841	Knock-out	TTCATAGCAAATGGCCTATGC, GTTGGAATTGTGCCCATTTAC	ACCCCGCAAGAGAATTTCA; TTGACGCTAATCCTCATTTCC
AT5G37890	SINAL7	N833574	SAIL_752_B08	intron	inflorescences and flowers	1.44248	0.005224	0.00362154	Knock-out	GGCCTTAATTGGGAATTGAAG, GAACACTCTCCATTGCTCTGC	ACCCCGCAAGAGAATTTCA; TTGACGCTAATCCTCATTTCC
AT5G41400		N306024	GK-479B03.06	exon	inflorescences and flowers	0.067247	0.03	0.446117	Knock-down	CATGAATGTCCCGTGTGTATG, TTTCGGATATTGGGTCTACCC	TGTTTAATCTTTAGCTGAGTGGTTGA; CCTCAACGGATAATACAAATTTCA
AT5G55970	RIE	N216145	CATMA5a51750	RNAi	young and mature siliques	12.9776	1.3986	0.10777	Knock-down	CAACCACGTCTTCAAAGCAA, CTGGGGTACCGAATTCCTC, CTTGCGCTGCAGTTATCATC, AGGCGTCTCGCATATCTCAT	TGTCCTTGGCGATGTTGAG, TGCATTTGTTCATCAAGTGAGAG
AT5G63970	RGLG3	N694155	SALK_205129C	exon 1	inflorescences, flowers and leaves	1.60344	0.0592563	0.0369558	Knock-out	ACCATCTGCGATAATGACGAG, TACGTTTTGATTATTTGCCGG	TCCCTTTTCAATACAAGGCTACA, TCACGCTCTATAACCTCTGGTG
AT5G65683	WAV3 HOMOLOG 2, WAVH2	N656705*	SALK_085354C	exon 2	inflorescences, flowers and leaves	10.0179	0.0244623	0.00244186	Knock-out	TCGCTGACTCGATTTAAATGC, ATTTGCAAACGGTTAAACACG	GCCGCCGAGAAATTAGCTAAAG, AATCTGGCGTTTTCCAAGCC
