# Supplementary material for: Genomic and Phenomic Screens for Flower Related RING Type Ubiquitin E3 Ligases in Arabidopsis
Source: Front Plant Sci. 2017 Mar 28;8:416. doi: 10.3389/fpls.2017.00416 (PMC5368169; doi:10.3389/fpls.2017.00416)
Supplement: Supplementary file 2 [file Table2.XLSX]

## Sheet: Table
Supplemental table 2. RING genes curated in this study. Gene symbol, gene description and associated literature were retrieved from Thalemine at https://www.araport.org/
Gene ID	Curated in this study	Gene symbol	Description	RING Type	Domain sequence	GO ID	GO name	Pubmed ID	Literature
AT1G01350			Zinc finger (CCCH-type/C3HC4-type RING finger) family protein	HC	CFICREPFVDPVVTKCKHYFCEHCALKHHTKNKKCFVCN	GO:0003677, GO:0003676, GO:0005634, GO:0008270	DNA binding, nucleic acid binding, nucleus, zinc ion binding	20736450, 20736450, 18221561, 20736450, 18221561, 18650403, 20736450, 18221561, 18650403, 17335513, 20736450, 18221561, 18650403, 17335513, 11910074, 20736450, 18221561, 18650403, 17335513, 11910074, 12023303, 20736450, 18221561, 18650403, 17335513, 11910074, 12023303, 11130712
AT1G02610			RING/FYVE/PHD zinc finger superfamily protein	CH	CRICHEEEAESYFEAPCSCSGTIKFAHRDCIQRWCDEKGNTICEICL	GO:0005737, GO:0016021, GO:0008270, GO:0008270	cytoplasm, integral component of membrane, zinc ion binding, zinc ion binding	24377444, 24377444, 20736450, 24377444, 20736450, 10982874, 24377444, 20736450, 10982874, 11130712	(2013) BMC Plant Biol, (2011) Mol Biol Evol, (2000) Nucleic Acids Res, (2000) Nature
AT1G02860		NLA	SPX (SYG1/Pho81/XPR1) domain-containing protein	HC	CSICLDTVFDPISLTCGHIYCYMCACSAASVNVVDGLKTAEATEKCPLCR	GO:0042742, GO:0016874, GO:0016607, GO:0005634, GO:0005634, GO:0009626, GO:0005886, GO:0043161, GO:0005515, GO:0016567, GO:0010337, GO:0080021, GO:0080021, GO:0010167, GO:0009751, GO:0009697, GO:0009627, GO:0061630, GO:0061630, GO:0004842, GO:0004842, GO:0004842, GO:0004842, GO:0008270	defense response to bacterium, ligase activity, nuclear speck, nucleus, nucleus, plant-type hypersensitive response, plasma membrane, proteasome-mediated ubiquitin-dependent protein catabolic process, protein binding, protein ubiquitination, regulation of salicylic acid metabolic process, response to benzoic acid, response to benzoic acid, response to nitrate, response to salicylic acid, salicyli…	24474629, 24474629, 24122828, 24474629, 24122828, 21455488, 24474629, 24122828, 21455488, 19854858, 24474629, 24122828, 21455488, 19854858, 18178671, 24474629, 24122828, 21455488, 19854858, 18178671, 18552353, 24474629, 24122828, 21455488, 19854858, 18178671, 18552353, 18753285, 24474629, 24122828, 21455488, 19854858, 18178671, 18552353, 18753285, 17355433, 24474629, 24122828, 21455488, 19854858,…	(2014) Plant Cell, (2013) Plant Cell, (2011) PLoS Genet, (2009) Plant Physiol, (2008) Plant Physiol, (2008) J Exp Bot, (2008) Plant Physiol, (2007) Plant J, (2007) Plant Mol Biol, (2006) Genes Dev, (2005) Plant Physiol, (2005) Plant Physiol, (2004) Plant Physiol, (2000) Nature
AT1G03365	Yes		RING/U-box superfamily protein	HC	CVMCLSEEMSVIFLPCAHQVLCFKCNQLHEKEGMMDCPSCR	GO:0016874, GO:0005634, GO:0016567, GO:0008270	ligase activity, nucleus, protein ubiquitination, zinc ion binding	11130712	(2000) Nature
AT1G03770		RING1B	RING 1B	HC	CSICLGIIRKTRTVMECLHRFCRECIDKSMRLGNNECPTCR	GO:0035102, GO:0001709, GO:0016569, GO:0016874, GO:0010076, GO:0010077, GO:0010492, GO:0045814, GO:0045892, GO:0005634, GO:0005634, GO:0005515, GO:0016567, GO:0006351, GO:0008270, GO:0008270	PRC1 complex, cell fate determination, covalent chromatin modification, ligase activity, maintenance of floral meristem identity, maintenance of inflorescence meristem identity, maintenance of shoot apical meristem identity, negative regulation of gene expression, epigenetic, negative regulation of transcription, DNA-templated, nucleus, nucleus, protein binding, protein ubiquitination, transcript…	21701597, 21701597, 21060339, 21701597, 21060339, 19097900, 21701597, 21060339, 19097900, 11130712	(2011) PLoS One, (2010) Cell Res, (2008) Curr Biol, (2000) Nature
AT1G04020	Yes	BARD1	breast cancer associated RING 1	HC	CPLCLKLLNRPVLLPCDHVFCDSCVHKSSQVESGCPVCK	GO:0070531, GO:0031436, GO:0003677, GO:0006281, GO:0006281, GO:0000724, GO:0080182, GO:0005622, GO:0048366, GO:0010078, GO:0010492, GO:0045717, GO:0035067, GO:0045892, GO:0005634, GO:0005634, GO:0005886, GO:0071158, GO:0035066, GO:0045944, GO:0005515, GO:0065004, GO:0042127, GO:0009934, GO:0003713, GO:0003713, GO:0006351, GO:0004842, GO:0004842, GO:0008270	BRCA1-A complex, BRCA1-BARD1 complex, DNA binding, DNA repair, DNA repair, double-strand break repair via homologous recombination, histone H3-K4 trimethylation, intracellular, leaf development, maintenance of root meristem identity, maintenance of shoot apical meristem identity, negative regulation of fatty acid biosynthetic process, negative regulation of histone acetylation, negative regulatio…	25631790, 25631790, 23616605, 25631790, 23616605, 22589469, 25631790, 23616605, 22589469, 20736450, 25631790, 23616605, 22589469, 20736450, 22629260, 25631790, 23616605, 22589469, 20736450, 22629260, 19704708, 25631790, 23616605, 22589469, 20736450, 22629260, 19704708, 18591352, 25631790, 23616605, 22589469, 20736450, 22629260, 19704708, 18591352, 16957774, 25631790, 23616605, 22589469, 20736450,…	(2015) Nat Commun, (2013) Plant Physiol, (2012) Plant Physiol, (2011) Mol Biol Evol, (2011) Front Plant Sci, (2009) Plant Signal Behav, (2008) Plant Cell, (2006) EMBO J, (2005) Environ Mol Mutagen, (2000) Nature
AT1G04360			RING/U-box superfamily protein	H2	CSVCLNEFQEDEKLRIIPNCCHVFHIDCIDIWLQGNANCPLCR	GO:0016021, GO:0005634, GO:0016567, GO:0008270, GO:0008270	integral component of membrane, nucleus, protein ubiquitination, zinc ion binding, zinc ion binding	24833385, 24833385, 25398498, 24833385, 25398498, 21094157, 24833385, 25398498, 21094157, 16557337, 24833385, 25398498, 21094157, 16557337, 16897085, 24833385, 25398498, 21094157, 16557337, 16897085, 15634198, 24833385, 25398498, 21094157, 16557337, 16897085, 15634198, 14576160, 24833385, 25398498, 21094157, 16557337, 16897085, 15634198, 14576160, 14593172, 24833385, 25398498, 21094157, 16557337,…	(2014) Science, (2014) Plant Cell, (2011) FEBS Lett, (2006) J Mol Evol, (2006) Curr Genet, (2005) Plant J, (2004) J Biol Chem, (2003) Science, (2000) Nature
AT1G04790			RING/U-box superfamily protein	H2	CVICLETPKIGDTIRHLPCLHKFHKDCIDPWLGRSKSCPVCK	GO:0005634, GO:0008270, GO:0008270	nucleus, zinc ion binding, zinc ion binding	18775970, 18775970, 11130712	(2008) Plant Physiol, (2000) Nature
AT1G05120			Helicase protein with RING/U-box domain-containing protein	HC	CGLCHDPAEDYVVTSCAHVFCKACLIGFSASLGKVTCPTCS	GO:0005524, GO:0005524, GO:0003677, GO:0004386, GO:0005634, GO:0008270	ATP binding, ATP binding, DNA binding, helicase activity, nucleus, zinc ion binding	18775970, 18775970, 16489130, 18775970, 16489130, 15645454, 18775970, 16489130, 15645454, 12609051, 18775970, 16489130, 15645454, 12609051, 11130712	(2008) Plant Physiol, (2006) Plant Physiol, (2005) Environ Mol Mutagen, (2003) Plant J, (2000) Nature
AT1G05880		ARI12	RING/U-box superfamily protein	HC	CGACGESHPHKNLASVSCGHRICTRCWTSHINKIISEKPAAEWNLWLKCPVRVGLHASCP	GO:0071456, GO:0005737, GO:0016874, GO:0046872, GO:0005634, GO:0032436, GO:0000209, GO:0042787, GO:0010224, GO:0031624, GO:0000151, GO:0061630, GO:0061630	cellular response to hypoxia, cytoplasm, ligase activity, metal ion binding, nucleus, positive regulation of proteasomal ubiquitin-dependent protein catabolic process, protein polyubiquitination, protein ubiquitination involved in ubiquitin-dependent protein catabolic process, response to UV-B, ubiquitin conjugating enzyme binding, ubiquitin ligase complex, ubiquitin protein ligase activity, ubiq…	25817546, 25817546, 22188380, 25817546, 22188380, 22990446, 25817546, 22188380, 22990446, 20736450, 25817546, 22188380, 22990446, 20736450, 21398256, 25817546, 22188380, 22990446, 20736450, 21398256, 14993207, 25817546, 22188380, 22990446, 20736450, 21398256, 14993207, 12529512, 25817546, 22188380, 22990446, 20736450, 21398256, 14993207, 12529512, 12446796, 25817546, 22188380, 22990446, 20736450,…	(2015) Plant Physiol Biochem, (2012) Physiol Plant, (2012) Plant Signal Behav, (2011) Mol Biol Evol, (2011) Plant Physiol, (2004) Genome Res, (2003) Plant Physiol, (2002) Mol Biol Evol, (2000) Nature
AT1G05890		ARI5	RING/U-box superfamily protein	HC	CGICFDSYTLEEIVSVSCGHPFCATCWTGYISTTINDGPGCLMLKCPDPSCP	GO:0005737, GO:0005737, GO:0016021, GO:0016874, GO:0005634, GO:0032436, GO:0000209, GO:0016567, GO:0042787, GO:0031624, GO:0000151, GO:0061630, GO:0061630, GO:0004842, GO:0004842, GO:0008270	cytoplasm, cytoplasm, integral component of membrane, ligase activity, nucleus, positive regulation of proteasomal ubiquitin-dependent protein catabolic process, protein polyubiquitination, protein ubiquitination, protein ubiquitination involved in ubiquitin-dependent protein catabolic process, ubiquitin conjugating enzyme binding, ubiquitin ligase complex, ubiquitin protein ligase activity, ubiq…	16626458, 16626458, 15923328, 16626458, 15923328, 12529512, 16626458, 15923328, 12529512, 14593172, 16626458, 15923328, 12529512, 14593172, 12446796, 16626458, 15923328, 12529512, 14593172, 12446796, 11130712	(2006) Mol Ecol, (2005) Plant Physiol, (2003) Plant Physiol, (2003) Science, (2002) Mol Biol Evol, (2000) Nature
AT1G06770	Yes	DRIP1	DREB2A-interacting protein 1	HC	CSICDNILRDATTISECLHTFCRKCIYEKITEDEIETCPVCN	GO:0005737, GO:0016874, GO:0005634, GO:0005634, GO:0051865, GO:0005515, GO:0016567, GO:0009414, GO:0004842, GO:0004842, GO:0008270	cytoplasm, ligase activity, nucleus, nucleus, protein autoubiquitination, protein binding, protein ubiquitination, response to water deprivation, ubiquitin-protein transferase activity, ubiquitin-protein transferase activity, zinc ion binding	25897002, 25897002, 24376497, 25897002, 24376497, 20736450, 25897002, 24376497, 20736450, 21701597, 25897002, 24376497, 20736450, 21701597, 20933424, 25897002, 24376497, 20736450, 21701597, 20933424, 18552202, 25897002, 24376497, 20736450, 21701597, 20933424, 18552202, 18599647, 25897002, 24376497, 20736450, 21701597, 20933424, 18552202, 18599647, 18650403, 25897002, 24376497, 20736450, 21701597,…	(2015) Plant Physiol, (2013) PLoS One, (2011) Mol Biol Evol, (2011) PLoS One, (2010) Curr Biol, (2008) Plant Cell, (2008) Plant Physiol, (2008) Plant Physiol, (2008) Plant Physiol, (2006) Mol Plant Microbe Interact, (2004) Genome Res, (2000) Nature
AT1G08050			Zinc finger (C3HC4-type RING finger) family protein	H2	CAICLYEIRKEDGKAIFTAECSHSFHFDCITSNVKHGNRICPLCR	GO:0005576, GO:0005886, GO:0004842, GO:0004842, GO:0008270, GO:0008270	extracellular region, plasma membrane, ubiquitin-protein transferase activity, ubiquitin-protein transferase activity, zinc ion binding, zinc ion binding	25720653, 25720653, 18650403, 25720653, 18650403, 18775970, 25720653, 18650403, 18775970, 17317660, 25720653, 18650403, 18775970, 17317660, 18053238, 25720653, 18650403, 18775970, 17317660, 18053238, 16183833, 25720653, 18650403, 18775970, 17317660, 18053238, 16183833, 14576160, 25720653, 18650403, 18775970, 17317660, 18053238, 16183833, 14576160, 15258262, 25720653, 18650403, 18775970, 17317660,…	(2015) Sci Rep, (2008) Plant Physiol, (2008) Plant Physiol, (2007) Mol Cell Proteomics, (2007) BMC Genomics, (2005) Plant Physiol, (2004) J Biol Chem, (2004) Plant Cell, (2000) Nature
AT1G08190		VPS41	vacuolar protein sorting 41	H2	CCMCFDPVSIRGDTVVVFFCCHAYHETCLMDAAFSN	GO:0033263, GO:0051020, GO:0030897, GO:0009630, GO:0005770, GO:0000166, GO:0005634, GO:0006623, GO:0006623, GO:0035542, GO:0042144, GO:0016192	CORVET complex, GTPase binding, HOPS complex, gravitropism, late endosome, nucleotide binding, nucleus, protein targeting to vacuole, protein targeting to vacuole, regulation of SNARE complex assembly, vacuole fusion, non-autophagic, vesicle-mediated transport	20736450, 20736450, 20117084, 20736450, 20117084, 20181752, 20736450, 20117084, 20181752, 19884248, 20736450, 20117084, 20181752, 19884248, 18650403, 20736450, 20117084, 20181752, 19884248, 18650403, 18775970, 20736450, 20117084, 20181752, 19884248, 18650403, 18775970, 17346352, 20736450, 20117084, 20181752, 19884248, 18650403, 18775970, 17346352, 15644464, 20736450, 20117084, 20181752, 19884248,…	(2011) Mol Biol Evol, (2010) Biochem Biophys Res Commun, (2010) Plant Physiol, (2009) Plant Cell Physiol, (2008) Plant Physiol, (2008) Plant Physiol, (2007) BMC Genomics, (2005) Plant Physiol, (2004) Plant Physiol, (2004) Plant Physiol, (2003) Mol Biol Cell, (2000) Nature, (1997) Proc Natl Acad Sci U S A
AT1G09060			JmjC domain protein JMJ24	C2	CHQCQRKDRERIISCLKCNQRAFCHNCLSARYSEISLEEVEKVCPACR	GO:0042393, GO:2000616, GO:0051573, GO:0005634, GO:0005634, GO:0010628, GO:0005515, GO:0016567, GO:0003700, GO:0003700, GO:0000976, GO:0061630, GO:0061630, GO:0008270	histone binding, negative regulation of histone H3-K9 acetylation, negative regulation of histone H3-K9 methylation, nucleus, nucleus, positive regulation of gene expression, protein binding, protein ubiquitination, transcription factor activity, sequence-specific DNA binding, transcription factor activity, sequence-specific DNA binding, transcription regulatory region sequence-specific DNA bindi…	26798133, 26798133, 26979329, 26798133, 26979329, 26119694, 26798133, 26979329, 26119694, 24104567, 26798133, 26979329, 26119694, 24104567, 19423640, 26798133, 26979329, 26119694, 24104567, 19423640, 18775970, 26798133, 26979329, 26119694, 24104567, 19423640, 18775970, 11130712	(2016) Genes Dev, (2016) Plant Physiol, (2015) Plant J, (2013) Plant Cell, (2009) DNA Res, (2008) Plant Physiol, (2000) Nature
AT1G10170	Yes	NFXL1	NF-X-like 1	CH	CMICYDKVGRSANIWSCSSCYSIFHINCIKRWARAPTSVDLLAEKNQGDNWRCPGCQ	GO:0000977, GO:0042742, GO:0016874, GO:0000122, GO:0005634, GO:0005634, GO:0005634, GO:0016567, GO:0010310, GO:0006355, GO:0009642, GO:0010188, GO:0009651, GO:0009697, GO:0003700, GO:0003700, GO:0006366, GO:0001078, GO:0001078, GO:0008270	RNA polymerase II regulatory region sequence-specific DNA binding, defense response to bacterium, ligase activity, negative regulation of transcription from RNA polymerase II promoter, nucleus, nucleus, nucleus, protein ubiquitination, regulation of hydrogen peroxide metabolic process, regulation of transcription, DNA-templated, response to light intensity, response to microbial phytotoxin, respo…	22073231, 22073231, 20522174, 22073231, 20522174, 18055584, 22073231, 20522174, 18055584, 18069941, 22073231, 20522174, 18055584, 18069941, 18650403, 22073231, 20522174, 18055584, 18069941, 18650403, 18775970, 22073231, 20522174, 18055584, 18069941, 18650403, 18775970, 19704430, 22073231, 20522174, 18055584, 18069941, 18650403, 18775970, 19704430, 16510518, 22073231, 20522174, 18055584, 18069941,…	(2011) PLoS One, (2010) Plant Biol (Stuttg), (2008) Plant Physiol, (2008) Plant J, (2008) Plant Physiol, (2008) Plant Physiol, (2008) Plant Signal Behav, (2006) J Exp Bot, (2006) FEBS Lett, (2005) Plant Cell, (2002) Plant Physiol, (2000) Nature
AT1G10650			SBP (S-ribonuclease binding protein) family protein	HC	CKMCNVKEVSVLIVPCRHLLCKECDVFTKICPVCK	GO:0005737, GO:0005634, GO:0016567, GO:0031347, GO:0004842, GO:0004842, GO:0008270	cytoplasm, nucleus, protein ubiquitination, regulation of defense response, ubiquitin-protein transferase activity, ubiquitin-protein transferase activity, zinc ion binding	24833385, 24833385, 18775970, 24833385, 18775970, 15644464, 24833385, 18775970, 15644464, 16359384, 24833385, 18775970, 15644464, 16359384, 12383089, 24833385, 18775970, 15644464, 16359384, 12383089, 11130712	(2014) Science, (2008) Plant Physiol, (2005) Plant Physiol, (2005) Plant J, (2002) Plant J, (2000) Nature
AT1G11020			RING/FYVE/PHD zinc finger superfamily protein	CH	CRICLEDDSELLGDELISPCMCKGTQQFVHRSCLDHWRSVKEGFAFSHCTTCK	GO:0016021, GO:0008270, GO:0008270	integral component of membrane, zinc ion binding, zinc ion binding	20736450, 20736450, 18650403, 20736450, 18650403, 18775970, 20736450, 18650403, 18775970, 11130712	(2011) Mol Biol Evol, (2008) Plant Physiol, (2008) Plant Physiol, (2000) Nature
AT1G11100			SNF2 domain-containing protein / helicase domain-containing protein / zinc finger protein-like protein	HC	CGICNVAPKDAVVSLCGHVFCNQCICECLTRDNNQCPLSYCK	GO:0005524, GO:0005524, GO:0003677, GO:0005737, GO:0004386, GO:0004386, GO:0048025, GO:0005634, GO:0042981, GO:0008270	ATP binding, ATP binding, DNA binding, cytoplasm, helicase activity, helicase activity, negative regulation of mRNA splicing, via spliceosome, nucleus, regulation of apoptotic process, zinc ion binding	25425661, 25425661, 20736450, 25425661, 20736450, 18775970, 25425661, 20736450, 18775970, 16489130, 25425661, 20736450, 18775970, 16489130, 12609040, 25425661, 20736450, 18775970, 16489130, 12609040, 11130712	(2014) Proc Natl Acad Sci U S A, (2011) Mol Biol Evol, (2008) Plant Physiol, (2006) Plant Physiol, (2003) Plant J, (2000) Nature
AT1G11950			Transcription factor jumonji (jmjC) domain-containing protein	C2	CHQCSKGERRYLFICTFCEVRLYCFPCIKKWYPHLSTDDILEKCPFCR	GO:0005634, GO:0003700, GO:0003700	nucleus, transcription factor activity, sequence-specific DNA binding, transcription factor activity, sequence-specific DNA binding	23667124, 23667124, 20736450, 23667124, 20736450, 16720694, 23667124, 20736450, 16720694, 11130712	(2013) Plant Cell, (2011) Mol Biol Evol, (2006) Mol Biol Evol, (2000) Nature
AT1G12470			zinc ion binding protein	H2	CGVCKRKILMMSGDFRMAQGYSSAGPLAPFYVFPCGHSFHAQCLITHVTSCAHEEQAEHILDLQKQLTLLGSETRRDINGNRSDEPITSTTTADKLRSELDDAIASECPFCC	GO:0006886, GO:0006886, GO:0008270	intracellular protein transport, intracellular protein transport, zinc ion binding	23667124, 23667124, 15644464, 23667124, 15644464, 12589039, 23667124, 15644464, 12589039, 11130712	(2013) Plant Cell, (2005) Plant Physiol, (2003) Mol Biol Cell, (2000) Nature
AT1G12760			Zinc finger, C3HC4 type (RING finger) family protein	H2	CCICLSAYEDGTELRELPCGHHFHCSCVDKWLYINATCPLCK	GO:0009507, GO:0016021, GO:0016874, GO:0005634, GO:0016567, GO:0016567, GO:0004842, GO:0004842, GO:0008270, GO:0008270	chloroplast, integral component of membrane, ligase activity, nucleus, protein ubiquitination, protein ubiquitination, ubiquitin-protein transferase activity, ubiquitin-protein transferase activity, zinc ion binding, zinc ion binding	19376835, 19376835, 19423640, 19376835, 19423640, 18218973, 19376835, 19423640, 18218973, 17521445, 19376835, 19423640, 18218973, 17521445, 15644464, 19376835, 19423640, 18218973, 17521445, 15644464, 16339806, 19376835, 19423640, 18218973, 17521445, 15644464, 16339806, 14576160, 19376835, 19423640, 18218973, 17521445, 15644464, 16339806, 14576160, 14593172, 19376835, 19423640, 18218973, 17521445,…	(2009) Plant Physiol, (2009) DNA Res, (2008) Plant Physiol, (2007) BMC Genomics, (2005) Plant Physiol, (2005) Plant Physiol, (2004) J Biol Chem, (2003) Science, (2003) Plant Mol Biol, (2000) Nature
AT1G13195			RING/U-box superfamily protein	HC	CGICLETCTKMVLPNCCHSMCIKCYRNWNLKSQSCPFCR	GO:0005634, GO:0008270, GO:0008270	nucleus, zinc ion binding, zinc ion binding	24833385, 24833385, 18650403, 24833385, 18650403, 18775970, 24833385, 18650403, 18775970, 17408486, 24833385, 18650403, 18775970, 17408486, 12093376, 24833385, 18650403, 18775970, 17408486, 12093376, 11130712	(2014) Science, (2008) Plant Physiol, (2008) Plant Physiol, (2007) Genome Biol, (2002) Genome Biol, (2000) Nature
AT1G14180	Yes		RING/U-box superfamily protein	H2	CGLCNRYLSQKSPWGSRSIVRNRDMPVTGVLSCQHVFHVECLDQSTPKIQRNDPLCPICT	GO:0008150, GO:0005576, GO:0016021, GO:0016829, GO:0005634, GO:0008270	biological_process, extracellular region, integral component of membrane, lyase activity, nucleus, zinc ion binding	11130712	(2000) Nature
AT1G14200			RING/U-box superfamily protein	H2	CAICLDEWSKGDVAAEMPCKHKFHSKCVEEWLGRHATCPMCR	GO:0005634, GO:0008270, GO:0008270	nucleus, zinc ion binding, zinc ion binding	18252252, 18252252, 18424626, 18252252, 18424626, 18650403, 18252252, 18424626, 18650403, 18775970, 18252252, 18424626, 18650403, 18775970, 11130712	(2008) Dev Biol, (2008) Plant Physiol, (2008) Plant Physiol, (2008) Plant Physiol, (2000) Nature
AT1G14260			RING/FYVE/PHD zinc finger superfamily protein	CH	CRICQDECDIKNLESPCACNGSLKYAHRKCVQRWCNEKGNTICEICH	GO:0016021, GO:0005886, GO:0016567, GO:0004842, GO:0004842, GO:0008270, GO:0008270	integral component of membrane, plasma membrane, protein ubiquitination, ubiquitin-protein transferase activity, ubiquitin-protein transferase activity, zinc ion binding, zinc ion binding	24833385, 24833385, 18775970, 24833385, 18775970, 17056621, 24833385, 18775970, 17056621, 15644464, 24833385, 18775970, 17056621, 15644464, 16339806, 24833385, 18775970, 17056621, 15644464, 16339806, 11130712	(2014) Science, (2008) Plant Physiol, (2006) Plant Cell Physiol, (2005) Plant Physiol, (2005) Plant Physiol, (2000) Nature
AT1G15100		RHA2A	RING-H2 finger A2A	H2	CVVCLSKLKEGEEVRKLECRHVFHKKCLEGWLHQFNFTCPLCR	GO:0009738, GO:0005737, GO:0016874, GO:0005634, GO:0005886, GO:0009789, GO:0043161, GO:0005515, GO:0000209, GO:0016567, GO:0042787, GO:0047484, GO:0009651, GO:0061630, GO:0061630, GO:0004842, GO:0004842, GO:0008270, GO:0008270	abscisic acid-activated signaling pathway, cytoplasm, ligase activity, nucleus, plasma membrane, positive regulation of abscisic acid-activated signaling pathway, proteasome-mediated ubiquitin-dependent protein catabolic process, protein binding, protein polyubiquitination, protein ubiquitination, protein ubiquitination involved in ubiquitin-dependent protein catabolic process, regulation of resp…	21478367, 21478367, 19286935, 21478367, 19286935, 18650403, 21478367, 19286935, 18650403, 17885809, 21478367, 19286935, 18650403, 17885809, 16367961, 21478367, 19286935, 18650403, 17885809, 16367961, 16500995, 21478367, 19286935, 18650403, 17885809, 16367961, 16500995, 15644464, 21478367, 19286935, 18650403, 17885809, 16367961, 16500995, 15644464, 16258011, 21478367, 19286935, 18650403, 17885809,…	(2011) Plant Physiol, (2009) Plant Physiol, (2008) Plant Physiol, (2007) Plant Mol Biol, (2006) Plant J, (2006) Plant Physiol, (2005) Plant Physiol, (2005) Plant Physiol, (2004) Plant J, (2003) Biochem J, (2003) Science, (2002) Gene, (2000) Nature, (1998) FEBS Lett
AT1G17145	Yes		RING/U-box superfamily protein	ST	CPICFLYYPSLNRSRCCMKSICTECFLRMKSPNSAQPTQCPFCK	GO:0008150, GO:0005737	biological_process, cytoplasm	24833385, 24833385, 18775970, 24833385, 18775970, 12093376, 24833385, 18775970, 12093376, 11130712	(2014) Science, (2008) Plant Physiol, (2002) Genome Biol, (2000) Nature
AT1G17970			RING/U-box superfamily protein	H2	CSICQDEYEREDEVGELNCGHSFHVHCVKQWLSRKNACPVCK	GO:0005634, GO:0008270, GO:0008270	nucleus, zinc ion binding, zinc ion binding	20736450, 20736450, 21798944, 20736450, 21798944, 16299171, 20736450, 21798944, 16299171, 11130712	(2011) Mol Biol Evol, (2011) Science, (2005) Plant Physiol, (2000) Nature
AT1G18470			Transmembrane Fragile-X-F-associated protein	HC	CRVCFEKDISLVLLPCRHRLCRTCADKCTTCPICR	GO:0005829, GO:0005576, GO:0016021, GO:0005739, GO:0008270, GO:0008270	cytosol, extracellular region, integral component of membrane, mitochondrion, zinc ion binding, zinc ion binding	24833385, 24833385, 21166475, 24833385, 21166475, 18650403, 24833385, 21166475, 18650403, 18775970, 24833385, 21166475, 18650403, 18775970, 16432629, 24833385, 21166475, 18650403, 18775970, 16432629, 12093376, 24833385, 21166475, 18650403, 18775970, 16432629, 12093376, 11130712	(2014) Science, (2011) J Proteome Res, (2008) Plant Physiol, (2008) Plant Physiol, (2006) Plant Cell Rep, (2002) Genome Biol, (2000) Nature
AT1G18660			zinc finger (C3HC4-type RING finger) family protein	HC	CTVCLKLLYEPATTPCGHTFCRSCLFQSMDRGNKCPLCR	GO:0004176, GO:0004176, GO:0005634, GO:0006508, GO:0008270, GO:0008270	ATP-dependent peptidase activity, ATP-dependent peptidase activity, nucleus, proteolysis, zinc ion binding, zinc ion binding	21798944, 21798944, 21189294, 21798944, 21189294, 17181860, 21798944, 21189294, 17181860, 15644464, 21798944, 21189294, 17181860, 15644464, 11130712	(2011) Science, (2010) Plant Cell, (2006) BMC Plant Biol, (2005) Plant Physiol, (2000) Nature
AT1G18760			Zinc finger, C3HC4 type (RING finger) family protein	D	CTICLEEFNDGTKVMTLPCGHEFDDECVLTWFETNHDCPLCR	GO:0005634, GO:0008270, GO:0008270	nucleus, zinc ion binding, zinc ion binding	15644464, 15644464, 16339806, 15644464, 16339806, 11130712	(2005) Plant Physiol, (2005) Plant Physiol, (2000) Nature
AT1G18770			RING/U-box superfamily protein	D	CIICLEEFSEGRRVVTLPCGHDFDDECVLKWFETNHSCPLCR	GO:0005634, GO:0008270, GO:0008270	nucleus, zinc ion binding, zinc ion binding	11130712	(2000) Nature
AT1G18780			RING/U-box superfamily protein	D	CTICLEEFDDGRSIVTLPCGHEFDEECVLEWFVRSHVCPLCR	GO:0005737, GO:0016021, GO:0008270, GO:0008270	cytoplasm, integral component of membrane, zinc ion binding, zinc ion binding	15644464, 15644464, 11130712	(2005) Plant Physiol, (2000) Nature
AT1G18910			zinc ion binding protein	H2	CPICHEYIFTSNSPVKALPCGHVMHSTCFQEYTCSHYTCPICS	GO:0005634, GO:0008270, GO:0008270	nucleus, zinc ion binding, zinc ion binding	15539473, 15539473, 11130712	(2004) Plant Cell, (2000) Nature
AT1G19310			RING/U-box superfamily protein	HC	CNICLDLAQDPIVTLCGHLFCWPCLYKWLHLHSQSKDCPVCK	GO:0016021, GO:0005634, GO:0008270, GO:0008270	integral component of membrane, nucleus, zinc ion binding, zinc ion binding	24833385, 24833385, 21798944, 24833385, 21798944, 18775970, 24833385, 21798944, 18775970, 12093376, 24833385, 21798944, 18775970, 12093376, 11130712	(2014) Science, (2011) Science, (2008) Plant Physiol, (2002) Genome Biol, (2000) Nature
AT1G19680			RING/U-box superfamily protein	H2	CGRCSKLLTERSPVARFDLPIPAVLACGHVYHAACLETMTNETEKYDPTCPICT	GO:0005634, GO:0008270	nucleus, zinc ion binding	21798944, 21798944, 18775970, 21798944, 18775970, 15644464, 21798944, 18775970, 15644464, 14576160, 21798944, 18775970, 15644464, 14576160, 12912986, 21798944, 18775970, 15644464, 14576160, 12912986, 11130712	(2011) Science, (2008) Plant Physiol, (2005) Plant Physiol, (2004) J Biol Chem, (2003) J Biol Chem, (2000) Nature
AT1G20823			RING/U-box superfamily protein	H2	CAICLAEFSAGDELRVLPQCGHGFHVACIDTWLGSHSSCPSCR	GO:0070417, GO:0009507, GO:0006952, GO:0016021, GO:0005886, GO:0016567, GO:0009909, GO:0010966, GO:0010200, GO:0061630, GO:0061630, GO:0008270, GO:0008270	cellular response to cold, chloroplast, defense response, integral component of membrane, plasma membrane, protein ubiquitination, regulation of flower development, regulation of phosphate transport, response to chitin, ubiquitin protein ligase activity, ubiquitin protein ligase activity, zinc ion binding, zinc ion binding	26086094, 26086094, 17722694, 26086094, 17722694, 16557337, 26086094, 17722694, 16557337, 14593172, 26086094, 17722694, 16557337, 14593172, 11130712	(2015) Biochem Biophys Res Commun, (2007) Mol Plant Microbe Interact, (2006) J Mol Evol, (2003) Science, (2000) Nature
AT1G21650		SECA2	Preprotein translocase SecA family protein	HC	CPVCLQSYDGESTVPRVLACGHTACEECLTNLPKKFPDTIRCPACT	GO:0005524, GO:0005524, GO:0005524, GO:0009941, GO:0031969, GO:0009658, GO:0009793, GO:0006886, GO:0006886, GO:0016020, GO:0005886, GO:0009536, GO:0017038, GO:0006605, GO:0006605, GO:0015462, GO:0015462, GO:0010109, GO:0008270	ATP binding, ATP binding, ATP binding, chloroplast envelope, chloroplast membrane, chloroplast organization, embryo development ending in seed dormancy, intracellular protein transport, intracellular protein transport, membrane, plasma membrane, plastid, protein import, protein targeting, protein targeting, protein-transmembrane transporting ATPase activity, protein-transmembrane transporting ATP…	24265739, 24265739, 20736450, 24265739, 20736450, 21051552, 24265739, 20736450, 21051552, 20061580, 24265739, 20736450, 21051552, 20061580, 16979780, 24265739, 20736450, 21051552, 20061580, 16979780, 14576160, 24265739, 20736450, 21051552, 20061580, 16979780, 14576160, 11130712	(2013) PLoS One, (2011) Mol Biol Evol, (2011) Plant Physiol, (2010) Mol Cell Proteomics, (2006) Trends Genet, (2004) J Biol Chem, (2000) Nature
AT1G21651	Yes		zinc ion binding protein	HC	CPVCLQSYDGESTVPRVLACGHTACEECLTNLPKKFPDTIRCPACT	GO:0008150, GO:0005737	biological_process, cytoplasm	11130712	(2000) Nature
AT1G21960			RING/U-box superfamily protein	D	CTICLEEFEKGEIVVTLPCGHEFDDGCIGKWFLKDHVCPLCR	GO:0005634, GO:0008270, GO:0008270	nucleus, zinc ion binding, zinc ion binding	11130712	(2000) Nature
AT1G22500		ATL15	RING/U-box superfamily protein	H2	CPVCLNEFEDDETLRLIPQCCHVFHPGCIDAWLRSQTTCPLCR	GO:0005576, GO:0016021, GO:0016874, GO:0016567, GO:0016567, GO:0033591, GO:0009416, GO:0004842, GO:0004842, GO:0008270, GO:0008270	extracellular region, integral component of membrane, ligase activity, protein ubiquitination, protein ubiquitination, response to L-ascorbic acid, response to light stimulus, ubiquitin-protein transferase activity, ubiquitin-protein transferase activity, zinc ion binding, zinc ion binding	24833385, 24833385, 22253603, 24833385, 22253603, 20736450, 24833385, 22253603, 20736450, 21421703, 24833385, 22253603, 20736450, 21421703, 17217462, 24833385, 22253603, 20736450, 21421703, 17217462, 16557337, 24833385, 22253603, 20736450, 21421703, 17217462, 16557337, 16897085, 24833385, 22253603, 20736450, 21421703, 17217462, 16557337, 16897085, 15644464, 24833385, 22253603, 20736450, 21421703,…	(2014) Science, (2012) PLoS Genet, (2011) Mol Biol Evol, (2011) J Exp Bot, (2007) Plant J, (2006) J Mol Evol, (2006) Curr Genet, (2005) Plant Physiol, (2005) Plant Physiol, (2004) Genetics, (2004) Plant Physiol, (2000) Nature
AT1G22510			E3 ubiquitin-protein ligase RNF170-like protein (DUF 1232)	HC	CSICHGHFNAPCQSNCSHWFCGNCIMLVWRHGSTLRPCKCPLCR	GO:0005783, GO:0016021, GO:0005739, GO:0005634, GO:0005886, GO:0005774, GO:0008270, GO:0008270	endoplasmic reticulum, integral component of membrane, mitochondrion, nucleus, plasma membrane, vacuolar membrane, zinc ion binding, zinc ion binding	22923678, 22923678, 18650403, 22923678, 18650403, 17151019, 22923678, 18650403, 17151019, 17346352, 22923678, 18650403, 17151019, 17346352, 17644812, 22923678, 18650403, 17151019, 17346352, 17644812, 11130712	(2012) Plant Physiol, (2008) Plant Physiol, (2007) Mol Cell Proteomics, (2007) BMC Genomics, (2007) Mol Cell Proteomics, (2000) Nature
AT1G22670			Protease-associated (PA) RING/U-box zinc finger family protein	H2	CAICLEDYIVGDKLRVLPCSHKFHVACVDSWLISWRTFCPVCK	GO:0005576, GO:0016021, GO:0031902, GO:0008233, GO:0008233, GO:0032586, GO:0015031, GO:0008270, GO:0008270	extracellular region, integral component of membrane, late endosome membrane, peptidase activity, peptidase activity, protein storage vacuole membrane, protein transport, zinc ion binding, zinc ion binding	11130712	(2000) Nature
AT1G23980			RING/U-box superfamily protein	H2	CAVCLCEFSEDDKLRLLPNCSHAFHIDCIDTWLLSNSTCPLCR	GO:0016021, GO:0005634, GO:0016567, GO:0008270	integral component of membrane, nucleus, protein ubiquitination, zinc ion binding	16557337, 16557337, 16897085, 16557337, 16897085, 16339806, 16557337, 16897085, 16339806, 14576160, 16557337, 16897085, 16339806, 14576160, 14593172, 16557337, 16897085, 16339806, 14576160, 14593172, 11910074, 16557337, 16897085, 16339806, 14576160, 14593172, 11910074, 11130712	(2006) J Mol Evol, (2006) Curr Genet, (2005) Plant Physiol, (2004) J Biol Chem, (2003) Science, (2002) Science, (2000) Nature
AT1G24440			RING/U-box superfamily protein	HC	CGICLEPCTKMVLPNCCHAMCIKCYRNWNTKSESCPFCR	GO:0005634, GO:0008270	nucleus, zinc ion binding	24833385, 24833385, 18775970, 24833385, 18775970, 17304219, 24833385, 18775970, 17304219, 16297073, 24833385, 18775970, 17304219, 16297073, 12093376, 24833385, 18775970, 17304219, 16297073, 12093376, 11130712	(2014) Science, (2008) Plant Physiol, (2007) EMBO J, (2005) Plant J, (2002) Genome Biol, (2000) Nature
AT1G24580			RING/U-box superfamily protein	H2	CCVCLCGFKEEEEVSELVSCKHFFHRACLDNWFGNNHTTCPLCR	GO:0005634, GO:0008270, GO:0008270	nucleus, zinc ion binding, zinc ion binding	11130712	(2000) Nature
AT1G26800			RING/U-box superfamily protein	H2	CVICLEEWKSEETVKEMPCKHRFHGGCIEKWLGFHGSCPVCR	GO:0005634, GO:0008270, GO:0008270	nucleus, zinc ion binding, zinc ion binding	24833385, 24833385, 19291320, 24833385, 19291320, 11130712	(2014) Science, (2009) BMC Plant Biol, (2000) Nature
AT1G28040			RING/U-box superfamily protein	H2	CPICLSEYASKETVRCMPECDHCFHVQCIDEWLKIHSSCPVCR	GO:0016021, GO:0005634, GO:0016567, GO:0008270, GO:0008270	integral component of membrane, nucleus, protein ubiquitination, zinc ion binding, zinc ion binding	16557337, 16557337, 17147637, 16557337, 17147637, 11130712	(2006) J Mol Evol, (2006) Plant Biotechnol J, (2000) Nature
AT1G30860			RING/U-box superfamily protein	HC	CCVCDETQVEAVLYRCGHMMCLKCANELHWSGGKCPICR	GO:0008270	zinc ion binding	21798944, 21798944, 20706207, 21798944, 20706207, 18775970, 21798944, 20706207, 18775970, 11130712	(2011) Science, (2010) Mol Syst Biol, (2008) Plant Physiol, (2000) Nature
AT1G32340		NHL8	NDR1/HIN1-like 8	HC	CCICFSESAGIDFVKLPCQHFFCLKCMKTYTDIHVTEGTVNKLKCPDSKCG	GO:0005737, GO:0005634, GO:0032436, GO:0000209, GO:0042787, GO:0031624, GO:0000151, GO:0061630, GO:0061630, GO:0008270	cytoplasm, nucleus, positive regulation of proteasomal ubiquitin-dependent protein catabolic process, protein polyubiquitination, protein ubiquitination involved in ubiquitin-dependent protein catabolic process, ubiquitin conjugating enzyme binding, ubiquitin ligase complex, ubiquitin protein ligase activity, ubiquitin protein ligase activity, zinc ion binding	18650403, 18650403, 15644464, 18650403, 15644464, 14666423, 18650403, 15644464, 14666423, 12644654, 18650403, 15644464, 14666423, 12644654, 11130712	(2008) Plant Physiol, (2005) Plant Physiol, (2004) Planta, (2003) Plant Physiol, (2000) Nature
AT1G32361	Yes	ATL1F	RING/U-box superfamily protein	H2	CSICLTEFMDDDTIRLISTCNHSFHTICIDLWFEGHKTCPVCR	GO:0016021, GO:0005634, GO:0016567, GO:0008270	integral component of membrane, nucleus, protein ubiquitination, zinc ion binding	17229318, 17229318, 17147637, 17229318, 17147637, 11130712	(2007) BMC Genomics, (2006) Plant Biotechnol J, (2000) Nature
AT1G32530			RING/U-box superfamily protein	HC	CIICMKDEVSVVFLPCAHQVCGSCSDSFFASNNGGSKVTCPCCR	GO:0005737, GO:0005515, GO:0008270, GO:0008270	cytoplasm, protein binding, zinc ion binding, zinc ion binding	19187040, 23667124, 19187040, 23667124, 18650403, 19187040, 23667124, 18650403, 18775970, 19187040, 23667124, 18650403, 18775970, 15276459, 19187040, 23667124, 18650403, 18775970, 15276459, 12732715, 19187040, 23667124, 18650403, 18775970, 15276459, 12732715, 14593172, 19187040, 23667124, 18650403, 18775970, 15276459, 12732715, 14593172, 11130712	(2013) Plant Cell, (2008) Plant Physiol, (2008) Plant Physiol, (2004) Phytochemistry, (2003) Proc Natl Acad Sci U S A, (2003) Science, (2000) Nature
AT1G32740			SBP (S-ribonuclease binding protein) family protein	HC	CKACREREATVVVLPCRHLICPGCDRTALACPLCL	GO:0005634, GO:0016567, GO:0031347, GO:0004842, GO:0004842, GO:0008270	nucleus, protein ubiquitination, regulation of defense response, ubiquitin-protein transferase activity, ubiquitin-protein transferase activity, zinc ion binding	24833385, 24833385, 17085508, 24833385, 17085508, 12093376, 24833385, 17085508, 12093376, 11130712	(2014) Science, (2007) Plant Physiol, (2002) Genome Biol, (2000) Nature
AT1G33480			RING/U-box superfamily protein	H2	CSVCLGDYQPNDKLQQIPVCKHTFHMDCIDLWLTSHTTCPLCR	GO:0016021, GO:0005634, GO:0016567, GO:0008270, GO:0008270	integral component of membrane, nucleus, protein ubiquitination, zinc ion binding, zinc ion binding	16557337, 16557337, 11130712	(2006) J Mol Evol, (2000) Nature
AT1G35183	Yes		zinc finger, C3HC4 type (RING finger) protein	HC	CAICNNLFDHATALKRCNHIFCFRCIYGKITEHDWKCCPVCY	GO:0008150, GO:0003674, GO:0005634	biological_process, molecular_function, nucleus	18667720, 18667720, 11130712	(2008) Plant Physiol, (2000) Nature
AT1G35330			RING/U-box superfamily protein	H2	CAICLNEFEDEETLRLMPPCSHAFHASCIDVWLSSRSTCPVCR	GO:0005576, GO:0016021, GO:0016567, GO:0008270, GO:0008270	extracellular region, integral component of membrane, protein ubiquitination, zinc ion binding, zinc ion binding	22253603, 22253603, 16557337, 22253603, 16557337, 11130712	(2012) PLoS Genet, (2006) J Mol Evol, (2000) Nature
AT1G35625			RING/U-box superfamily protein	H2	CAICIDDYRVGEILRILPCKHKYHAVCIDSWLGRCRSFCPVCK	GO:0016021, GO:0031902, GO:0008233, GO:0008233, GO:0032586, GO:0015031, GO:0008270, GO:0008270	integral component of membrane, late endosome membrane, peptidase activity, peptidase activity, protein storage vacuole membrane, protein transport, zinc ion binding, zinc ion binding	11130712	(2000) Nature
AT1G35630			Protease-associated (PA) RING/U-box zinc finger family protein	H2	CAICIDDYCVGEKLRILPCKHKYHAVCIDSWLGRCRSFCPVCK	GO:0005576, GO:0016021, GO:0031902, GO:0008233, GO:0008233, GO:0032586, GO:0015031, GO:0008270, GO:0008270	extracellular region, integral component of membrane, late endosome membrane, peptidase activity, peptidase activity, protein storage vacuole membrane, protein transport, zinc ion binding, zinc ion binding	14993207, 14993207, 11130712	(2004) Genome Res, (2000) Nature
AT1G36950			RING/U-box superfamily protein	H2	CCICQDRFQRRAGVGKLNCGHNFHINSVKPWILTKKQCPVCQ	GO:0005634, GO:0008270	nucleus, zinc ion binding	18650403, 18650403, 16277745, 18650403, 16277745, 11130712	(2008) Plant Physiol, (2005) Genome Biol, (2000) Nature
AT1G45180			RING/U-box superfamily protein	H2	CCVCQEEYKEEEEIGRLECGHDFHSQCIKEWLKQKNLCPICK	GO:0005634, GO:0008270, GO:0008270	nucleus, zinc ion binding, zinc ion binding	11130712	(2000) Nature
AT1G45976		SBP1	S-ribonuclease binding protein 1	HC	CRFCGVREMCMLLLPCNHMLCKECERKLSSCPLCQ	GO:0005634, GO:0005634, GO:0016567, GO:0031347, GO:0004842, GO:0004842, GO:0008270	nucleus, nucleus, protein ubiquitination, regulation of defense response, ubiquitin-protein transferase activity, ubiquitin-protein transferase activity, zinc ion binding	24833385, 24833385, 18354042, 24833385, 18354042, 18650403, 24833385, 18354042, 18650403, 18775970, 24833385, 18354042, 18650403, 18775970, 11130712	(2014) Science, (2008) Plant Physiol, (2008) Plant Physiol, (2008) Plant Physiol, (2000) Nature
AT1G47570	Yes		RING/U-box superfamily protein	HC	CSICLNIWHDVVTAAPCLHNFCNGCFSEWMRRSEEKHKHVLCPQCR	GO:0005634, GO:0008270	nucleus, zinc ion binding	18315867, 18315867, 15937229, 18315867, 15937229, 11130712	(2008) BMC Genomics, (2005) Plant Cell, (2000) Nature
AT1G49200			RING/U-box superfamily protein	H2	CVICLSDFVSGEQIRMLPKCHHGFHVRCIDKWLQQHLTCPKCR	GO:0016021, GO:0016567, GO:0008270, GO:0008270	integral component of membrane, protein ubiquitination, zinc ion binding, zinc ion binding	24135966, 24135966, 24833385, 24135966, 24833385, 18305208, 24135966, 24833385, 18305208, 17217462, 24135966, 24833385, 18305208, 17217462, 16557337, 24135966, 24833385, 18305208, 17217462, 16557337, 14593172, 24135966, 24833385, 18305208, 17217462, 16557337, 14593172, 11130712	(2014) Plant Mol Biol, (2014) Science, (2008) Plant Physiol, (2007) Plant J, (2006) J Mol Evol, (2003) Science, (2000) Nature
AT1G49210			RING/U-box superfamily protein	H2	CVICLSDFVSGEQLRLLPKCNHGFHVRCIDKWLQHHLTCPKCR	GO:0016021, GO:0016874, GO:0016567, GO:0016567, GO:0004842, GO:0004842, GO:0008270, GO:0008270	integral component of membrane, ligase activity, protein ubiquitination, protein ubiquitination, ubiquitin-protein transferase activity, ubiquitin-protein transferase activity, zinc ion binding, zinc ion binding	24135966, 24135966, 16557337, 24135966, 16557337, 15644464, 24135966, 16557337, 15644464, 11130712	(2014) Plant Mol Biol, (2006) J Mol Evol, (2005) Plant Physiol, (2000) Nature
AT1G49220			RING/U-box superfamily protein	H2	CVICLSDFVSGEQLRLLPKCNHGFHVRCIDKWLQQHLTCPKCR	GO:0016021, GO:0016567, GO:0008270, GO:0008270	integral component of membrane, protein ubiquitination, zinc ion binding, zinc ion binding	24135966, 24135966, 16557337, 24135966, 16557337, 15238540, 24135966, 16557337, 15238540, 11130712	(2014) Plant Mol Biol, (2006) J Mol Evol, (2004) Genetics, (2000) Nature
AT1G49230			RING/U-box superfamily protein	H2	CAICLSEFVAEERVKLLPTCHHGFHVRCIDKWLSSHSSCPTCR			24135966, 24135966, 24833385, 24135966, 24833385, 23517122, 24135966, 24833385, 23517122, 23831064, 24135966, 24833385, 23517122, 23831064, 18650403, 24135966, 24833385, 23517122, 23831064, 18650403, 18671872, 24135966, 24833385, 23517122, 23831064, 18650403, 18671872, 16557337, 24135966, 24833385, 23517122, 23831064, 18650403, 18671872, 16557337, 15086800, 24135966, 24833385, 23517122, 23831064,…	(2014) Plant Mol Biol, (2014) Science, (2013) Physiol Plant, (2013) FEBS Lett, (2008) Plant Physiol, (2008) BMC Plant Biol, (2006) J Mol Evol, (2004) Plant J, (2003) Science, (2000) Nature
AT1G49850			RING/U-box superfamily protein	H2	CSICLESFTKGDMLISLPCTHSFHSSCLNPWLRACGDCPCCR	GO:0016874, GO:0005634, GO:0008270, GO:0008270	ligase activity, nucleus, zinc ion binding, zinc ion binding	21798944, 21798944, 14576160, 21798944, 14576160, 14593172, 21798944, 14576160, 14593172, 11130712, 21798944, 14576160, 14593172, 11130712, 9781696	(2011) Science, (2004) J Biol Chem, (2003) Science, (2000) Nature, (1998) FEBS Lett
AT1G50410			SNF2 domain-containing protein / helicase domain-containing protein / zinc finger protein-like protein	HC	CCVCHDPPEDPVVTLCGHIFCYQCVSDYITGDEDTCPAPRCR	GO:0005524, GO:0005524, GO:0003677, GO:0003677, GO:0016569, GO:0005737, GO:0031047, GO:0004386, GO:0004386, GO:0048025, GO:0005634, GO:0005634, GO:0042981, GO:0006355, GO:0006351, GO:0008270	ATP binding, ATP binding, DNA binding, DNA binding, covalent chromatin modification, cytoplasm, gene silencing by RNA, helicase activity, helicase activity, negative regulation of mRNA splicing, via spliceosome, nucleus, nucleus, regulation of apoptotic process, regulation of transcription, DNA-templated, transcription, DNA-templated, zinc ion binding	25420628, 25420628, 25425661, 25420628, 25425661, 18775970, 25420628, 25425661, 18775970, 16489130, 25420628, 25425661, 18775970, 16489130, 14593172, 25420628, 25425661, 18775970, 16489130, 14593172, 11130712	(2014) Cell Res, (2014) Proc Natl Acad Sci U S A, (2008) Plant Physiol, (2006) Plant Physiol, (2003) Science, (2000) Nature
AT1G50440			RING/FYVE/PHD zinc finger superfamily protein	CH	CRICLDVGGEDLIAPCNCKGTQKHVHRSCLDNWRSTKEGFAFSHCTECR	GO:0005737, GO:0016021, GO:0008270, GO:0008270	cytoplasm, integral component of membrane, zinc ion binding, zinc ion binding	15644464, 15644464, 16339806, 15644464, 16339806, 12093376, 15644464, 16339806, 12093376, 11130712	(2005) Plant Physiol, (2005) Plant Physiol, (2002) Genome Biol, (2000) Nature
AT1G51930			RING/U-box superfamily protein	H2	CPICLEEYEDDHQIRRLRNCGHVFHLLCIDSWLTQKQNCPSCR	GO:0016021, GO:0008270, GO:0008270	integral component of membrane, zinc ion binding, zinc ion binding	24833385, 24833385, 11130712	(2014) Science, (2000) Nature
AT1G53010			RING/U-box superfamily protein	H2	CAICLSGYVVNEECRVFPVCRHIYHALCIDAWLKNHLTCPTCR	GO:0016021, GO:0016567, GO:0008270, GO:0008270	integral component of membrane, protein ubiquitination, zinc ion binding, zinc ion binding	18775970, 18775970, 16557337, 18775970, 16557337, 11130712	(2008) Plant Physiol, (2006) J Mol Evol, (2000) Nature
AT1G53190			RING/U-box superfamily protein	H2	CTICQESFKNEEKIATLDCGHEYHAECLEKWLIVKNVCPICK	GO:0005634, GO:0008270	nucleus, zinc ion binding	14756312, 14756312, 11130712	(2003) Plant Mol Biol, (2000) Nature
AT1G53490	Yes	HEI10	RING/U-box superfamily protein	D	CNACWRDLEGRAISTTCGHLLCTEDASKILSNDGACPICD	GO:0003677, GO:0051026, GO:0005694, GO:0016874, GO:0007126, GO:0005634, GO:0005634, GO:0043161, GO:0016567, GO:0016567, GO:0035825, GO:0007131, GO:0061630, GO:0061630, GO:0008270	DNA binding, chiasma assembly, chromosome, ligase activity, meiotic nuclear division, nucleus, nucleus, proteasome-mediated ubiquitin-dependent protein catabolic process, protein ubiquitination, protein ubiquitination, reciprocal DNA recombination, reciprocal meiotic recombination, ubiquitin protein ligase activity, ubiquitin protein ligase activity, zinc ion binding	25038251, 25038251, 23682113, 25038251, 23682113, 22792078, 25038251, 23682113, 22792078, 22844245, 25038251, 23682113, 22792078, 22844245, 11130712	(2014) Nucleic Acids Res, (2013) J Exp Bot, (2012) PLoS Genet, (2012) PLoS Genet, (2000) Nature
AT1G53820			RING/U-box superfamily protein	H2	CAVCLSDLVDGDKARVLPRCNHGFHVDCIDMWFQSHSTCPLCR	GO:0016021, GO:0005634, GO:0016567, GO:0008270, GO:0008270	integral component of membrane, nucleus, protein ubiquitination, zinc ion binding, zinc ion binding	16557337, 16557337, 15181213, 16557337, 15181213, 11130712	(2006) J Mol Evol, (2004) Plant Physiol, (2000) Nature
AT1G54150		SPL2	E3 Ubiquitin ligase family protein	HC	CVICVSRRRVPAFIPCGHVVCCRRCASTVERELNPKCPVCL	GO:0009941, GO:0009707, GO:0016021, GO:0016874, GO:0005739, GO:0007005, GO:0004842, GO:0004842, GO:0008270	chloroplast envelope, chloroplast outer membrane, integral component of membrane, ligase activity, mitochondrion, mitochondrion organization, ubiquitin-protein transferase activity, ubiquitin-protein transferase activity, zinc ion binding	25514924, 25514924, 23118188, 25514924, 23118188, 18650403, 25514924, 23118188, 18650403, 18682547, 25514924, 23118188, 18650403, 18682547, 15272084, 25514924, 23118188, 18650403, 18682547, 15272084, 14593172, 25514924, 23118188, 18650403, 18682547, 15272084, 14593172, 11130712	(2015) Nucleic Acids Res, (2012) Science, (2008) Plant Physiol, (2008) Plant Cell, (2004) Proc Natl Acad Sci U S A, (2003) Science, (2000) Nature
AT1G55250		HUB2	histone mono-ubiquitination 2	HC	CGVCFDRPKEVVIVKCYHLFCQQCIQRSLEIRHRKCPGCG	GO:0033523, GO:0010390, GO:0045087, GO:0009965, GO:0016874, GO:0005634, GO:0005634, GO:0042803, GO:0010162, GO:0010228, GO:0008270	histone H2B ubiquitination, histone monoubiquitination, innate immune response, leaf morphogenesis, ligase activity, nucleus, nucleus, protein homodimerization activity, seed dormancy process, vegetative to reproductive phase transition of meristem, zinc ion binding	25955387, 25955387, 24319075, 25955387, 24319075, 24567190, 25955387, 24319075, 24567190, 24664204, 25955387, 24319075, 24567190, 24664204, 23667124, 25955387, 24319075, 24567190, 24664204, 23667124, 18798874, 25955387, 24319075, 24567190, 24664204, 23667124, 18798874, 18980658, 25955387, 24319075, 24567190, 24664204, 23667124, 18798874, 18980658, 18849490, 25955387, 24319075, 24567190, 24664204,…	(2015) Plant Signal Behav, (2014) Plant Cell Physiol, (2014) Plant Physiol, (2014) Plant Physiol, (2013) Plant Cell, (2009) Plant J, (2009) Plant J, (2008) Plant Cell, (2007) Plant Cell, (2007) Plant Cell, (2000) Nature
AT1G55530			RING/U-box superfamily protein	H2	CSVCLDDFEIGTEAKLMPCTHKFHSDCLLPWLELHSSCPVCR	GO:0005737, GO:0008270, GO:0008270	cytoplasm, zinc ion binding, zinc ion binding	19348673, 19348673, 18650403, 19348673, 18650403, 18775970, 19348673, 18650403, 18775970, 15634198, 19348673, 18650403, 18775970, 15634198, 12646039, 19348673, 18650403, 18775970, 15634198, 12646039, 12169696, 19348673, 18650403, 18775970, 15634198, 12646039, 12169696, 11130712	(2009) BMC Plant Biol, (2008) Plant Physiol, (2008) Plant Physiol, (2005) Plant J, (2003) Biochem J, (2002) J Biol Chem, (2000) Nature
AT1G57730			RING/U-box superfamily protein	H2	CAICLEDMSQDVHDYQEMPNCPHVFHNDCIYKWLGHSNLCPLCR	GO:0005634, GO:0008270, GO:0008270	nucleus, zinc ion binding, zinc ion binding	11130712	(2000) Nature
AT1G57800		VIM5	zinc finger (C3HC4-type RING finger) family protein	HC	CQICQKVMTNPVTTPCAHNFCKACLESKFAGTALVRERGSGGRKLRSQKSVMKCPCCP	GO:0016569, GO:0016874, GO:0010216, GO:0005720, GO:0005634, GO:0016567, GO:0016567, GO:0090308, GO:0061630, GO:0061630, GO:0008270, GO:0008270	covalent chromatin modification, ligase activity, maintenance of DNA methylation, nuclear heterochromatin, nucleus, protein ubiquitination, protein ubiquitination, regulation of methylation-dependent chromatin silencing, ubiquitin protein ligase activity, ubiquitin protein ligase activity, zinc ion binding, zinc ion binding	21257907, 21257907, 18643997, 21257907, 18643997, 18704160, 21257907, 18643997, 18704160, 17242155, 21257907, 18643997, 18704160, 17242155, 11130712	(2011) Proc Natl Acad Sci U S A, (2008) Plant J, (2008) PLoS Genet, (2007) Genes Dev, (2000) Nature
AT1G57820		VIM1	Zinc finger (C3HC4-type RING finger) family protein	HC	CQICQQVLTLPVTTPCAHNFCKACLEAKFAGKTLVRERSTGGRTLRSRKNVLNCPCCP	GO:0003677, GO:0032776, GO:0010424, GO:0051301, GO:0003682, GO:0006325, GO:0010369, GO:0016569, GO:0010385, GO:0042393, GO:0016874, GO:0010216, GO:0008327, GO:0010428, GO:0010429, GO:0005720, GO:0005634, GO:0005634, GO:0031508, GO:0090309, GO:0016567, GO:0016567, GO:0006355, GO:0061630, GO:0061630, GO:0004842, GO:0004842, GO:0008270	DNA binding, DNA methylation on cytosine, DNA methylation on cytosine within a CG sequence, cell division, chromatin binding, chromatin organization, chromocenter, covalent chromatin modification, double-stranded methylated DNA binding, histone binding, ligase activity, maintenance of DNA methylation, methyl-CpG binding, methyl-CpNpG binding, methyl-CpNpN binding, nuclear heterochromatin, nucleus…	24762702, 24762702, 25009302, 24762702, 25009302, 23313553, 24762702, 25009302, 23313553, 22459921, 24762702, 25009302, 23313553, 22459921, 22589469, 24762702, 25009302, 23313553, 22459921, 22589469, 21257907, 24762702, 25009302, 23313553, 22459921, 22589469, 21257907, 18643997, 24762702, 25009302, 23313553, 22459921, 22589469, 21257907, 18643997, 18704160, 24762702, 25009302, 23313553, 22459921,…	(2014) Epigenetics, (2014) Mol Plant, (2013) Cell, (2012) Protein Expr Purif, (2012) Plant Physiol, (2011) Proc Natl Acad Sci U S A, (2008) Plant J, (2008) PLoS Genet, (2008) BMC Plant Biol, (2007) Curr Biol, (2007) Genes Dev, (2007) Plant J, (2006) Genet Res, (2005) Genome Res, (2003) Science, (2000) Nature
AT1G59560		ZCF61	E3 Ubiquitin ligase family protein	HC	CVVCLDQKYNTAFVECGHMCCCTPCSLQLRTCPLCR	GO:0009941, GO:0009707, GO:0016021, GO:0016874, GO:0005739, GO:0007005, GO:0004842, GO:0004842, GO:0008270	chloroplast envelope, chloroplast outer membrane, integral component of membrane, ligase activity, mitochondrion, mitochondrion organization, ubiquitin-protein transferase activity, ubiquitin-protein transferase activity, zinc ion binding	24833385, 24833385, 23118188, 24833385, 23118188, 20972793, 24833385, 23118188, 20972793, 14593172, 24833385, 23118188, 20972793, 14593172, 11130712, 24833385, 23118188, 20972793, 14593172, 11130712, 10548732	(2014) Science, (2012) Science, (2011) Plant Cell Rep, (2003) Science, (2000) Nature, (1999) Gene
AT1G60360			RING/U-box superfamily protein	H2	CTVCMEEFIVGGDATELPCKHIYHKDCIVPWLRLNNSCPICR	GO:0008270, GO:0008270	zinc ion binding, zinc ion binding	20736450, 20736450, 11130712	(2011) Mol Biol Evol, (2000) Nature
AT1G60610			SBP (S-ribonuclease binding protein) family protein	HC	CKLCNVKNVSVLLVPCRHLLCKDCDVFTGVCPVCQ	GO:0005737, GO:0005634, GO:0016567, GO:0031347, GO:0004842, GO:0004842, GO:0008270	cytoplasm, nucleus, protein ubiquitination, regulation of defense response, ubiquitin-protein transferase activity, ubiquitin-protein transferase activity, zinc ion binding	18775970, 18775970, 15644464, 18775970, 15644464, 15539473, 18775970, 15644464, 15539473, 12753585, 18775970, 15644464, 15539473, 12753585, 11130712	(2008) Plant Physiol, (2005) Plant Physiol, (2004) Plant Cell, (2003) Plant J, (2000) Nature
AT1G61140		EDA16	SNF2 domain-containing protein / helicase domain-containing protein / zinc finger protein-like protein	HC	CGICNDAPEDAVASVCGHVFCKQCIYERLTGDSNHCPFANCN	GO:0005524, GO:0005524, GO:0003677, GO:0005737, GO:0009553, GO:0004386, GO:0004386, GO:0048025, GO:0005634, GO:0042981, GO:0008270	ATP binding, ATP binding, DNA binding, cytoplasm, embryo sac development, helicase activity, helicase activity, negative regulation of mRNA splicing, via spliceosome, nucleus, regulation of apoptotic process, zinc ion binding	25425661, 25425661, 24377444, 25425661, 24377444, 18650403, 25425661, 24377444, 18650403, 18775970, 25425661, 24377444, 18650403, 18775970, 16489130, 25425661, 24377444, 18650403, 18775970, 16489130, 15634699, 25425661, 24377444, 18650403, 18775970, 16489130, 15634699, 16359384, 25425661, 24377444, 18650403, 18775970, 16489130, 15634699, 16359384, 15047898, 25425661, 24377444, 18650403, 18775970,…	(2014) Proc Natl Acad Sci U S A, (2013) BMC Plant Biol, (2008) Plant Physiol, (2008) Plant Physiol, (2006) Plant Physiol, (2005) Development, (2005) Plant J, (2004) Plant Physiol, (2000) Nature
AT1G61620			phosphoinositide binding protein	HC	CPSCKVTLTNTMSLVALSSCGHVFCKKCAEKFMPVDKVCLVCD	GO:0005737, GO:0016607, GO:0005634, GO:0035091, GO:0009640, GO:0031648, GO:0016567, GO:0050999, GO:0050999, GO:0007165, GO:0061630, GO:0061630, GO:0008270	cytoplasm, nuclear speck, nucleus, phosphatidylinositol binding, photomorphogenesis, protein destabilization, protein ubiquitination, regulation of nitric-oxide synthase activity, regulation of nitric-oxide synthase activity, signal transduction, ubiquitin protein ligase activity, ubiquitin protein ligase activity, zinc ion binding	24833385, 24833385, 24838976, 24833385, 24838976, 20678208, 24833385, 24838976, 20678208, 18650403, 24833385, 24838976, 20678208, 18650403, 18775970, 24833385, 24838976, 20678208, 18650403, 18775970, 15644464, 24833385, 24838976, 20678208, 18650403, 18775970, 15644464, 16339806, 24833385, 24838976, 20678208, 18650403, 18775970, 15644464, 16339806, 15358268, 24833385, 24838976, 20678208, 18650403,…	(2014) Science, (2014) Plant Cell, (2010) BMC Plant Biol, (2008) Plant Physiol, (2008) Plant Physiol, (2005) Plant Physiol, (2005) Plant Physiol, (2004) Trends Plant Sci, (2002) Genome Biol, (2000) Nature
AT1G62310			transcription factor jumonji (jmjC) domain-containing protein	C2	CHQCLKGERITLLICSECEKTFCLQCIRKWYPNLSEDDVVEKCPLCR	GO:0005634, GO:0003700, GO:0003700, GO:0008270	nucleus, transcription factor activity, sequence-specific DNA binding, transcription factor activity, sequence-specific DNA binding, zinc ion binding	20736450, 20736450, 16709272, 20736450, 16709272, 16720694, 20736450, 16709272, 16720694, 16951057, 20736450, 16709272, 16720694, 16951057, 15644464, 20736450, 16709272, 16720694, 16951057, 15644464, 14576160, 20736450, 16709272, 16720694, 16951057, 15644464, 14576160, 11130712	(2011) Mol Biol Evol, (2006) Genet Res, (2006) Mol Biol Evol, (2006) Genetics, (2005) Plant Physiol, (2004) J Biol Chem, (2000) Nature
AT1G62370			RING/U-box superfamily protein	HC	CCVCMGREKGAAFIPCGHTYCRVCSREIWMNRGTCPLCN	GO:0005634, GO:0008270, GO:0008270	nucleus, zinc ion binding, zinc ion binding	11130712	(2000) Nature
AT1G63170			Zinc finger, C3HC4 type (RING finger) family protein	H2	CCICLSAYEDETELRELPCGHHFHCGCVDKWLYINATCPLCK	GO:0016021, GO:0016874, GO:0005634, GO:0016567, GO:0008270, GO:0008270	integral component of membrane, ligase activity, nucleus, protein ubiquitination, zinc ion binding, zinc ion binding	18775970, 18775970, 17521445, 18775970, 17521445, 15644464, 18775970, 17521445, 15644464, 14593172, 18775970, 17521445, 15644464, 14593172, 14756305, 18775970, 17521445, 15644464, 14593172, 14756305, 11130712	(2008) Plant Physiol, (2007) BMC Genomics, (2005) Plant Physiol, (2003) Science, (2003) Plant Mol Biol, (2000) Nature
AT1G63840			RING/U-box superfamily protein	H2	CAVCLYDFENDDEIRRLTNCRHIFHRGCLDRWMMGYNQMTCPLCR	GO:0016021, GO:0009737, GO:0008270, GO:0008270	integral component of membrane, response to abscisic acid, zinc ion binding, zinc ion binding	18552355, 18552355, 18650403, 18552355, 18650403, 16805732, 18552355, 18650403, 16805732, 16901781, 18552355, 18650403, 16805732, 16901781, 16258012, 18552355, 18650403, 16805732, 16901781, 16258012, 15381001, 18552355, 18650403, 16805732, 16901781, 16258012, 15381001, 11130712	(2008) J Exp Bot, (2008) Plant Physiol, (2006) Plant J, (2006) Cell, (2005) Plant Physiol, (2004) Phytochemistry, (2000) Nature
AT1G63900		DAL1	E3 Ubiquitin ligase family protein	HC	CVICLEQEYNAVFVPCGHMCCCTACSSHLTSCPLCR	GO:0005623, GO:0009941, GO:0009658, GO:0009707, GO:0016021, GO:0005622, GO:0016874, GO:0005739, GO:0007005, GO:0005515, GO:0045037, GO:0045037, GO:0004842, GO:0004842, GO:0004842, GO:0004842, GO:0008270, GO:0008270	cell, chloroplast envelope, chloroplast organization, chloroplast outer membrane, integral component of membrane, intracellular, ligase activity, mitochondrion, mitochondrion organization, protein binding, protein import into chloroplast stroma, protein import into chloroplast stroma, ubiquitin-protein transferase activity, ubiquitin-protein transferase activity, ubiquitin-protein transferase act…	26387714, 26387714, 24833385, 26387714, 24833385, 23009097, 26387714, 24833385, 23009097, 23118188, 26387714, 24833385, 23009097, 23118188, 20736450, 26387714, 24833385, 23009097, 23118188, 20736450, 20972793, 26387714, 24833385, 23009097, 23118188, 20736450, 20972793, 15644464, 26387714, 24833385, 23009097, 23118188, 20736450, 20972793, 15644464, 16339806, 26387714, 24833385, 23009097, 23118188,…	(2015) Curr Biol, (2014) Science, (2013) Physiol Plant, (2012) Science, (2011) Mol Biol Evol, (2011) Plant Cell Rep, (2005) Plant Physiol, (2005) Plant Physiol, (2004) Plant Physiol, (2003) Science, (2000) Nature
AT1G65040		Hrd1B	RING/U-box superfamily protein	H2	CIICREEMTSAKKLVCGHLFHVHCLRSWLERQNTCPTCR	GO:0036513, GO:0030433, GO:0030433, GO:0000836, GO:0000836, GO:0044322, GO:0030968, GO:0016021, GO:0016874, GO:0005886, GO:0000209, GO:0016567, GO:0042787, GO:0061630, GO:0061630, GO:1904264, GO:1904264, GO:1990381, GO:0051082, GO:0008270, GO:0008270	Derlin-1 retrotranslocation complex, ER-associated ubiquitin-dependent protein catabolic process, ER-associated ubiquitin-dependent protein catabolic process, Hrd1p ubiquitin ligase complex, Hrd1p ubiquitin ligase complex, endoplasmic reticulum quality control compartment, endoplasmic reticulum unfolded protein response, integral component of membrane, ligase activity, plasma membrane, protein po…	21187394, 21187394, 18315867, 21187394, 18315867, 18775970, 21187394, 18315867, 18775970, 17317660, 21187394, 18315867, 18775970, 17317660, 15978049, 21187394, 18315867, 18775970, 17317660, 15978049, 11130712	(2011) Proc Natl Acad Sci U S A, (2008) BMC Genomics, (2008) Plant Physiol, (2007) Mol Cell Proteomics, (2005) FEBS J, (2000) Nature
AT1G65430		ARI8	IBR domain-containing protein	HC	CGICFETFLSDKLHAAACGHPFCDSCWEGYITTAINDGPGCLTLRCPDPSCR	GO:0005737, GO:0016874, GO:0005634, GO:0032436, GO:0000209, GO:0016567, GO:0042787, GO:0031624, GO:0000151, GO:0061630, GO:0061630, GO:0004842, GO:0004842, GO:0008270	cytoplasm, ligase activity, nucleus, positive regulation of proteasomal ubiquitin-dependent protein catabolic process, protein polyubiquitination, protein ubiquitination, protein ubiquitination involved in ubiquitin-dependent protein catabolic process, ubiquitin conjugating enzyme binding, ubiquitin ligase complex, ubiquitin protein ligase activity, ubiquitin protein ligase activity, ubiquitin-pr…	25817546, 25817546, 18642946, 25817546, 18642946, 18775970, 25817546, 18642946, 18775970, 17351049, 25817546, 18642946, 18775970, 17351049, 15644464, 25817546, 18642946, 18775970, 17351049, 15644464, 16339806, 25817546, 18642946, 18775970, 17351049, 15644464, 16339806, 12529512, 25817546, 18642946, 18775970, 17351049, 15644464, 16339806, 12529512, 12663546, 25817546, 18642946, 18775970, 17351049,…	(2015) Plant Physiol Biochem, (2008) J Proteome Res, (2008) Plant Physiol, (2007) Plant Physiol, (2005) Plant Physiol, (2005) Plant Physiol, (2003) Plant Physiol, (2003) Genetics, (2003) Science, (2002) Mol Biol Evol, (2000) Nature
AT1G66040		VIM4	Zinc finger (C3HC4-type RING finger) family protein	HC	CSICIQLPERPVTTPCGHNFCLKCFEKWAVGQGKLTCMICR	GO:0016569, GO:0016874, GO:0010216, GO:0005720, GO:0005634, GO:0016567, GO:0016567, GO:0090308, GO:0061630, GO:0061630, GO:0008270, GO:0008270	covalent chromatin modification, ligase activity, maintenance of DNA methylation, nuclear heterochromatin, nucleus, protein ubiquitination, protein ubiquitination, regulation of methylation-dependent chromatin silencing, ubiquitin protein ligase activity, ubiquitin protein ligase activity, zinc ion binding, zinc ion binding	21257907, 21257907, 20678208, 21257907, 20678208, 18643997, 21257907, 20678208, 18643997, 18704160, 21257907, 20678208, 18643997, 18704160, 17242155, 21257907, 20678208, 18643997, 18704160, 17242155, 11130712	(2011) Proc Natl Acad Sci U S A, (2010) BMC Plant Biol, (2008) Plant J, (2008) PLoS Genet, (2007) Genes Dev, (2000) Nature
AT1G66050		VIM2	Zinc finger (C3HC4-type RING finger) family protein	HC	CSICIQLPERPVTTPCGHNFCLKCFEKWAVGQGKLTCMICR	GO:0032776, GO:0016569, GO:0016874, GO:0010216, GO:0005720, GO:0005634, GO:0005634, GO:0090309, GO:0016567, GO:0016567, GO:0061630, GO:0061630, GO:0004842, GO:0004842, GO:0008270, GO:0008270	DNA methylation on cytosine, covalent chromatin modification, ligase activity, maintenance of DNA methylation, nuclear heterochromatin, nucleus, nucleus, positive regulation of methylation-dependent chromatin silencing, protein ubiquitination, protein ubiquitination, ubiquitin protein ligase activity, ubiquitin protein ligase activity, ubiquitin-protein transferase activity, ubiquitin-protein tra…	24762702, 24762702, 25009302, 24762702, 25009302, 23313553, 24762702, 25009302, 23313553, 21257907, 24762702, 25009302, 23313553, 21257907, 20678208, 24762702, 25009302, 23313553, 21257907, 20678208, 18643997, 24762702, 25009302, 23313553, 21257907, 20678208, 18643997, 18704160, 24762702, 25009302, 23313553, 21257907, 20678208, 18643997, 18704160, 17242155, 24762702, 25009302, 23313553, 21257907,…	(2014) Epigenetics, (2014) Mol Plant, (2013) Cell, (2011) Proc Natl Acad Sci U S A, (2010) BMC Plant Biol, (2008) Plant J, (2008) PLoS Genet, (2007) Genes Dev, (2003) Science, (2000) Nature
AT1G66610			TRAF-like superfamily protein	HC	CPVCSKALKISIFQCDNGHVACSSCCIELRYKCPSCS	GO:0005737, GO:0016874, GO:0007275, GO:0007275, GO:0005634, GO:0005634, GO:0006511, GO:0008270	cytoplasm, ligase activity, multicellular organism development, multicellular organism development, nucleus, nucleus, ubiquitin-dependent protein catabolic process, zinc ion binding	18667720, 18667720, 11130712	(2008) Plant Physiol, (2000) Nature
AT1G66620			Protein with RING/U-box and TRAF-like domain	HC	CPICCHALTSPIFQCDNGHIACSSCCTKLRNKCPSCA	GO:0016874, GO:0007275, GO:0007275, GO:0005634, GO:0006511, GO:0008270	ligase activity, multicellular organism development, multicellular organism development, nucleus, ubiquitin-dependent protein catabolic process, zinc ion binding	11130712	(2000) Nature
AT1G66630			Protein with RING/U-box and TRAF-like domain	HC	CPICYHKLGAPIYQCDNGHIACSSCCKKVKYKCPYCS	GO:0005737, GO:0016874, GO:0007275, GO:0007275, GO:0005634, GO:0006511, GO:0008270	cytoplasm, ligase activity, multicellular organism development, multicellular organism development, nucleus, ubiquitin-dependent protein catabolic process, zinc ion binding	20736450, 20736450, 11130712	(2011) Mol Biol Evol, (2000) Nature
AT1G66650			Protein with RING/U-box and TRAF-like domain	HC	CPNCFDPLKKPIFQCNNGHLACFLCCIKLKKRCSFCK	GO:0016874, GO:0007275, GO:0007275, GO:0005634, GO:0005634, GO:0006511, GO:0008270	ligase activity, multicellular organism development, multicellular organism development, nucleus, nucleus, ubiquitin-dependent protein catabolic process, zinc ion binding	24833385, 24833385, 24255109, 24833385, 24255109, 11130712	(2014) Science, (2013) Proc Natl Acad Sci U S A, (2000) Nature
AT1G67180			zinc finger (C3HC4-type RING finger) family protein / BRCT domain-containing protein	HC	CIICWTEFSSSRGILPCGHRFCYSCIQKWADRLVSERKKTTCPLCK	GO:0005634, GO:0008270	nucleus, zinc ion binding	24255109, 24255109, 11130712	(2013) Proc Natl Acad Sci U S A, (2000) Nature
AT1G67800			Copine (Calcium-dependent phospholipid-binding protein) family	HC	CPVCLVSAKNMAFNCGHQTCAGCGEDLHVCPICR	GO:0005886, GO:0008270	plasma membrane, zinc ion binding	21798944, 21798944, 18650403, 21798944, 18650403, 17586653, 21798944, 18650403, 17586653, 17827350, 21798944, 18650403, 17586653, 17827350, 14576160, 21798944, 18650403, 17586653, 17827350, 14576160, 12912986, 21798944, 18650403, 17586653, 17827350, 14576160, 12912986, 12093376, 21798944, 18650403, 17586653, 17827350, 14576160, 12912986, 12093376, 11130712	(2011) Science, (2008) Plant Physiol, (2007) Plant Cell, (2007) Plant Cell, (2004) J Biol Chem, (2003) J Biol Chem, (2002) Genome Biol, (2000) Nature
AT1G67856	Yes		RING/U-box superfamily protein	H2	CCVCLCGFKEEEEVSELVSCKHYFHSACLDKWFGNNHTTCPLCR	GO:0008150, GO:0005634, GO:0008270	biological_process, nucleus, zinc ion binding	11130712	(2000) Nature
AT1G68070			Zinc finger, C3HC4 type (RING finger) family protein	H2	CCICLSSYEDGAELVSLPCNHHFHSTCIVKWLKMNATCPLCK	GO:0016021, GO:0005774, GO:0008270, GO:0008270	integral component of membrane, vacuolar membrane, zinc ion binding, zinc ion binding	24833385, 24833385, 19245862, 24833385, 19245862, 19376835, 24833385, 19245862, 19376835, 18650403, 24833385, 19245862, 19376835, 18650403, 17151019, 24833385, 19245862, 19376835, 18650403, 17151019, 14576160, 24833385, 19245862, 19376835, 18650403, 17151019, 14576160, 14756305, 24833385, 19245862, 19376835, 18650403, 17151019, 14576160, 14756305, 11130712	(2014) Science, (2009) J Proteomics, (2009) Plant Physiol, (2008) Plant Physiol, (2007) Mol Cell Proteomics, (2004) J Biol Chem, (2003) Plant Mol Biol, (2000) Nature
AT1G68180			RING/U-box superfamily protein	H2	CAICKEEFEVGEEGKELKCLHLYHSSCIVSWLNIHNTCPICR	GO:0005634, GO:0008270, GO:0008270	nucleus, zinc ion binding, zinc ion binding	15644464, 15644464, 16339806, 15644464, 16339806, 11130712	(2005) Plant Physiol, (2005) Plant Physiol, (2000) Nature
AT1G68820			Transmembrane Fragile-X-F-associated protein	HC	CRVCFEDPINVVLLPCRHHLCSTCCEKCKKCPICR	GO:0016021, GO:0005634, GO:0008270	integral component of membrane, nucleus, zinc ion binding	18650403, 18650403, 16630346, 18650403, 16630346, 15937229, 18650403, 16630346, 15937229, 15235117, 18650403, 16630346, 15937229, 15235117, 14617064, 18650403, 16630346, 15937229, 15235117, 14617064, 11130712	(2008) Plant Physiol, (2006) BMC Bioinformatics, (2005) Plant Cell, (2004) Plant Physiol, (2003) Plant J, (2000) Nature
AT1G69085	Yes		E3 ubiquitin-protein ligase	H2	CPTCFYEYIDENPKIVLQCGHIFHLACIYEWMERSEVCPFCS
AT1G69330			RING/U-box superfamily protein	HC	CPICWESFNIVENVPYVLWCGHTLCQNCVFGLQSAVLRLSSQDIRIPFFVSCPWCQ	GO:0016021, GO:0008270, GO:0008270	integral component of membrane, zinc ion binding, zinc ion binding	24833385, 24833385, 18775970, 24833385, 18775970, 11130712	(2014) Science, (2008) Plant Physiol, (2000) Nature
AT1G70910		DEP	RING/U-box superfamily protein	H2	CGLCLLEEQHLFDMPNCAHVFHGDCIDKWLSTSNNCPLCG	GO:0005634, GO:0043161, GO:0010162, GO:0061630, GO:0061630, GO:0008270, GO:0008270	nucleus, proteasome-mediated ubiquitin-dependent protein catabolic process, seed dormancy process, ubiquitin protein ligase activity, ubiquitin protein ligase activity, zinc ion binding, zinc ion binding	20736450, 20736450, 21798944, 20736450, 21798944, 19947978, 20736450, 21798944, 19947978, 11130712	(2011) Mol Biol Evol, (2011) Science, (2010) Plant J, (2000) Nature
AT1G71980			Protease-associated (PA) RING/U-box zinc finger family protein	H2	CAICLEDYTVGDKLRLLPCCHKFHAACVDSWLTSWRTFCPVCK	GO:0000139, GO:0005576, GO:0016021, GO:0008233, GO:0008233, GO:0000326, GO:0032586, GO:0015031, GO:0008270, GO:0008270	Golgi membrane, extracellular region, integral component of membrane, peptidase activity, peptidase activity, protein storage vacuole, protein storage vacuole membrane, protein transport, zinc ion binding, zinc ion binding	18775970, 18775970, 16339806, 18775970, 16339806, 15489341, 18775970, 16339806, 15489341, 14593172, 18775970, 16339806, 15489341, 14593172, 10953001, 18775970, 16339806, 15489341, 14593172, 10953001, 11130712	(2008) Plant Physiol, (2005) Plant Physiol, (2004) Genome Res, (2003) Science, (2000) J Cell Biol, (2000) Nature
AT1G72175			E3 ubiquitin-protein ligase RNF170-like protein (DUF 1232)	HC	CSICHSHFTAPCQANCSHWFCGNCIMLVWRHGSTLQPCKCPLCR	GO:0016021, GO:0005634, GO:0008270, GO:0008270	integral component of membrane, nucleus, zinc ion binding, zinc ion binding	24833385, 24833385, 17873090, 24833385, 17873090, 12093376, 24833385, 17873090, 12093376, 11130712	(2014) Science, (2007) Plant Physiol, (2002) Genome Biol, (2000) Nature
AT1G72200			RING/U-box superfamily protein	H2	CSVCLNEFEDDETLRLIPKCCHVFHPGCIDAWLRSHTTCPLCR	GO:0016021, GO:0016567, GO:0008270, GO:0008270	integral component of membrane, protein ubiquitination, zinc ion binding, zinc ion binding	24833385, 24833385, 21798944, 24833385, 21798944, 18305208, 24833385, 21798944, 18305208, 18567827, 24833385, 21798944, 18305208, 18567827, 17217462, 24833385, 21798944, 18305208, 18567827, 17217462, 16557337, 24833385, 21798944, 18305208, 18567827, 17217462, 16557337, 15824099, 24833385, 21798944, 18305208, 18567827, 17217462, 16557337, 15824099, 15086809, 24833385, 21798944, 18305208, 18567827,…	(2014) Science, (2011) Science, (2008) Plant Physiol, (2008) Plant Physiol, (2007) Plant J, (2006) J Mol Evol, (2005) J Biol Chem, (2004) Plant J, (2004) Genetics, (2003) Science, (2000) Nature
AT1G72220			RING/U-box superfamily protein	H2	CPVCLNEFEEDESLRLLPKCNHAFHISCIDTWLSSHTNCPLCR	GO:0016021, GO:0005634, GO:0016567, GO:0008270, GO:0008270	integral component of membrane, nucleus, protein ubiquitination, zinc ion binding, zinc ion binding	16557337, 16557337, 16998091, 16557337, 16998091, 15980264, 16557337, 16998091, 15980264, 14593172, 16557337, 16998091, 15980264, 14593172, 11130712	(2006) J Mol Evol, (2006) Plant Physiol, (2005) Plant Cell, (2003) Science, (2000) Nature
AT1G72310		ATL3	RING/U-box superfamily protein	H2	CSICLSELVKGDKARLLPKCNHSFHVECIDMWFQSHSTCPICR	GO:0016021, GO:0005634, GO:0043161, GO:0016567, GO:0061630, GO:0061630, GO:0008270, GO:0008270	integral component of membrane, nucleus, proteasome-mediated ubiquitin-dependent protein catabolic process, protein ubiquitination, ubiquitin protein ligase activity, ubiquitin protein ligase activity, zinc ion binding, zinc ion binding	16557337, 16557337, 16897085, 16557337, 16897085, 15238540, 16557337, 16897085, 15238540, 14593172, 16557337, 16897085, 15238540, 14593172, 11130712, 16557337, 16897085, 15238540, 14593172, 11130712, 10480382	(2006) J Mol Evol, (2006) Curr Genet, (2004) Genetics, (2003) Science, (2000) Nature, (1999) Plant Mol Biol
AT1G73760			RING/U-box superfamily protein	H2	CIICQDEYEAKDEVGELRCGHRFHIDCVNQWLVRKNSCPVCK	GO:0005634, GO:0008270, GO:0008270	nucleus, zinc ion binding, zinc ion binding	14576160, 14576160, 11130712	(2004) J Biol Chem, (2000) Nature
AT1G73950			Transmembrane Fragile-X-F-associated protein	HC	CRVCFEREISVVLLPCRHRLCRNCSDKCKKCPFCR	GO:0016021, GO:0005634, GO:0005773, GO:0008270, GO:0008270	integral component of membrane, nucleus, vacuole, zinc ion binding, zinc ion binding	15539469, 15539469, 11130712	(2004) Plant Cell, (2000) Nature
AT1G74370			RING/U-box superfamily protein	HC	CPICWESFNVVENVPYVLWCGHTICKYCLLGLQRAIVIKSSALPFQLPFFVACPWCN	GO:0005794, GO:0016021, GO:0008270, GO:0008270	Golgi apparatus, integral component of membrane, zinc ion binding, zinc ion binding	24833385, 24833385, 18650403, 24833385, 18650403, 15644464, 24833385, 18650403, 15644464, 16339806, 24833385, 18650403, 15644464, 16339806, 11130712	(2014) Science, (2008) Plant Physiol, (2005) Plant Physiol, (2005) Plant Physiol, (2000) Nature
AT1G74410			RING/U-box superfamily protein	H2	CTICLQDIKTGEITRSLPKCDHTFHLVCVDKWLIRHGSCPICR	GO:0006952, GO:0016021, GO:0010200, GO:0008270, GO:0008270	defense response, integral component of membrane, response to chitin, zinc ion binding, zinc ion binding	18650403, 18650403, 18775970, 18650403, 18775970, 17722694, 18650403, 18775970, 17722694, 16557337, 18650403, 18775970, 17722694, 16557337, 16897085, 18650403, 18775970, 17722694, 16557337, 16897085, 15644464, 18650403, 18775970, 17722694, 16557337, 16897085, 15644464, 16339806, 18650403, 18775970, 17722694, 16557337, 16897085, 15644464, 16339806, 14593172, 18650403, 18775970, 17722694, 16557337,…	(2008) Plant Physiol, (2008) Plant Physiol, (2007) Mol Plant Microbe Interact, (2006) J Mol Evol, (2006) Curr Genet, (2005) Plant Physiol, (2005) Plant Physiol, (2003) Science, (2000) Nature
AT1G74620			RING/U-box superfamily protein	H2	CAICMEDYIEGSSIVAKLPCDHEFHGDCINKWLQLNHMCPLCR	GO:0005737, GO:0008270, GO:0008270	cytoplasm, zinc ion binding, zinc ion binding	16571618, 16571618, 11130712	(2006) Plant Cell Physiol, (2000) Nature
AT1G74770			zinc ion binding protein	H2	CPICHEYIFTSSSPVKALPCGHLMHSTCFQEYTCSHYTCPVCS	GO:0008150, GO:0005634, GO:0008270	biological_process, nucleus, zinc ion binding	15287975, 15287975, 11130712	(2004) Genome Biol, (2000) Nature
AT1G74870			RING/U-box superfamily protein	C2	CPICSELMDATDLEFEPCTCGFRICLFCHNKISENEARCPACR	GO:0005794, GO:0008270	Golgi apparatus, zinc ion binding	20736450, 20736450, 16510518, 20736450, 16510518, 11130712	(2011) Mol Biol Evol, (2006) J Exp Bot, (2000) Nature
AT1G74990			RING/U-box superfamily protein	HC	CNICLELAREPIVTLCGHLFCWPCLYKWLHYHSKSNHCPVCK	GO:0005737, GO:0008270, GO:0008270	cytoplasm, zinc ion binding, zinc ion binding	18775970, 18775970, 12093376, 18775970, 12093376, 11130712	(2008) Plant Physiol, (2002) Genome Biol, (2000) Nature
AT1G75400			RING/U-box superfamily protein	H2	CGACSKLLTERSSIATFELPIAAVLACGHVYHAECLETMTTDIEKYDPACPICT	GO:0005634, GO:0008270	nucleus, zinc ion binding	21798944, 21798944, 18775970, 21798944, 18775970, 15666155, 21798944, 18775970, 15666155, 14576160, 21798944, 18775970, 15666155, 14576160, 12912986, 21798944, 18775970, 15666155, 14576160, 12912986, 11130712	(2011) Science, (2008) Plant Physiol, (2005) Planta, (2004) J Biol Chem, (2003) J Biol Chem, (2000) Nature
AT1G76410		ATL8	RING/U-box superfamily protein	H2	CAICLTEFAAGDELRVLPQCGHGFHVSCIDTWLGSHSSCPSCR	GO:0016021, GO:0005634, GO:0016567, GO:0008270, GO:0008270	integral component of membrane, nucleus, protein ubiquitination, zinc ion binding, zinc ion binding	18305208, 18305208, 18616834, 18305208, 18616834, 18783601, 18305208, 18616834, 18783601, 17217462, 18305208, 18616834, 18783601, 17217462, 16539732, 18305208, 18616834, 18783601, 17217462, 16539732, 16557337, 18305208, 18616834, 18783601, 17217462, 16539732, 16557337, 16632591, 18305208, 18616834, 18783601, 17217462, 16539732, 16557337, 16632591, 16805732, 18305208, 18616834, 18783601, 17217462,…	(2008) Plant Physiol, (2008) BMC Plant Biol, (2008) BMC Plant Biol, (2007) Plant J, (2006) BMC Bioinformatics, (2006) J Mol Evol, (2006) Plant Physiol, (2006) Plant J, (2005) Plant Physiol, (2005) Plant J, (2004) Genetics, (2004) Plant Physiol, (2004) Plant Physiol, (2003) Science, (2002) Science, (2000) Nature
AT1G77770			forkhead box protein, putative (DUF1644)	ST	CPVCLESPHNAVLLLCSSYHKGCRPYMCATSSRFANCLDQYRKSYGNENSGQPELLCPLCR	GO:0008150, GO:0005634	biological_process, nucleus	18775970, 18775970, 15644464, 18775970, 15644464, 11130712	(2008) Plant Physiol, (2005) Plant Physiol, (2000) Nature
AT1G77830			RING/U-box superfamily protein	ST	CYQSSESCCLCQKGYPKEDEIVHKTKCNHIFYGTCISRYLLHTPRCPVCS	GO:0005737, GO:0008270, GO:0008270	cytoplasm, zinc ion binding, zinc ion binding	20736450, 20736450, 11130712	(2011) Mol Biol Evol, (2000) Nature
AT1G78420	Yes		RING/U-box superfamily protein	C2	CPICFLYYPSLNRSRCCMKICTECFLQMKNPNSARPTQCPFCK	GO:0005737, GO:0008270	cytoplasm, zinc ion binding	23449474, 23449474, 24045020, 23449474, 24045020, 18650403, 23449474, 24045020, 18650403, 18775970, 23449474, 24045020, 18650403, 18775970, 12912986, 23449474, 24045020, 18650403, 18775970, 12912986, 11130712	(2013) Dev Cell, (2013) Plant Cell, (2008) Plant Physiol, (2008) Plant Physiol, (2003) J Biol Chem, (2000) Nature
AT1G79110		BRG2	zinc ion binding protein	HC	CRNCGEEESCVLLLPCRHLLCGVCGSSVHTCPICT	GO:0005737, GO:0006952, GO:0016874, GO:0005634, GO:0043161, GO:0043067, GO:0008270	cytoplasm, defense response, ligase activity, nucleus, proteasome-mediated ubiquitin-dependent protein catabolic process, regulation of programmed cell death, zinc ion binding	26298008, 26298008, 23482857, 26298008, 23482857, 20921156, 26298008, 23482857, 20921156, 18650403, 26298008, 23482857, 20921156, 18650403, 18775970, 26298008, 23482857, 20921156, 18650403, 18775970, 16258011, 26298008, 23482857, 20921156, 18650403, 18775970, 16258011, 14576160, 26298008, 23482857, 20921156, 18650403, 18775970, 16258011, 14576160, 11130712	(2015) Mol Plant, (2013) Plant Cell, (2010) Plant Physiol, (2008) Plant Physiol, (2008) Plant Physiol, (2005) Plant Physiol, (2004) J Biol Chem, (2000) Nature
AT1G79380		RGLG4	Ca(2)-dependent phospholipid-binding protein (Copine) family	HC	CPICLTNRKDVAFSCGHMTCGDCGSKISNCPICR	GO:0042742, GO:0009867, GO:0016874, GO:0005886, GO:0009611, GO:0004842, GO:0004842, GO:0008270	defense response to bacterium, jasmonic acid mediated signaling pathway, ligase activity, plasma membrane, response to wounding, ubiquitin-protein transferase activity, ubiquitin-protein transferase activity, zinc ion binding	25788731, 25788731, 22898498, 25788731, 22898498, 18650403, 25788731, 22898498, 18650403, 17586653, 25788731, 22898498, 18650403, 17586653, 15644464, 25788731, 22898498, 18650403, 17586653, 15644464, 14576160, 25788731, 22898498, 18650403, 17586653, 15644464, 14576160, 11130712	(2015) J Exp Bot, (2012) Plant Physiol, (2008) Plant Physiol, (2007) Plant Cell, (2005) Plant Physiol, (2004) J Biol Chem, (2000) Nature
AT1G79810		TED3	Pex2/Pex12 N-terminal domain-containing protein / zinc finger (C3HC4-type RING finger) family protein	HC	CPICQVDPAIPFIALPCQHRYCYYCIRTRCASAASFRCLRCN	GO:0005829, GO:0005783, GO:0006635, GO:0005778, GO:0005777, GO:0007031, GO:0009640, GO:0009506, GO:0005515, GO:0016558, GO:0016558, GO:0006513, GO:0004842, GO:0004842, GO:0008270, GO:0008270	cytosol, endoplasmic reticulum, fatty acid beta-oxidation, peroxisomal membrane, peroxisome, peroxisome organization, photomorphogenesis, plasmodesma, protein binding, protein import into peroxisome matrix, protein import into peroxisome matrix, protein monoubiquitination, ubiquitin-protein transferase activity, ubiquitin-protein transferase activity, zinc ion binding, zinc ion binding	25214533, 25214533, 25248106, 25214533, 25248106, 23336935, 25214533, 25248106, 23336935, 21533090, 25214533, 25248106, 23336935, 21533090, 21798944, 25214533, 25248106, 23336935, 21533090, 21798944, 20679226, 25214533, 25248106, 23336935, 21533090, 21798944, 20679226, 18650403, 25214533, 25248106, 23336935, 21533090, 21798944, 20679226, 18650403, 18775970, 25214533, 25248106, 23336935, 21533090,…	(2014) Plant Physiol, (2014) PLoS One, (2013) J Integr Plant Biol, (2011) PLoS One, (2011) Science, (2010) Proc Natl Acad Sci U S A, (2008) Plant Physiol, (2008) Plant Physiol, (2007) Plant Cell Physiol, (2005) Plant Physiol, (2005) Plant Physiol, (2003) Science, (2002) Science, (2001) Trends Plant Sci, (2000) Nature, (1997) Genetics
AT1G80400			RING/U-box superfamily protein	H2	CCICLTRYGDDEQVRELPCSHVFHVDCVDKWLKINATCPLCK	GO:0016021, GO:0005634, GO:0008270, GO:0008270	integral component of membrane, nucleus, zinc ion binding, zinc ion binding	14756305, 14756305, 11130712	(2003) Plant Mol Biol, (2000) Nature
AT2G01150		RHA2B	RING-H2 finger protein 2B	H2	CIVCLSKLKTGEEVRKLDCRHVFHKQCLEGWLQHLNFNCPLCR	GO:0009738, GO:0005737, GO:0016874, GO:0005634, GO:0043161, GO:0016567, GO:0080167, GO:0061630, GO:0061630, GO:0004842, GO:0004842, GO:0008270, GO:0008270	abscisic acid-activated signaling pathway, cytoplasm, ligase activity, nucleus, proteasome-mediated ubiquitin-dependent protein catabolic process, protein ubiquitination, response to karrikin, ubiquitin protein ligase activity, ubiquitin protein ligase activity, ubiquitin-protein transferase activity, ubiquitin-protein transferase activity, zinc ion binding, zinc ion binding	21478367, 21478367, 20351290, 21478367, 20351290, 18305208, 21478367, 20351290, 18305208, 17217462, 21478367, 20351290, 18305208, 17217462, 15659098, 21478367, 20351290, 18305208, 17217462, 15659098, 14576160, 21478367, 20351290, 18305208, 17217462, 15659098, 14576160, 12646039, 21478367, 20351290, 18305208, 17217462, 15659098, 14576160, 12646039, 14645734, 21478367, 20351290, 18305208, 17217462,…	(2011) Plant Physiol, (2010) Proc Natl Acad Sci U S A, (2008) Plant Physiol, (2007) Plant J, (2005) Plant J, (2004) J Biol Chem, (2003) Biochem J, (2003) Plant Physiol, (2002) Gene, (1999) Nature, (1998) FEBS Lett
AT2G01275			RING/FYVE/PHD zinc finger superfamily protein	CH	CRICHDEDLDSNMETPCSCSGSVKYAHRRCVQRWCNEKGDTTCEICH	GO:0016021, GO:0008270, GO:0008270	integral component of membrane, zinc ion binding, zinc ion binding	24833385, 24833385, 20032078, 24833385, 20032078, 16367961, 24833385, 20032078, 16367961, 10617197	(2014) Science, (2010) Plant Physiol, (2006) Plant J, (1999) Nature
AT2G01735		RIE1	RING-finger protein for embryogenesi	H2	CCICLSSYEDGAELHALPCNHHFHSTCIVKWLKMRATCPLCK	GO:0009793, GO:0016021, GO:0016874, GO:0043161, GO:0016567, GO:0061630, GO:0061630, GO:0008270, GO:0008270	embryo development ending in seed dormancy, integral component of membrane, ligase activity, proteasome-mediated ubiquitin-dependent protein catabolic process, protein ubiquitination, ubiquitin protein ligase activity, ubiquitin protein ligase activity, zinc ion binding, zinc ion binding	24377444, 24377444, 18650403, 24377444, 18650403, 14756305, 24377444, 18650403, 14756305, 10617197	(2013) BMC Plant Biol, (2008) Plant Physiol, (2003) Plant Mol Biol, (1999) Nature
AT2G02960			RING/FYVE/PHD zinc finger superfamily protein	CH	CRICSDESPVENLESPCACSGSLKYAHRKCVQRWCNEKGNIICEICH	GO:0016021, GO:0005634, GO:0008270, GO:0008270	integral component of membrane, nucleus, zinc ion binding, zinc ion binding	24833385, 24833385, 18775970, 24833385, 18775970, 10617197	(2014) Science, (2008) Plant Physiol, (1999) Nature
AT2G03000			RING/U-box superfamily protein	H2	CVICFEEWSKSDMETELPCKHKYHLECVEKWLKIHTSCPQCR	GO:0005634, GO:0008270, GO:0008270	nucleus, zinc ion binding, zinc ion binding	10617197	(1999) Nature
AT2G04240		XERICO	RING/U-box superfamily protein	H2	CSVCLSKFQGDSEINKLKCGHLFHKTCLEKWIDYWNITCPLCR	GO:0009688, GO:0009687, GO:0016021, GO:0016874, GO:0005515, GO:0016567, GO:0010200, GO:0009739, GO:0006970, GO:0009651, GO:0008270, GO:0008270	abscisic acid biosynthetic process, abscisic acid metabolic process, integral component of membrane, ligase activity, protein binding, protein ubiquitination, response to chitin, response to gibberellin, response to osmotic stress, response to salt stress, zinc ion binding, zinc ion binding	23818171, 23818171, 21478445, 23818171, 21478445, 18590820, 23818171, 21478445, 18590820, 18941053, 23818171, 21478445, 18590820, 18941053, 17316173, 23818171, 21478445, 18590820, 18941053, 17316173, 17411438, 23818171, 21478445, 18590820, 18941053, 17316173, 17411438, 17722694, 23818171, 21478445, 18590820, 18941053, 17316173, 17411438, 17722694, 17933900, 23818171, 21478445, 18590820, 18941053,…	(2013) Plant Physiol, (2011) Plant Cell, (2008) Curr Opin Genet Dev, (2008) Plant Cell, (2007) Plant J, (2007) BMC Plant Biol, (2007) Mol Plant Microbe Interact, (2007) Plant Cell, (2006) Plant J, (2006) Plant Physiol, (2005) Plant J, (2004) J Biol Chem, (2003) Science, (1999) Nature
AT2G05170		VPS11	vacuolar protein sorting 11	H2	CTACTFTLDIPAVHFMCMHSFHQRCLGDNEKECPECA	GO:0030897, GO:0005768, GO:0007032, GO:0006886, GO:0006886, GO:0031902, GO:0007040, GO:0005634, GO:0009705, GO:0030674, GO:0043234, GO:0035542, GO:0005215, GO:0005215, GO:0007033, GO:0006904, GO:0008270	HOPS complex, endosome, endosome organization, intracellular protein transport, intracellular protein transport, late endosome membrane, lysosome organization, nucleus, plant-type vacuole membrane, protein binding, bridging, protein complex, regulation of SNARE complex assembly, transporter activity, transporter activity, vacuole organization, vesicle docking involved in exocytosis, zinc ion bind…	18315867, 18315867, 18775970, 18315867, 18775970, 12589039, 18315867, 18775970, 12589039, 14593172, 18315867, 18775970, 12589039, 14593172, 10617197	(2008) BMC Genomics, (2008) Plant Physiol, (2003) Mol Biol Cell, (2003) Science, (1999) Nature
AT2G13900	Yes		Cysteine/Histidine-rich C1 domain family protein	CH	CDVCGLVKESFPTYVCVRCIFVVHRDCIYFPFVIKICRHHHRISFTSSLPSGKWSCGVCR	GO:0005634, GO:0055114, GO:0047134, GO:0047134, GO:0008270	nucleus, oxidation-reduction process, protein-disulfide reductase activity, protein-disulfide reductase activity, zinc ion binding	17182867, 17182867, 15565108, 17182867, 15565108, 12481096, 17182867, 15565108, 12481096, 10617197	(2006) Genes Dev, (2004) Nat Genet, (2002) Plant Physiol, (1999) Nature
AT2G14835			RING/U-box superfamily protein	H2	CCQCQATFDEGAGHQVTRLGCLHAIHTSCLVSLIKSFPPHTAPAGYVCPACS	GO:0016021, GO:0009737, GO:0008270, GO:0008270	integral component of membrane, response to abscisic acid, zinc ion binding, zinc ion binding	21798944, 21798944, 20733066, 21798944, 20733066, 19245862, 21798944, 20733066, 19245862, 19376835, 21798944, 20733066, 19245862, 19376835, 18650403, 21798944, 20733066, 19245862, 19376835, 18650403, 18775970, 21798944, 20733066, 19245862, 19376835, 18650403, 18775970, 10617197	(2011) Science, (2010) Proc Natl Acad Sci U S A, (2009) J Proteomics, (2009) Plant Physiol, (2008) Plant Physiol, (2008) Plant Physiol, (1999) Nature
AT2G15260			RING/U-box superfamily protein	H2	CSICRGALVNENDVQRTLVTLKCVHKFHLDCIGSAYNAKGFMECPNCR	GO:0008270, GO:0008270	zinc ion binding, zinc ion binding	10617197	(1999) Nature
AT2G15530		MBR1	RING/U-box superfamily protein	H2	CCICQEEYVEGDNLGTLKCGHEFHKDCIKQWVMIKNLCPICK	GO:0009908, GO:0016874, GO:0005634, GO:0043161, GO:0005515, GO:0016567, GO:0061630, GO:0061630, GO:0010228, GO:0008270, GO:0008270	flower development, ligase activity, nucleus, proteasome-mediated ubiquitin-dependent protein catabolic process, protein binding, protein ubiquitination, ubiquitin protein ligase activity, ubiquitin protein ligase activity, vegetative to reproductive phase transition of meristem, zinc ion binding, zinc ion binding	22992513, 22992513, 14993207, 22992513, 14993207, 10617197	(2012) Plant Physiol, (2004) Genome Res, (1999) Nature
AT2G15580			RING/U-box superfamily protein	H2	CAICLDRFKKGETLVHLPCAHKFHSICLLPWLDTNVYCPYCR	GO:0005739, GO:0005634, GO:0008270, GO:0008270	mitochondrion, nucleus, zinc ion binding, zinc ion binding	16463100, 16463100, 15644464, 16463100, 15644464, 16339806, 16463100, 15644464, 16339806, 12093376, 16463100, 15644464, 16339806, 12093376, 12417700, 16463100, 15644464, 16339806, 12093376, 12417700, 10617197	(2006) Plant Mol Biol, (2005) Plant Physiol, (2005) Plant Physiol, (2002) Genome Biol, (2002) Plant Cell, (1999) Nature
AT2G16090		ARI2	RING/U-box superfamily protein	HC	CDICVEDVPGYQLTRMDCGHSFCNNCWTGHFTVKINEGQSKRIICMAHKCNAICD	GO:0005737, GO:0005737, GO:0016874, GO:0032436, GO:0000209, GO:0042787, GO:0031624, GO:0000151, GO:0061630, GO:0061630, GO:0008270	cytoplasm, cytoplasm, ligase activity, positive regulation of proteasomal ubiquitin-dependent protein catabolic process, protein polyubiquitination, protein ubiquitination involved in ubiquitin-dependent protein catabolic process, ubiquitin conjugating enzyme binding, ubiquitin ligase complex, ubiquitin protein ligase activity, ubiquitin protein ligase activity, zinc ion binding	18775970, 18775970, 15546358, 18775970, 15546358, 12529512, 18775970, 15546358, 12529512, 14593172, 18775970, 15546358, 12529512, 14593172, 12446796, 18775970, 15546358, 12529512, 14593172, 12446796, 10617197	(2008) Plant Physiol, (2004) Plant J, (2003) Plant Physiol, (2003) Science, (2002) Mol Biol Evol, (1999) Nature
AT2G17450		RHA3A	RING-H2 finger A3A	H2	CAICLTDFADGEEIRVLPLCGHSFHVECIDKWLVSRSSCPSCR	GO:0016021, GO:0016874, GO:0005634, GO:0016567, GO:0008270, GO:0008270	integral component of membrane, ligase activity, nucleus, protein ubiquitination, zinc ion binding, zinc ion binding	16557337, 16557337, 16897085, 16557337, 16897085, 14593172, 16557337, 16897085, 14593172, 10617197, 16557337, 16897085, 14593172, 10617197, 9781696	(2006) J Mol Evol, (2006) Curr Genet, (2003) Science, (1999) Nature, (1998) FEBS Lett
AT2G17730		NIP2	NEP-interacting protein 2	H2	CSVCLQDFQLGETVRSLPHCHHMFHLPCIDNWLLRHGSCPMCR	GO:0009535, GO:0009535, GO:0016021, GO:0031351, GO:0009299, GO:0005515, GO:0009416, GO:0008270, GO:0008270	chloroplast thylakoid membrane, chloroplast thylakoid membrane, integral component of membrane, integral component of plastid membrane, mRNA transcription, protein binding, response to light stimulus, zinc ion binding, zinc ion binding	18567673, 18567673, 16557337, 18567673, 16557337, 11910074, 18567673, 16557337, 11910074, 10617197	(2008) Proc Natl Acad Sci U S A, (2006) J Mol Evol, (2002) Science, (1999) Nature
AT2G18650		MEE16	RING/U-box superfamily protein	H2	CPVCLCEFETEDKLRLLPKCSHAFHVECIDTWLLSHSTCPLCR	GO:0009793, GO:0016021, GO:0005634, GO:0043161, GO:0016567, GO:0061630, GO:0061630, GO:0008270, GO:0008270	embryo development ending in seed dormancy, integral component of membrane, nucleus, proteasome-mediated ubiquitin-dependent protein catabolic process, protein ubiquitination, ubiquitin protein ligase activity, ubiquitin protein ligase activity, zinc ion binding, zinc ion binding	16557337, 16557337, 15634699, 16557337, 15634699, 14576160, 16557337, 15634699, 14576160, 10617197	(2006) J Mol Evol, (2005) Development, (2004) J Biol Chem, (1999) Nature
AT2G18670			RING/U-box superfamily protein	H2	CVVCFDGFRQGQWCRNLPGCGHVFHRKCVDTWLLKASTCPICR	GO:0016021, GO:0005634, GO:0016567, GO:0008270, GO:0008270	integral component of membrane, nucleus, protein ubiquitination, zinc ion binding, zinc ion binding	18650403, 18650403, 18775970, 18650403, 18775970, 16557337, 18650403, 18775970, 16557337, 16897085, 18650403, 18775970, 16557337, 16897085, 15644464, 18650403, 18775970, 16557337, 16897085, 15644464, 15659098, 18650403, 18775970, 16557337, 16897085, 15644464, 15659098, 16339806, 18650403, 18775970, 16557337, 16897085, 15644464, 15659098, 16339806, 14576160, 18650403, 18775970, 16557337, 16897085,…	(2008) Plant Physiol, (2008) Plant Physiol, (2006) J Mol Evol, (2006) Curr Genet, (2005) Plant Physiol, (2005) Plant J, (2005) Plant Physiol, (2004) J Biol Chem, (2003) Science, (1999) Nature
AT2G19610			RING/U-box superfamily protein	HC	CPVCYAYVSPNDKFEVQGCFHRICVTCMRKPFSSEQILRGNTAICPYPDCE	GO:0009507, GO:0005737, GO:0016567, GO:0004842, GO:0004842, GO:0008270	chloroplast, cytoplasm, protein ubiquitination, ubiquitin-protein transferase activity, ubiquitin-protein transferase activity, zinc ion binding	12481096, 12481096, 10617197	(2002) Plant Physiol, (1999) Nature
AT2G20030			RING/U-box superfamily protein	H2	CSVCLSKFEDVEILRLLPKCRHAFHIGCIDQWLEQHATCPLCR	GO:0016021, GO:0016567, GO:0008270, GO:0008270	integral component of membrane, protein ubiquitination, zinc ion binding, zinc ion binding	21094157, 21094157, 16557337, 21094157, 16557337, 15238540, 21094157, 16557337, 15238540, 15347791, 21094157, 16557337, 15238540, 15347791, 15539473, 21094157, 16557337, 15238540, 15347791, 15539473, 10617197	(2011) FEBS Lett, (2006) J Mol Evol, (2004) Genetics, (2004) Plant Physiol, (2004) Plant Cell, (1999) Nature
AT2G20650			RING/U-box superfamily protein	H2	CVICMTTIDLRHRINDCMVTPCEHIFHSGCLQRWMDIKMECPTCR	GO:0016021, GO:0016874, GO:0009827, GO:0005886, GO:0043161, GO:0000209, GO:0042787, GO:0061630, GO:0061630, GO:0004842, GO:0004842, GO:0008270, GO:0008270	integral component of membrane, ligase activity, plant-type cell wall modification, plasma membrane, proteasome-mediated ubiquitin-dependent protein catabolic process, protein polyubiquitination, protein ubiquitination involved in ubiquitin-dependent protein catabolic process, ubiquitin protein ligase activity, ubiquitin protein ligase activity, ubiquitin-protein transferase activity, ubiquitin-p…	23482858, 23482858, 10617197	(2013) Plant Cell, (1999) Nature
AT2G21380			Kinesin motor family protein	HC	CKVCFESPTATILLPCRHFLCKSCSLACSECPICR	GO:0005524, GO:0009507, GO:0005874, GO:0008017, GO:0003777, GO:0008270	ATP binding, chloroplast, microtubule, microtubule binding, microtubule motor activity, zinc ion binding	26028217, 26028217, 22038119, 26028217, 22038119, 21284606, 26028217, 22038119, 21284606, 21798944, 26028217, 22038119, 21284606, 21798944, 18650403, 26028217, 22038119, 21284606, 21798944, 18650403, 16448571, 26028217, 22038119, 21284606, 21798944, 18650403, 16448571, 15644464, 26028217, 22038119, 21284606, 21798944, 18650403, 16448571, 15644464, 14593172, 26028217, 22038119, 21284606, 21798944,…	(2015) Dev Cell, (2012) Protoplasma, (2011) Cell Biol Int, (2011) Science, (2008) Plant Physiol, (2006) BMC Genomics, (2005) Plant Physiol, (2003) Science, (2001) BMC Genomics, (1999) Nature
AT2G21420			IBR domain containing protein	HC	CVQCSNLVELFEGCNHITCRCGFEFCYVCG	GO:0046872, GO:0005634	metal ion binding, nucleus	10617197	(1999) Nature
AT2G21500			RING/U-box superfamily protein	H2	CGACSRSLSEKSLLSSQKIFATNELSVAAILACGHVYHSECLEQMTPEIDKFDPSCPICT	GO:0005634, GO:0005886, GO:0008270	nucleus, plasma membrane, zinc ion binding	24833385, 24833385, 17317660, 24833385, 17317660, 15666155, 24833385, 17317660, 15666155, 12411574, 24833385, 17317660, 15666155, 12411574, 10617197	(2014) Science, (2007) Mol Cell Proteomics, (2005) Planta, (2003) Science, (1999) Nature
AT2G22010		RKP	related to KPC1	HC	CCICYAGEANAMIAPCSHRSCYGCITRHLLNCQRCFFCN	GO:0060154, GO:0005737, GO:0016021, GO:0016874, GO:0030163, GO:0016567, GO:0016567, GO:0051603, GO:0051726, GO:0009615, GO:0000151, GO:0006511, GO:0004842, GO:0004842, GO:0034450, GO:0034450, GO:0008270, GO:0008270	cellular process regulating host cell cycle in response to virus, cytoplasm, integral component of membrane, ligase activity, protein catabolic process, protein ubiquitination, protein ubiquitination, proteolysis involved in cellular protein catabolic process, regulation of cell cycle, response to virus, ubiquitin ligase complex, ubiquitin-dependent protein catabolic process, ubiquitin-protein tr…	19000158, 19000158, 18005227, 19000158, 18005227, 18775970, 19000158, 18005227, 18775970, 14576160, 19000158, 18005227, 18775970, 14576160, 10617197	(2009) Plant J, (2008) Plant J, (2008) Plant Physiol, (2004) J Biol Chem, (1999) Nature
AT2G22120			RING/FYVE/PHD zinc finger superfamily protein	CH	CRICLETDGRDFIAPCKCKGTSKYVHRDCLDHWRAIKEGFAFAHCTTCK	GO:0005737, GO:0016021, GO:0008270, GO:0008270	cytoplasm, integral component of membrane, zinc ion binding, zinc ion binding	16911220, 16911220, 10617197	(2006) Mol Ecol, (1999) Nature
AT2G22680		WAVH1	Zinc finger (C3HC4-type RING finger) family protein	H2	CGICLQSVKSGQGTAIFTAECSHTFHFPCVTSRAAANHNRLASCPVCG	GO:0005576, GO:0004842, GO:0004842, GO:0008270, GO:0008270	extracellular region, ubiquitin-protein transferase activity, ubiquitin-protein transferase activity, zinc ion binding, zinc ion binding	22122664, 22122664, 20736450, 22122664, 20736450, 21798944, 22122664, 20736450, 21798944, 15644464, 22122664, 20736450, 21798944, 15644464, 10617197	(2012) Plant J, (2011) Mol Biol Evol, (2011) Science, (2005) Plant Physiol, (1999) Nature
AT2G22690			zinc ion binding protein	ST	CPVSKEHSSEDNPPMRLACGHVLCKQSINRMSRNGSRSFKCPYCP	GO:0005634, GO:0008270	nucleus, zinc ion binding	18775970, 18775970, 15644464, 18775970, 15644464, 16339806, 18775970, 15644464, 16339806, 10617197	(2008) Plant Physiol, (2005) Plant Physiol, (2005) Plant Physiol, (1999) Nature
AT2G23780			RING/U-box superfamily protein	HC	CNICFELAQDPIVTLCGHLFCWPCLYRWLHHHSHSQECPVCK	GO:0016021, GO:0005634, GO:0008270, GO:0008270	integral component of membrane, nucleus, zinc ion binding, zinc ion binding	24833385, 24833385, 15531708, 24833385, 15531708, 10617197	(2014) Science, (2004) Plant Physiol, (1999) Nature
AT2G24480			Zinc finger, C3HC4 type (RING finger) family protein	H2	CAICLENMSRSENYCQMPYCKHCYHEGCVTKWVIGHNNSCPLCR	GO:0005634, GO:0008270, GO:0008270	nucleus, zinc ion binding, zinc ion binding	16244158, 16244158, 10617197	(2005) Plant Physiol, (1999) Nature
AT2G25360			RING/U-box superfamily protein	HC	CKMCRHMIELSHACNHMTCRCGYQFCYQCE	GO:0008270	zinc ion binding	18775970, 18775970, 10617197	(2008) Plant Physiol, (1999) Nature
AT2G25410			RING/U-box superfamily protein	H2	CPICLSEYATKETVRCLPECEHCFHTECIDAWLKLHSSCPVCR	GO:0005576, GO:0016021, GO:0016567, GO:0008270	extracellular region, integral component of membrane, protein ubiquitination, zinc ion binding	16557337, 16557337, 16244158, 16557337, 16244158, 10617197	(2006) J Mol Evol, (2005) Plant Physiol, (1999) Nature
AT2G26000		BRIZ2	zinc finger (C3HC4-type RING finger) family protein	H2	CPVCLERLDQDTGGILTTMCNHSFHCSCISNWPDSSCPVCR	GO:0003824, GO:0046982, GO:0010029, GO:0043130, GO:0000151, GO:0000151, GO:0004842, GO:0004842, GO:0008270	catalytic activity, protein heterodimerization activity, regulation of seed germination, ubiquitin binding, ubiquitin ligase complex, ubiquitin ligase complex, ubiquitin-protein transferase activity, ubiquitin-protein transferase activity, zinc ion binding	20810661, 20810661, 14576160, 20810661, 14576160, 10617197	(2010) J Biol Chem, (2004) J Biol Chem, (1999) Nature
AT2G26130			RING/U-box protein with C6HC-type zinc finger	HC	CSKCKHMIELSSGCISVVCRCGHTFCYQCGADAGDCFHGLGRDDLDLTQCCGSCCC	GO:0005737, GO:0016021, GO:0046872, GO:0005634, GO:0032436, GO:0000209, GO:0016567, GO:0042787, GO:0010431, GO:0031624, GO:0000151, GO:0061630, GO:0061630	cytoplasm, integral component of membrane, metal ion binding, nucleus, positive regulation of proteasomal ubiquitin-dependent protein catabolic process, protein polyubiquitination, protein ubiquitination, protein ubiquitination involved in ubiquitin-dependent protein catabolic process, seed maturation, ubiquitin conjugating enzyme binding, ubiquitin ligase complex, ubiquitin protein ligase activi…	24388521, 24388521, 18467450, 24388521, 18467450, 10617197	(2014) Plant Sci, (2008) Plant Physiol, (1999) Nature
AT2G26135	Yes		RING/U-box protein with C6HC-type zinc finger	HC	CTICFDDDINADMMFYIDQCGHMFCSECVKRHIEVSLLQGSLITCPSYRCK	GO:0016021, GO:0016020, GO:0005634, GO:0008270	integral component of membrane, membrane, nucleus, zinc ion binding	11152613, 11152613, 10617197	(2001) J Mol Biol, (1999) Nature
AT2G26350		PEX10	peroxin 10	HC	CTLCLSTRQHPTATPCGHVFCWSCIMEWCNEKQECPLCR	GO:0010381, GO:0005829, GO:0009793, GO:0005783, GO:0006635, GO:0005779, GO:0005634, GO:0005778, GO:0005777, GO:0007031, GO:0009853, GO:0005515, GO:0016558, GO:0016558, GO:0006513, GO:0004842, GO:0004842, GO:0008270, GO:0008270	attachment of peroxisome to chloroplast, cytosol, embryo development ending in seed dormancy, endoplasmic reticulum, fatty acid beta-oxidation, integral component of peroxisomal membrane, nucleus, peroxisomal membrane, peroxisome, peroxisome organization, photorespiration, protein binding, protein import into peroxisome matrix, protein import into peroxisome matrix, protein monoubiquitination, ub…	25214533, 25214533, 23336935, 25214533, 23336935, 21094157, 25214533, 23336935, 21094157, 20679226, 25214533, 23336935, 21094157, 20679226, 19892830, 25214533, 23336935, 21094157, 20679226, 19892830, 18315867, 25214533, 23336935, 21094157, 20679226, 19892830, 18315867, 17215364, 25214533, 23336935, 21094157, 20679226, 19892830, 18315867, 17215364, 17478547, 25214533, 23336935, 21094157, 20679226,…	(2014) Plant Physiol, (2013) J Integr Plant Biol, (2011) FEBS Lett, (2010) Proc Natl Acad Sci U S A, (2009) Plant Cell Physiol, (2008) BMC Genomics, (2007) Proc Natl Acad Sci U S A, (2007) Plant Cell Physiol, (2006) Mol Membr Biol, (2005) Plant Physiol, (2005) Plant Physiol, (2004) Plant Physiol, (2004) Plant J, (2003) Proc Natl Acad Sci U S A, (2003) Plant Physiol, (2003) Science, (2002) Science…
AT2G27940			RING/U-box superfamily protein	H2	CVICLSDFEEGETVKVIPHCGHVFHVDCVDTWLSSYVTCPLCR	GO:0016021, GO:0016567, GO:0008270, GO:0008270	integral component of membrane, protein ubiquitination, zinc ion binding, zinc ion binding	24833385, 24833385, 21798944, 24833385, 21798944, 16557337, 24833385, 21798944, 16557337, 16897085, 24833385, 21798944, 16557337, 16897085, 14593172, 24833385, 21798944, 16557337, 16897085, 14593172, 11910074, 24833385, 21798944, 16557337, 16897085, 14593172, 11910074, 10617197	(2014) Science, (2011) Science, (2006) J Mol Evol, (2006) Curr Genet, (2003) Science, (2002) Science, (1999) Nature
AT2G27950	Yes		Ring/U-Box superfamily protein	HC	CCVCCESNIDSLLYRCGHMTCEKCAKKLVEAGGKCPMCQ	GO:0008150, GO:0005737, GO:0008270	biological_process, cytoplasm, zinc ion binding	14576160, 14576160, 10617197	(2004) J Biol Chem, (1999) Nature
AT2G28540			RNA binding (RRM/RBD/RNP motifs) family protein	C2	CPLCTEEMDLTDQHLKPCKCGYQICVWCWHHIIEMAEKDKTEGRCPACR	GO:0003723, GO:0000166, GO:0005634, GO:0008270	RNA binding, nucleotide binding, nucleus, zinc ion binding	25387881, 25387881, 18775970, 25387881, 18775970, 14576160, 25387881, 18775970, 14576160, 15069083, 25387881, 18775970, 14576160, 15069083, 10617197	(2014) Plant Cell, (2008) Plant Physiol, (2004) J Biol Chem, (2004) J Biol Chem, (1999) Nature
AT2G28840		XBAT31	hypothetical protein	HC	CCICFEQVCTIEVKDCGHQMCAQCTLALCCHNKPNPTTSTVTPPVCPFCR	GO:0005737, GO:0016021, GO:0016874, GO:0016567, GO:0008270	cytoplasm, integral component of membrane, ligase activity, protein ubiquitination, zinc ion binding	19000166, 19000166, 18541146, 19000166, 18541146, 18775970, 19000166, 18541146, 18775970, 18805951, 19000166, 18541146, 18775970, 18805951, 16980540, 19000166, 18541146, 18775970, 18805951, 16980540, 15644464, 19000166, 18541146, 18775970, 18805951, 16980540, 15644464, 16339806, 19000166, 18541146, 18775970, 18805951, 16980540, 15644464, 16339806, 15584963, 19000166, 18541146, 18775970, 18805951,…	(2009) Plant J, (2008) Biochem Biophys Res Commun, (2008) Plant Physiol, (2008) Plant Physiol, (2006) Plant Cell, (2005) Plant Physiol, (2005) Plant Physiol, (2004) Plant J, (2003) Science, (1999) Nature
AT2G28920			RING/U-box superfamily protein	H2	CVICLEDFKVNDVVRVLVRCKHVFHVDCIDSWCFYKLTCPICR	GO:0016021, GO:0008270, GO:0008270	integral component of membrane, zinc ion binding, zinc ion binding	10617197	(1999) Nature
AT2G29840			RING/U-box superfamily protein	D	CSICLEEFDDGRSIVALPCGHEFDDECALKWFETNHDCPLCR	GO:0005634, GO:0008270, GO:0008270	nucleus, zinc ion binding, zinc ion binding	10617197	(1999) Nature
AT2G30580		DRIP2	DREB2A-interacting protein 2	HC	CPLCDKLLRDATTISECLHTFCRKCIYEKITEDEIESCPVCD	GO:0016874, GO:0005634, GO:0051865, GO:0005515, GO:0016567, GO:0009414, GO:0004842, GO:0004842, GO:0008270, GO:0008270	ligase activity, nucleus, protein autoubiquitination, protein binding, protein ubiquitination, response to water deprivation, ubiquitin-protein transferase activity, ubiquitin-protein transferase activity, zinc ion binding, zinc ion binding	25897002, 25897002, 24376497, 25897002, 24376497, 21701597, 25897002, 24376497, 21701597, 21798944, 25897002, 24376497, 21701597, 21798944, 20933424, 25897002, 24376497, 21701597, 21798944, 20933424, 18552202, 25897002, 24376497, 21701597, 21798944, 20933424, 18552202, 18599647, 25897002, 24376497, 21701597, 21798944, 20933424, 18552202, 18599647, 18775970, 25897002, 24376497, 21701597, 21798944,…	(2015) Plant Physiol, (2013) PLoS One, (2011) PLoS One, (2011) Science, (2010) Curr Biol, (2008) Plant Cell, (2008) Plant Physiol, (2008) Plant Physiol, (2005) Plant Physiol, (2003) Science, (1999) Nature
AT2G31510		ARI7	IBR domain-containing protein	HC	CGICFDSYPPEKIASVSCGHPFCTTCWTGYISTTINDGPGCLMLRCPDPSCL	GO:0005737, GO:0005737, GO:0016874, GO:0032436, GO:0000209, GO:0042787, GO:0031624, GO:0000151, GO:0061630, GO:0061630, GO:0008270	cytoplasm, cytoplasm, ligase activity, positive regulation of proteasomal ubiquitin-dependent protein catabolic process, protein polyubiquitination, protein ubiquitination involved in ubiquitin-dependent protein catabolic process, ubiquitin conjugating enzyme binding, ubiquitin ligase complex, ubiquitin protein ligase activity, ubiquitin protein ligase activity, zinc ion binding	21838868, 21838868, 20202173, 21838868, 20202173, 17189330, 21838868, 20202173, 17189330, 17597079, 21838868, 20202173, 17189330, 17597079, 17665211, 21838868, 20202173, 17189330, 17597079, 17665211, 14985976, 21838868, 20202173, 17189330, 17597079, 17665211, 14985976, 14993207, 21838868, 20202173, 17189330, 17597079, 17665211, 14985976, 14993207, 12529512, 21838868, 20202173, 17189330, 17597079,…	(2011) BMC Plant Biol, (2010) Plant J, (2007) Plant Physiol, (2007) Plant Cell Physiol, (2007) Planta, (2004) Theor Appl Genet, (2004) Genome Res, (2003) Plant Physiol, (2002) Mol Biol Evol, (1999) Nature
AT2G31760		ARI10	RING/U-box superfamily protein	HC	CGICFESYTRKEIASVSCGHPYCKTCWTGYITTKIEDGPGCLRVKCPEPSCY	GO:0005737, GO:0005737, GO:0016874, GO:0032436, GO:0000209, GO:0042787, GO:0031624, GO:0000151, GO:0061630, GO:0061630, GO:0008270	cytoplasm, cytoplasm, ligase activity, positive regulation of proteasomal ubiquitin-dependent protein catabolic process, protein polyubiquitination, protein ubiquitination involved in ubiquitin-dependent protein catabolic process, ubiquitin conjugating enzyme binding, ubiquitin ligase complex, ubiquitin protein ligase activity, ubiquitin protein ligase activity, zinc ion binding	20736450, 20736450, 17147637, 20736450, 17147637, 12529512, 20736450, 17147637, 12529512, 12446796, 20736450, 17147637, 12529512, 12446796, 10617197	(2011) Mol Biol Evol, (2006) Plant Biotechnol J, (2003) Plant Physiol, (2002) Mol Biol Evol, (1999) Nature
AT2G31770		ARI9	RING/U-box superfamily protein	HC	CGICFESYTREEIARVSCGHPYCKTCWAGYITTKIEDGPGCLRVKCPEPSCS	GO:0005737, GO:0005737, GO:0016874, GO:0032436, GO:0000209, GO:0042787, GO:0031624, GO:0000151, GO:0061630, GO:0061630, GO:0008270	cytoplasm, cytoplasm, ligase activity, positive regulation of proteasomal ubiquitin-dependent protein catabolic process, protein polyubiquitination, protein ubiquitination involved in ubiquitin-dependent protein catabolic process, ubiquitin conjugating enzyme binding, ubiquitin ligase complex, ubiquitin protein ligase activity, ubiquitin protein ligase activity, zinc ion binding	20736450, 20736450, 17147637, 20736450, 17147637, 12529512, 20736450, 17147637, 12529512, 12446796, 20736450, 17147637, 12529512, 12446796, 10617197	(2011) Mol Biol Evol, (2006) Plant Biotechnol J, (2003) Plant Physiol, (2002) Mol Biol Evol, (1999) Nature
AT2G31780		ARI11	RING/U-box superfamily protein	HC	CGICFESYTRKEIARVSCGHPYCKTCWTGYITTKIEDGPGCLRVKCPEPSCY	GO:0005737, GO:0005634, GO:0032436, GO:0000209, GO:0042787, GO:0031624, GO:0000151, GO:0061630, GO:0061630	cytoplasm, nucleus, positive regulation of proteasomal ubiquitin-dependent protein catabolic process, protein polyubiquitination, protein ubiquitination involved in ubiquitin-dependent protein catabolic process, ubiquitin conjugating enzyme binding, ubiquitin ligase complex, ubiquitin protein ligase activity, ubiquitin protein ligase activity	17147637, 17147637, 12529512, 17147637, 12529512, 12446796, 17147637, 12529512, 12446796, 10617197	(2006) Plant Biotechnol J, (2003) Plant Physiol, (2002) Mol Biol Evol, (1999) Nature
AT2G32950		COP1	Transducin/WD40 repeat-like superfamily protein	HC	CPICMQIIKDAFLTACGHSFCYMCIITHLRNKSDCPCCS	GO:0080008, GO:0006281, GO:0046283, GO:0005737, GO:0009649, GO:0042802, GO:0016874, GO:0016604, GO:0000152, GO:0005634, GO:0005634, GO:0005634, GO:0009640, GO:0009640, GO:0048573, GO:0032436, GO:0005515, GO:0016567, GO:0009585, GO:0010119, GO:0010119, GO:0009641, GO:0009647, GO:0061630, GO:0061630, GO:0004842, GO:0004842, GO:0008270	Cul4-RING E3 ubiquitin ligase complex, DNA repair, anthocyanin-containing compound metabolic process, cytoplasm, entrainment of circadian clock, identical protein binding, ligase activity, nuclear body, nuclear ubiquitin ligase complex, nucleus, nucleus, nucleus, photomorphogenesis, photomorphogenesis, photoperiodism, flowering, positive regulation of proteasomal ubiquitin-dependent protein catab…	15012358, 15308756, 16829591, 25532508, 25533339, 26545401, 15012358, 15308756, 16829591, 25532508, 25533339, 26545401, 26839287, 15012358, 15308756, 16829591, 25532508, 25533339, 26545401, 26839287, 25256341, 15012358, 15308756, 16829591, 25532508, 25533339, 26545401, 26839287, 25256341, 25482806, 15012358, 15308756, 16829591, 25532508, 25533339, 26545401, 26839287, 25256341, 25482806, 25557667,…	(2016) Mol Cell Proteomics, (2016) Elife, (2015) Plant Cell Environ, (2015) Plant Signal Behav, (2015) Curr Biol, (2015) Plant Sci, (2015) Plant Cell, (2015) Plant Cell, (2015) Mol Plant, (2015) Mol Plant, (2015) Plant Physiol Biochem, (2015) Plant Cell, (2015) Proc Natl Acad Sci U S A, (2015) Nat Commun, (2015) PLoS Genet, (2015) Mol Biol Cell, (2015) PLoS Genet, (2014) Plant J, (2014) Plant Phy…
AT2G34000			RING/U-box superfamily protein	D	CPVCLGLIPKNVVIKVLPNCMHMFDEECIGKWLESHATCPVCR	GO:0016021, GO:0008270	integral component of membrane, zinc ion binding	15644464, 15644464, 10617197	(2005) Plant Physiol, (1999) Nature
AT2G34200			RING/FYVE/PHD zinc finger superfamily protein	CH	CRICHFGSDQSPEASGDDKSVSPELIEIGCKCKNELGLAHFHCAEAWFKLRGNSVCEICG	GO:0005794, GO:0016021, GO:0016020, GO:0008270, GO:0008270	Golgi apparatus, integral component of membrane, membrane, zinc ion binding, zinc ion binding	17432890, 17432890, 12481096, 17432890, 12481096, 10617197	(2007) J Proteome Res, (2002) Plant Physiol, (1999) Nature
AT2G34920		EDA18	RING/U-box superfamily protein	HC	CCVCNETQVETLLYRCGHMTCLRCANELQYNGGKCPICH	GO:0009553, GO:0005634, GO:0009555, GO:0008270	embryo sac development, nucleus, pollen development, zinc ion binding	23791732, 23791732, 19237690, 23791732, 19237690, 18775970, 23791732, 19237690, 18775970, 17227549, 23791732, 19237690, 18775970, 17227549, 15634699, 23791732, 19237690, 18775970, 17227549, 15634699, 16055634, 23791732, 19237690, 18775970, 17227549, 15634699, 16055634, 10617197	(2013) Curr Biol, (2009) Genetics, (2008) Plant Physiol, (2006) Plant J, (2005) Development, (2005) Plant Cell, (1999) Nature
AT2G34990			RING/U-box superfamily protein	H2	CAVCICEFEDHETLRLMPECCHVFHADCVSVWLSDHSTCPLCR	GO:0005576, GO:0016021, GO:0016567, GO:0008270, GO:0008270	extracellular region, integral component of membrane, protein ubiquitination, zinc ion binding, zinc ion binding	17337630, 17337630, 16557337, 17337630, 16557337, 10617197	(2007) Plant Cell, (2006) J Mol Evol, (1999) Nature
AT2G35000		ATL9	RING/U-box superfamily protein	H2	CAVCLCEFEDDETLRLMPPCCHVFHADCVDVWLSEHSTCPLCR	GO:0050832, GO:0005576, GO:0016021, GO:0016874, GO:0016567, GO:0016567, GO:0010200, GO:0004842, GO:0004842, GO:0008270, GO:0008270	defense response to fungus, extracellular region, integral component of membrane, ligase activity, protein ubiquitination, protein ubiquitination, response to chitin, ubiquitin-protein transferase activity, ubiquitin-protein transferase activity, zinc ion binding, zinc ion binding	21203445, 21203445, 16557337, 21203445, 16557337, 15644464, 21203445, 16557337, 15644464, 15923325, 21203445, 16557337, 15644464, 15923325, 15181213, 21203445, 16557337, 15644464, 15923325, 15181213, 15238540, 21203445, 16557337, 15644464, 15923325, 15181213, 15238540, 10617197	(2010) PLoS One, (2006) J Mol Evol, (2005) Plant Physiol, (2005) Plant Physiol, (2004) Plant Physiol, (2004) Genetics, (1999) Nature
AT2G35330			RING/U-box superfamily protein	HC	CLICMKDEVSVVFLPCAHQVCASCSDSFMGSGKATCPCCR	GO:0005737, GO:0008270	cytoplasm, zinc ion binding	20226671, 20226671, 16615871, 20226671, 16615871, 14973164, 20226671, 16615871, 14973164, 10617197	(2010) Curr Biol, (2006) BMC Genomics, (2004) Plant Cell, (1999) Nature
AT2G35420			RING/U-box superfamily protein	H2	CAICLSEFSDEDTVRLITVCRHPFHSNCIDLWFELHKTCPVCR	GO:0016021, GO:0005634, GO:0016567, GO:0008270, GO:0008270	integral component of membrane, nucleus, protein ubiquitination, zinc ion binding, zinc ion binding	16557337, 16557337, 10617197	(2006) J Mol Evol, (1999) Nature
AT2G35910			RING/U-box superfamily protein	H2	CAICLGDYKGKHLLRQLPDCNHLFHLKCIDTWLRLNPTCPVCR	GO:0016021, GO:0016567, GO:0008270	integral component of membrane, protein ubiquitination, zinc ion binding	24833385, 24833385, 16557337, 24833385, 16557337, 14593172, 24833385, 16557337, 14593172, 10617197	(2014) Science, (2006) J Mol Evol, (2003) Science, (1999) Nature
AT2G37150			RING/U-box superfamily protein	H2	CAICLEEYKEKEELGEVKGCGHDYHGRCIKKWLSMKNSCPICK	GO:0005634, GO:0008270, GO:0008270	nucleus, zinc ion binding, zinc ion binding	21798944, 21798944, 18315867, 21798944, 18315867, 18650403, 21798944, 18315867, 18650403, 18775970, 21798944, 18315867, 18650403, 18775970, 10617197	(2011) Science, (2008) BMC Genomics, (2008) Plant Physiol, (2008) Plant Physiol, (1999) Nature
AT2G37580			RING/U-box superfamily protein	H2	CSVCLMVFTDSDELRQLSECKHAFHVLCIETWLKDHPNCPICR	GO:0016021, GO:0005634, GO:0016567, GO:0016757, GO:0008270, GO:0008270	integral component of membrane, nucleus, protein ubiquitination, transferase activity, transferring glycosyl groups, zinc ion binding, zinc ion binding	16557337, 16557337, 14576160, 16557337, 14576160, 10617197	(2006) J Mol Evol, (2004) J Biol Chem, (1999) Nature
AT2G37950			RING/FYVE/PHD zinc finger superfamily protein	CH	CRICHLGVETSGGGAIELGCSCKDDLAVAHRQCAETWFKIKGDKTCEICQ	GO:0016021, GO:0005634, GO:0009555, GO:0008270, GO:0008270	integral component of membrane, nucleus, pollen development, zinc ion binding, zinc ion binding	22101548, 22101548, 16581911, 22101548, 16581911, 10617197	(2012) Sex Plant Reprod, (2006) Proc Natl Acad Sci U S A, (1999) Nature
AT2G38185		APD1	RING/U-box superfamily protein	HC	CAICFDVPRDCFFLPCGHSVSCYECGTTMQEADGSCPICR	GO:0016021, GO:0007067, GO:0005634, GO:0008270	integral component of membrane, mitotic nuclear division, nucleus, zinc ion binding	22897245, 22897245, 21798944, 22897245, 21798944, 10617197	(2012) J Integr Plant Biol, (2011) Science, (1999) Nature
AT2G38195	Yes	APD4	RING/U-box superfamily protein	HC	CAICFDAPRDCCFLPCGHCVSCYQCGTKIKRTKGRCPICR	GO:0016021, GO:0007067, GO:0005634, GO:0008270	integral component of membrane, mitotic nuclear division, nucleus, zinc ion binding	22897245, 22897245, 10617197	(2012) J Integr Plant Biol, (1999) Nature
AT2G38220	Yes	APD3	RING/U-box superfamily protein	HC	CAICFDAPRDCCFLPCGHCVSCYQCGTKIKRTKGRCPICR	GO:0005737, GO:0016021, GO:0007067, GO:0008270	cytoplasm, integral component of membrane, mitotic nuclear division, zinc ion binding	22897245, 22897245, 10617197	(2012) J Integr Plant Biol, (1999) Nature
AT2G38920			SPX (SYG1/Pho81/XPR1) domain-containing protein / zinc finger (C3HC4-type RING finger) protein-like protein	HC	CAICLETVFNPYALKCGHIFCNSCACSAASVLIFQGIKAAPRHSKCPICR	GO:0016874, GO:0005634, GO:0016567, GO:0008270	ligase activity, nucleus, protein ubiquitination, zinc ion binding	18775970, 18775970, 15122012, 18775970, 15122012, 14593172, 18775970, 15122012, 14593172, 11910074, 18775970, 15122012, 14593172, 11910074, 10617197	(2008) Plant Physiol, (2004) Plant Physiol, (2003) Science, (2002) Science, (1999) Nature
AT2G38970			Zinc finger (C3HC4-type RING finger) family protein	H2	CSICLNKMKEGGGHALFTAECSHSFHFHCIASNVKHGNQVCPVCR	GO:0005576, GO:0004842, GO:0004842, GO:0008270, GO:0008270	extracellular region, ubiquitin-protein transferase activity, ubiquitin-protein transferase activity, zinc ion binding, zinc ion binding	16377752, 16377752, 15937229, 16377752, 15937229, 14576160, 16377752, 15937229, 14576160, 10617197	(2006) Plant Physiol, (2005) Plant Cell, (2004) J Biol Chem, (1999) Nature
AT2G39100			RING/U-box superfamily protein	HC	CPICLENLTERRSAAVITVCKHGYCLACIRKWSSFKRNCPLCN	GO:0005634, GO:0008270, GO:0008270	nucleus, zinc ion binding, zinc ion binding	21798944, 21798944, 18650403, 21798944, 18650403, 15645454, 21798944, 18650403, 15645454, 14576160, 21798944, 18650403, 15645454, 14576160, 10617197	(2011) Science, (2008) Plant Physiol, (2005) Environ Mol Mutagen, (2004) J Biol Chem, (1999) Nature
AT2G39720		RHC2A	RING-H2 finger C2A	H2	CAVCKENFVLKSSAREMPCNHIYHPDCILPWLAIRNSCPVCR	GO:0016874, GO:0043161, GO:0000209, GO:0042787, GO:0061630, GO:0061630, GO:0008270, GO:0008270	ligase activity, proteasome-mediated ubiquitin-dependent protein catabolic process, protein polyubiquitination, protein ubiquitination involved in ubiquitin-dependent protein catabolic process, ubiquitin protein ligase activity, ubiquitin protein ligase activity, zinc ion binding, zinc ion binding	22405823, 22405823, 20736450, 22405823, 20736450, 18775970, 22405823, 20736450, 18775970, 16125897, 22405823, 20736450, 18775970, 16125897, 14593172, 22405823, 20736450, 18775970, 16125897, 14593172, 12432076, 22405823, 20736450, 18775970, 16125897, 14593172, 12432076, 12446138, 22405823, 20736450, 18775970, 16125897, 14593172, 12432076, 12446138, 10617197, 22405823, 20736450, 18775970, 16125897,…	(2012) Biochem Biophys Res Commun, (2011) Mol Biol Evol, (2008) Plant Physiol, (2005) Genomics, (2003) Science, (2002) J Cell Sci, (2002) Trends Genet, (1999) Nature, (1998) FEBS Lett
AT2G40770			RING-finger, DEAD-like helicase, PHD and SNF2 domain-containing protein	HC	CPICHEILRNQKMVFQCGHSTCCNCFFAMTERKSVQETLQKWVMCPICR	GO:0005524, GO:0004386, GO:0005634, GO:0008270	ATP binding, helicase activity, nucleus, zinc ion binding	18310306, 18310306, 16489130, 18310306, 16489130, 16132859, 18310306, 16489130, 16132859, 10617197	(2008) Plant Physiol, (2006) Plant Physiol, (2005) Biotechnol Lett, (1999) Nature
AT2G40830		RHC1A	RING-H2 finger C1A	H2	CPVCKDEFELGSEAKQMPCNHIYHSDCIVPWLVQHNSCPVCR	GO:0005618, GO:0016874, GO:0043161, GO:0000209, GO:0042787, GO:0061630, GO:0061630, GO:0008270, GO:0008270	cell wall, ligase activity, proteasome-mediated ubiquitin-dependent protein catabolic process, protein polyubiquitination, protein ubiquitination involved in ubiquitin-dependent protein catabolic process, ubiquitin protein ligase activity, ubiquitin protein ligase activity, zinc ion binding, zinc ion binding	18650403, 18650403, 16287169, 18650403, 16287169, 14593172, 18650403, 16287169, 14593172, 10617197, 18650403, 16287169, 14593172, 10617197, 9781696	(2008) Plant Physiol, (2006) Proteomics, (2003) Science, (1999) Nature, (1998) FEBS Lett
AT2G41980			Protein with RING/U-box and TRAF-like domain	HC	CPVCTNLMYPPIHQCPNGHTLCSSCKLRVQNTCPTCR	GO:0016874, GO:0007275, GO:0007275, GO:0005634, GO:0005634, GO:0006511, GO:0008270	ligase activity, multicellular organism development, multicellular organism development, nucleus, nucleus, ubiquitin-dependent protein catabolic process, zinc ion binding	18775970, 18775970, 17293567, 18775970, 17293567, 15644464, 18775970, 17293567, 15644464, 10617197	(2008) Plant Physiol, (2007) Plant Cell, (2005) Plant Physiol, (1999) Nature
AT2G42030			RING/U-box superfamily protein	HC	CYICLDLSKDPVVTNCGHLYCWSCLYQWLQVSEAKECPVCK	GO:0005634, GO:0008270, GO:0008270	nucleus, zinc ion binding, zinc ion binding	18775970, 18775970, 10617197	(2008) Plant Physiol, (1999) Nature
AT2G42160		BRIZ1	zinc finger (ubiquitin-hydrolase) domain-containing protein	HC	CPICLERLDPDTSGIVSTLCDHSFQCSCTSKWTYLSCQVCR	GO:0003824, GO:0005737, GO:0046982, GO:0016567, GO:0010029, GO:0043130, GO:0000151, GO:0000151, GO:0004842, GO:0004842, GO:0008270	catalytic activity, cytoplasm, protein heterodimerization activity, protein ubiquitination, regulation of seed germination, ubiquitin binding, ubiquitin ligase complex, ubiquitin ligase complex, ubiquitin-protein transferase activity, ubiquitin-protein transferase activity, zinc ion binding	20810661, 20810661, 15644464, 20810661, 15644464, 10617197	(2010) J Biol Chem, (2005) Plant Physiol, (1999) Nature
AT2G42350			RING/U-box superfamily protein	H2	CAVCLSLLEEKDNARMLPNCKHVFHVSCVDTWLTTQSTCPVCR	GO:0016021, GO:0005634, GO:0016567, GO:0008270, GO:0008270	integral component of membrane, nucleus, protein ubiquitination, zinc ion binding, zinc ion binding	18359847, 18359847, 16557337, 18359847, 16557337, 15181213, 18359847, 16557337, 15181213, 10617197	(2008) Plant Physiol, (2006) J Mol Evol, (2004) Plant Physiol, (1999) Nature
AT2G42360			RING/U-box superfamily protein	H2	CAVCLSVLKEQDKARELPNCKHIFHVDCVDTWLTTCSTCPVCR	GO:0016021, GO:0016874, GO:0005634, GO:0016567, GO:0016567, GO:0004842, GO:0004842, GO:0008270, GO:0008270	integral component of membrane, ligase activity, nucleus, protein ubiquitination, protein ubiquitination, ubiquitin-protein transferase activity, ubiquitin-protein transferase activity, zinc ion binding, zinc ion binding	24833385, 24833385, 23682113, 24833385, 23682113, 21094157, 24833385, 23682113, 21094157, 18650403, 24833385, 23682113, 21094157, 18650403, 17181774, 24833385, 23682113, 21094157, 18650403, 17181774, 16557337, 24833385, 23682113, 21094157, 18650403, 17181774, 16557337, 16925600, 24833385, 23682113, 21094157, 18650403, 17181774, 16557337, 16925600, 15644464, 24833385, 23682113, 21094157, 18650403,…	(2014) Science, (2013) J Exp Bot, (2011) FEBS Lett, (2008) Plant Physiol, (2007) Plant J, (2006) J Mol Evol, (2006) Plant J, (2005) Plant Physiol, (2005) Plant Physiol, (2004) Plant Physiol, (2003) Plant J, (2003) Science, (1999) Nature
AT2G44330			RING/U-box superfamily protein	H2	CAICREDFVVGESARRLPCNHLYHNDCIIPWLTSHNSCPLCR	GO:0005634, GO:0016567, GO:0004842, GO:0004842, GO:0008270, GO:0008270	nucleus, protein ubiquitination, ubiquitin-protein transferase activity, ubiquitin-protein transferase activity, zinc ion binding, zinc ion binding	15644464, 15644464, 16339806, 15644464, 16339806, 10617197	(2005) Plant Physiol, (2005) Plant Physiol, (1999) Nature
AT2G44410			RING/U-box superfamily protein	HC	CNICLEKAEDPILTCCGHLFCWGCFYQLPLIYLNIKECPVCD	GO:0005634, GO:0008270	nucleus, zinc ion binding	24255109, 24255109, 22065421, 24255109, 22065421, 15181213, 24255109, 22065421, 15181213, 10617197	(2013) Proc Natl Acad Sci U S A, (2012) Plant Physiol, (2004) Plant Physiol, (1999) Nature
AT2G44578	Yes		RING/U-box superfamily protein	H2	CTICLEDAAEGEKMRRITACSHCFHVDCIDPWLMKKSTCPLCR	GO:0008150, GO:0016021, GO:0008270	biological_process, integral component of membrane, zinc ion binding	20736450, 20736450, 20032078, 20736450, 20032078, 10617197	(2011) Mol Biol Evol, (2010) Plant Physiol, (1999) Nature
AT2G44581	Yes		RING/U-box superfamily protein	H2	CTICLENATEGEKMRRIAACSHCFHVDCIDPWLEKKSMCPLCR	GO:0008150, GO:0016021, GO:0008270	biological_process, integral component of membrane, zinc ion binding	10617197	(1999) Nature
AT2G44950		HUB1	histone mono-ubiquitination 1	HC	CKACNDRPKEVVITKCYHLFCNPCVQKLTGTRQKKCPTCS	GO:0051301, GO:0016049, GO:0009817, GO:0033523, GO:0010390, GO:0045087, GO:0009965, GO:0016874, GO:0005739, GO:0005634, GO:0005634, GO:0005515, GO:0042803, GO:0006513, GO:0010389, GO:0048505, GO:0010162, GO:0004842, GO:0004842, GO:0010228, GO:0008270, GO:0008270	cell division, cell growth, defense response to fungus, incompatible interaction, histone H2B ubiquitination, histone monoubiquitination, innate immune response, leaf morphogenesis, ligase activity, mitochondrion, nucleus, nucleus, protein binding, protein homodimerization activity, protein monoubiquitination, regulation of G2/M transition of mitotic cell cycle, regulation of timing of cell diffe…	25955387, 25955387, 24319075, 25955387, 24319075, 24567190, 25955387, 24319075, 24567190, 24664204, 25955387, 24319075, 24567190, 24664204, 22122546, 25955387, 24319075, 24567190, 24664204, 22122546, 22589469, 25955387, 24319075, 24567190, 24664204, 22122546, 22589469, 22762858, 25955387, 24319075, 24567190, 24664204, 22122546, 22589469, 22762858, 22829781, 25955387, 24319075, 24567190, 24664204,…	(2015) Plant Signal Behav, (2014) Plant Cell Physiol, (2014) Plant Physiol, (2014) Plant Physiol, (2012) New Phytol, (2012) Plant Physiol, (2012) Plant J, (2012) PLoS Genet, (2012) Plant Signal Behav, (2011) Science, (2011) PLoS One, (2010) Plant J, (2010) Plant Signal Behav, (2009) Plant J, (2009) Plant J, (2009) Plant Cell, (2008) Plant Cell, (2007) Plant Cell, (2007) Plant Cell, (2004) Plant C…
AT2G45135	Yes		RING/U-box superfamily protein	HC	CRRCLSVSSPVVIADPCMHRFCVKCILFLWGRQKRREPCVCPLDG	GO:0008150, GO:0005575, GO:0008270	biological_process, cellular_component, zinc ion binding	10617197	(1999) Nature
AT2G45530			RING/U-box superfamily protein	CH	CRVCLQDKEEVLIELGCQCRGGLAKAHRSCIDAWFRTKGSNQCEICQ	GO:0005737, GO:0016021, GO:0008270, GO:0008270	cytoplasm, integral component of membrane, zinc ion binding, zinc ion binding	24833385, 24833385, 16626458, 24833385, 16626458, 15923328, 24833385, 16626458, 15923328, 15546358, 24833385, 16626458, 15923328, 15546358, 10617197	(2014) Science, (2006) Mol Ecol, (2005) Plant Physiol, (2004) Plant J, (1999) Nature
AT2G46160			RING/U-box superfamily protein	H2	CSICLCEYKEAEMLRMMPECKHYFHLCCLDAWLKLNGSCPVCR	GO:0009507, GO:0016021, GO:0016567, GO:0008270, GO:0008270	chloroplast, integral component of membrane, protein ubiquitination, zinc ion binding, zinc ion binding	16557337, 16557337, 14576160, 16557337, 14576160, 14593172, 16557337, 14576160, 14593172, 10617197	(2006) J Mol Evol, (2004) J Biol Chem, (2003) Science, (1999) Nature
AT2G46493	Yes		RING/U-box superfamily protein	H2	CPICLSEYASKETVRFIPECDHCFHVECIDVWLKIHGSCPLCR	GO:0005634	nucleus	10617197	(1999) Nature
AT2G46494	Yes		RING/U-box superfamily protein	H2	CPICLSEYVSKETVRFIPECDHCFHAKCIDVWLKIHGSCPLCR	GO:0005576, GO:0016021, GO:0016567, GO:0008270	extracellular region, integral component of membrane, protein ubiquitination, zinc ion binding	16557337, 16557337, 10617197	(2006) J Mol Evol, (1999) Nature
AT2G46495			RING/U-box superfamily protein	H2	CPICLSEYASKETVRCIPECDHCFHSECIDVWLKIHGSCPLCR	GO:0005576, GO:0016021, GO:0030247, GO:0016567, GO:0008270, GO:0008270	extracellular region, integral component of membrane, polysaccharide binding, protein ubiquitination, zinc ion binding, zinc ion binding	16557337, 16557337, 10617197	(2006) J Mol Evol, (1999) Nature
AT2G47090			zinc ion binding/nucleic acid binding protein	HC	CAVCAENLEWVGYGSCGHREVCSTCVVRLRFILNDRRCCICK	GO:0003676, GO:0005634, GO:0008270	nucleic acid binding, nucleus, zinc ion binding	23667124, 23667124, 21952135, 23667124, 21952135, 20032078, 23667124, 21952135, 20032078, 10617197	(2013) Plant Cell, (2011) Mol Syst Biol, (2010) Plant Physiol, (1999) Nature
AT2G47560			RING/U-box superfamily protein	H2	CSVCLSEFEEEDEGRLLPKCGHSFHVDCIDTWFRSRSTCPLCR	GO:0016021, GO:0005634, GO:0016567, GO:0008270, GO:0008270	integral component of membrane, nucleus, protein ubiquitination, zinc ion binding, zinc ion binding	20736450, 20736450, 16557337, 20736450, 16557337, 16897085, 20736450, 16557337, 16897085, 15181209, 20736450, 16557337, 16897085, 15181209, 12913156, 20736450, 16557337, 16897085, 15181209, 12913156, 14593172, 20736450, 16557337, 16897085, 15181209, 12913156, 14593172, 10617197	(2011) Mol Biol Evol, (2006) J Mol Evol, (2006) Curr Genet, (2004) Plant Physiol, (2003) Plant Physiol, (2003) Science, (1999) Nature
AT2G47700		RFI2	RING/U-box superfamily protein	H2	CSICLESVLDDGTRSKAKLQCGHQFHLDCIGSAFNMKGAMQCPNCR	GO:0005737, GO:0016567, GO:0004842, GO:0004842, GO:0008270, GO:0008270	cytoplasm, protein ubiquitination, ubiquitin-protein transferase activity, ubiquitin-protein transferase activity, zinc ion binding, zinc ion binding	24833385, 24833385, 21798944, 24833385, 21798944, 18775970, 24833385, 21798944, 18775970, 16384903, 24833385, 21798944, 18775970, 16384903, 16709197, 24833385, 21798944, 18775970, 16384903, 16709197, 15644464, 24833385, 21798944, 18775970, 16384903, 16709197, 15644464, 16339806, 24833385, 21798944, 18775970, 16384903, 16709197, 15644464, 16339806, 10617197	(2014) Science, (2011) Science, (2008) Plant Physiol, (2006) Plant Physiol, (2006) Plant J, (2005) Plant Physiol, (2005) Plant Physiol, (1999) Nature
AT3G01650		RGLG1	RING domain ligase1	HC	CPICLSNPKNMAFGCGHQTCCECGPDLKVCPICR	GO:0009850, GO:0009690, GO:0016874, GO:0080148, GO:0005886, GO:0005886, GO:0004842, GO:0004842, GO:0008270	auxin metabolic process, cytokinin metabolic process, ligase activity, negative regulation of response to water deprivation, plasma membrane, plasma membrane, ubiquitin-protein transferase activity, ubiquitin-protein transferase activity, zinc ion binding	26253232, 26253232, 24427162, 26253232, 24427162, 23625358, 26253232, 24427162, 23625358, 22095047, 26253232, 24427162, 23625358, 22095047, 20113438, 26253232, 24427162, 23625358, 22095047, 20113438, 18775970, 26253232, 24427162, 23625358, 22095047, 20113438, 18775970, 17304219, 26253232, 24427162, 23625358, 22095047, 20113438, 18775970, 17304219, 17586653, 26253232, 24427162, 23625358, 22095047,…	(2015) Mol Cell Proteomics, (2014) Front Plant Sci, (2013) Plant Mol Biol, (2012) Plant Physiol, (2010) Plant J, (2008) Plant Physiol, (2007) EMBO J, (2007) Plant Cell, (2007) Plant Cell, (2004) Genome Res, (2003) J Biol Chem, (2003) Plant Mol Biol, (2000) Nature
AT3G02290			RING/U-box superfamily protein	H2	CPTCLEEYTSENPKIVTKCSHHFHLSCIYEWMERSENCPVCG	GO:0016874, GO:0005634, GO:0008270, GO:0008270	ligase activity, nucleus, zinc ion binding, zinc ion binding	24833385, 24833385, 17449808, 24833385, 17449808, 16367961, 24833385, 17449808, 16367961, 15644464, 24833385, 17449808, 16367961, 15644464, 12912986, 24833385, 17449808, 16367961, 15644464, 12912986, 11130713	(2014) Science, (2007) Plant Cell, (2006) Plant J, (2005) Plant Physiol, (2003) J Biol Chem, (2000) Nature
AT3G02340			RING/U-box superfamily protein	H2	CAVCKDEMLVEEKVRRLPCSHFYHGECIIPWLGIRNTCPVCR	GO:0005737, GO:0008270, GO:0008270	cytoplasm, zinc ion binding, zinc ion binding	18775970, 18775970, 16626458, 18775970, 16626458, 15659098, 18775970, 16626458, 15659098, 15546358, 18775970, 16626458, 15659098, 15546358, 11130713	(2008) Plant Physiol, (2006) Mol Ecol, (2005) Plant J, (2004) Plant J, (2000) Nature
AT3G03550			RING/U-box superfamily protein	H2	CSVCLSEFQENESLRLLPKCNHAFHVPCIDTWLKSHSNCPLCR	GO:0016021, GO:0005634, GO:0016567, GO:0080167, GO:0008270, GO:0008270	integral component of membrane, nucleus, protein ubiquitination, response to karrikin, zinc ion binding, zinc ion binding	21094157, 21094157, 20351290, 21094157, 20351290, 16557337, 21094157, 20351290, 16557337, 16897085, 21094157, 20351290, 16557337, 16897085, 14593172, 21094157, 20351290, 16557337, 16897085, 14593172, 11130713	(2011) FEBS Lett, (2010) Proc Natl Acad Sci U S A, (2006) J Mol Evol, (2006) Curr Genet, (2003) Science, (2000) Nature
AT3G05200		ATL6	RING/U-box superfamily protein	H2	CAICLNEFEDDETLRLLPKCDHVFHPHCIDAWLEAHVTCPVCR	GO:0009816, GO:0009814, GO:0005576, GO:0016021, GO:0016874, GO:0005886, GO:0016567, GO:0016567, GO:0010200, GO:0004842, GO:0004842, GO:0008270, GO:0008270	defense response to bacterium, incompatible interaction, defense response, incompatible interaction, extracellular region, integral component of membrane, ligase activity, plasma membrane, protein ubiquitination, protein ubiquitination, response to chitin, ubiquitin-protein transferase activity, ubiquitin-protein transferase activity, zinc ion binding, zinc ion binding	15308754, 25706562, 15308754, 25706562, 24394775, 15308754, 25706562, 24394775, 24377444, 15308754, 25706562, 24394775, 24377444, 22481162, 15308754, 25706562, 24394775, 24377444, 22481162, 21897122, 15308754, 25706562, 24394775, 24377444, 22481162, 21897122, 22645532, 15308754, 25706562, 24394775, 24377444, 22481162, 21897122, 22645532, 19376835, 15308754, 25706562, 24394775, 24377444, 22481162,…	(2015) PLoS One, (2014) Plant Physiol, (2013) BMC Plant Biol, (2012) Plant Mol Biol, (2011) Plant Signal Behav, (2011) Front Plant Sci, (2009) Plant Physiol, (2008) Plant Physiol, (2007) Mol Plant Microbe Interact, (2007) Mol Cell Proteomics, (2007) Plant J, (2007) Mol Plant Microbe Interact, (2006) J Mol Evol, (2005) Plant J, (2005) Plant Physiol, (2004) Plant Physiol, (2004) Plant Physiol, (200…
AT3G05250			RING/U-box superfamily protein	HC	CPICLGQFLRESYLDTCFHKFCFNCIKQWIKVVSSKASKQRSSVTCPLCK	GO:0005737, GO:0008270, GO:0008270	cytoplasm, zinc ion binding, zinc ion binding	21798944, 21798944, 21189294, 21798944, 21189294, 16856987, 21798944, 21189294, 16856987, 15644464, 21798944, 21189294, 16856987, 15644464, 16339806, 21798944, 21189294, 16856987, 15644464, 16339806, 12678558, 21798944, 21189294, 16856987, 15644464, 16339806, 12678558, 11130713	(2011) Science, (2010) Plant Cell, (2006) Plant J, (2005) Plant Physiol, (2005) Plant Physiol, (2003) Plant Mol Biol, (2000) Nature
AT3G05545			RING/U-box superfamily protein	H2	CSICLETVVKNGDRAWANLQCDHQFHLDCIGSAFNAKGVMQCPNCR	GO:0003677, GO:0005634, GO:0016567, GO:0004842, GO:0004842, GO:0008270	DNA binding, nucleus, protein ubiquitination, ubiquitin-protein transferase activity, ubiquitin-protein transferase activity, zinc ion binding	15644464, 15644464, 16339806, 15644464, 16339806, 11130713	(2005) Plant Physiol, (2005) Plant Physiol, (2000) Nature
AT3G05670			RING/U-box protein	HC	CGICLSEEDMRRLKGTLDCCSHYFCFTCIMEWSKVESRCPLCK	GO:0003677, GO:0005634, GO:0006355, GO:0008270	DNA binding, nucleus, regulation of transcription, DNA-templated, zinc ion binding	20855607, 20855607, 21189294, 20855607, 21189294, 18775970, 20855607, 21189294, 18775970, 15644464, 20855607, 21189294, 18775970, 15644464, 11130713	(2010) Proc Natl Acad Sci U S A, (2010) Plant Cell, (2008) Plant Physiol, (2005) Plant Physiol, (2000) Nature
AT3G05870		APC11	anaphase-promoting complex/cyclosome 11	H2	CGICRMAFDGCCPDCKLPGDDCPLIWGACNHAFHLHCILKWVNSQTSQAHCPMCR	GO:0005680, GO:0097602, GO:0045842, GO:0005515, GO:0042787, GO:0007346, GO:0061630, GO:0061630, GO:0004842, GO:0004842, GO:0008270	anaphase-promoting complex, cullin family protein binding, positive regulation of mitotic metaphase/anaphase transition, protein binding, protein ubiquitination involved in ubiquitin-dependent protein catabolic process, regulation of mitotic cell cycle, ubiquitin protein ligase activity, ubiquitin protein ligase activity, ubiquitin-protein transferase activity, ubiquitin-protein transferase activ…	26657562, 26657562, 20696906, 26657562, 20696906, 20706207, 26657562, 20696906, 20706207, 12597875, 26657562, 20696906, 20706207, 12597875, 14508008, 26657562, 20696906, 20706207, 12597875, 14508008, 11019805, 26657562, 20696906, 20706207, 12597875, 14508008, 11019805, 11130713	(2015) Sci Rep, (2010) Proc Natl Acad Sci U S A, (2010) Mol Syst Biol, (2003) Trends Plant Sci, (2003) Plant Cell, (2000) Curr Opin Plant Biol, (2000) Nature
AT3G06140		LUL4	RING/U-box superfamily protein	HC	CVICMTEAKDTAVLPCRHLMCSDCAKELRLQSNKCPICR	GO:0005737, GO:0016874, GO:0016567, GO:0016567, GO:0004842, GO:0004842, GO:0008270, GO:0008270	cytoplasm, ligase activity, protein ubiquitination, protein ubiquitination, ubiquitin-protein transferase activity, ubiquitin-protein transferase activity, zinc ion binding, zinc ion binding	22291198, 22291198, 15644464, 22291198, 15644464, 11130713	(2012) Plant Physiol, (2005) Plant Physiol, (2000) Nature
AT3G06330			RING/U-box superfamily protein	CH	CRICLDVCEEGNTLKMECSCKGDLRLVHEACAMKWFSTKGTRTCDVCR	GO:0005794, GO:0005737, GO:0016021, GO:0016567, GO:0004842, GO:0004842, GO:0008270, GO:0008270	Golgi apparatus, cytoplasm, integral component of membrane, protein ubiquitination, ubiquitin-protein transferase activity, ubiquitin-protein transferase activity, zinc ion binding, zinc ion binding	15644464, 15644464, 16339806, 15644464, 16339806, 14576160, 15644464, 16339806, 14576160, 11130713	(2005) Plant Physiol, (2005) Plant Physiol, (2004) J Biol Chem, (2000) Nature
AT3G07120			RING/U-box superfamily protein	HC	CCVCMVKIKGASFTPCGHTFCKLCSKELMAQKGHCPVCS	GO:0005634, GO:0008270, GO:0008270	nucleus, zinc ion binding, zinc ion binding	21798944, 21798944, 11130713	(2011) Science, (2000) Nature
AT3G07200			RING/U-box superfamily protein	HC	CPICLCPFTQEVSTKCGHIFCKKCIKNALSLQAKCPTCR	GO:0005634, GO:0008270	nucleus, zinc ion binding	24255109, 24255109, 12837951, 24255109, 12837951, 11130713	(2013) Proc Natl Acad Sci U S A, (2003) Plant Cell, (2000) Nature
AT3G07610		IBM1	Transcription factor jumonji (jmjC) domain-containing protein	C2	CHQCQKSDRIVERCQTCNSKRYCHPCLDTWYPLIAKEDVAKKCMFCS	GO:0032776, GO:0032776, GO:0080188, GO:0031490, GO:0051213, GO:0051213, GO:0009908, GO:0033169, GO:0033169, GO:0032454, GO:0032454, GO:0032454, GO:0032454, GO:0032454, GO:0032454, GO:0048366, GO:0046872, GO:0032259, GO:0008168, GO:0008168, GO:0060969, GO:0005634, GO:0005634, GO:0055114, GO:0009555, GO:0070919, GO:0010468, GO:0006355, GO:0003700, GO:0003700, GO:0006351	DNA methylation on cytosine, DNA methylation on cytosine, RNA-directed DNA methylation, chromatin DNA binding, dioxygenase activity, dioxygenase activity, flower development, histone H3-K9 demethylation, histone H3-K9 demethylation, histone demethylase activity (H3-K9 specific), histone demethylase activity (H3-K9 specific), histone demethylase activity (H3-K9 specific), histone demethylase activ…	24248388, 24248388, 24404182, 24248388, 24404182, 23313553, 24248388, 24404182, 23313553, 23934508, 24248388, 24404182, 23313553, 23934508, 24003136, 24248388, 24404182, 23313553, 23934508, 24003136, 24204292, 24248388, 24404182, 23313553, 23934508, 24003136, 24204292, 22580822, 24248388, 24404182, 23313553, 23934508, 24003136, 24204292, 22580822, 22772985, 24248388, 24404182, 23313553, 23934508,…	(2014) Proc Natl Acad Sci U S A, (2014) PLoS One, (2013) Cell, (2013) Nat Commun, (2013) Proc Natl Acad Sci U S A, (2013) PLoS Genet, (2012) EMBO J, (2012) Nucleic Acids Res, (2010) EMBO J, (2009) EMBO J, (2008) Science, (2008) Epigenetics, (2000) Nature
AT3G08020	Yes		PHD finger family protein	CH	CPVCLKVYRDSESTPMVCCDICQRVHCHCDGISDDKYMQFQVDGKLQYKCATCR	GO:0005634, GO:0008270	nucleus, zinc ion binding	11130713	(2000) Nature
AT3G08505			zinc finger (CCCH-type/C3HC4-type RING finger) family protein	HC	CSVCLDRILSKATPGERKFGLLTECDHPFCIQCIRNWRSSAPVSGMDVNSTLRACPICR	GO:0003677, GO:0016874, GO:0003676, GO:0005634, GO:0016567, GO:0008270, GO:0008270	DNA binding, ligase activity, nucleic acid binding, nucleus, protein ubiquitination, zinc ion binding, zinc ion binding	21607647, 21607647, 18221561, 21607647, 18221561, 16500995, 21607647, 18221561, 16500995, 14593172, 21607647, 18221561, 16500995, 14593172, 11130713	(2011) Mol Cells, (2008) BMC Genomics, (2006) Plant Physiol, (2003) Science, (2000) Nature
AT3G09760			RING/U-box superfamily protein	CH	CRICLVELGEDSEAFKMECLCRGELALAHKECTIKWFTIKGNRTCDVCK	GO:0016021, GO:0005634, GO:0008270, GO:0008270	integral component of membrane, nucleus, zinc ion binding, zinc ion binding	19376835, 19376835, 18775970, 19376835, 18775970, 16607029, 19376835, 18775970, 16607029, 15644464, 19376835, 18775970, 16607029, 15644464, 16339806, 19376835, 18775970, 16607029, 15644464, 16339806, 11130713	(2009) Plant Physiol, (2008) Plant Physiol, (2006) Plant Physiol, (2005) Plant Physiol, (2005) Plant Physiol, (2000) Nature
AT3G09770		LOG2	RING/U-box superfamily protein	HC	CVICLSEPRDTTVLPCRHMMCSGCAKVLRFQTNRCPICR	GO:1901527, GO:0080144, GO:0005737, GO:0016799, GO:0016874, GO:0005886, GO:0005515, GO:0016567, GO:0009737, GO:0004842, GO:0004842, GO:0008270, GO:0008270	abscisic acid-activated signaling pathway involved in stomatal movement, amino acid homeostasis, cytoplasm, hydrolase activity, hydrolyzing N-glycosyl compounds, ligase activity, plasma membrane, protein binding, protein ubiquitination, response to abscisic acid, ubiquitin-protein transferase activity, ubiquitin-protein transferase activity, zinc ion binding, zinc ion binding	24833385, 24833385, 23696092, 24833385, 23696092, 24036454, 24833385, 23696092, 24036454, 22291198, 24833385, 23696092, 24036454, 22291198, 18218973, 24833385, 23696092, 24036454, 22291198, 18218973, 18775970, 24833385, 23696092, 24036454, 22291198, 18218973, 18775970, 18805951, 24833385, 23696092, 24036454, 22291198, 18218973, 18775970, 18805951, 17317660, 24833385, 23696092, 24036454, 22291198,…	(2014) Science, (2013) Plant Physiol, (2013) FEBS Lett, (2012) Plant Physiol, (2008) Plant Physiol, (2008) Plant Physiol, (2008) Plant Physiol, (2007) Mol Cell Proteomics, (2006) Plant J, (2005) Plant Physiol, (2004) J Biol Chem, (2003) J Biol Chem, (2003) Science, (2002) J Cell Sci, (2000) Nature
AT3G10815	Yes		RING/U-box superfamily protein	H2	CPVCQDQFEIGSDARKMPCKHIYHSECILPWLVQRNTCPVCR	GO:0008150, GO:0005739	biological_process, mitochondrion	11130713	(2000) Nature
AT3G10910			RING/U-box superfamily protein	H2	CLICLGDFEDGEKVRVLPKCNHGFHVRCIDTWLLSRSSCPTCR	GO:0016021, GO:0005634, GO:0016567, GO:0008270, GO:0008270	integral component of membrane, nucleus, protein ubiquitination, zinc ion binding, zinc ion binding	25088399, 25088399, 23347376, 25088399, 23347376, 17663791, 25088399, 23347376, 17663791, 16557337, 25088399, 23347376, 17663791, 16557337, 16891401, 25088399, 23347376, 17663791, 16557337, 16891401, 16897085, 25088399, 23347376, 17663791, 16557337, 16891401, 16897085, 14593172, 25088399, 23347376, 17663791, 16557337, 16891401, 16897085, 14593172, 11130713	(2014) Plant J, (2013) Plant J, (2007) BMC Biol, (2006) J Mol Evol, (2006) Plant Cell, (2006) Curr Genet, (2003) Science, (2000) Nature
AT3G11110			RING/U-box superfamily protein	H2	CCICLGGFEEGEKMKVLPPCSHCYHCECVDRWLKTESSCPLCR	GO:0016021, GO:0005634, GO:0016567, GO:0008270, GO:0008270	integral component of membrane, nucleus, protein ubiquitination, zinc ion binding, zinc ion binding	24833385, 24833385, 16557337, 24833385, 16557337, 11130713	(2014) Science, (2006) J Mol Evol, (2000) Nature
AT3G12920		BRG3	SBP (S-ribonuclease binding protein) family protein	HC	CRSCGKGEASVLLLPCRHMLCSVCGSSLNTCPICK	GO:0005737, GO:0006952, GO:0016874, GO:0005634, GO:0043161, GO:0016567, GO:0031347, GO:0043067, GO:0004842, GO:0004842, GO:0008270	cytoplasm, defense response, ligase activity, nucleus, proteasome-mediated ubiquitin-dependent protein catabolic process, protein ubiquitination, regulation of defense response, regulation of programmed cell death, ubiquitin-protein transferase activity, ubiquitin-protein transferase activity, zinc ion binding	26298008, 26298008, 25049362, 26298008, 25049362, 23482857, 26298008, 25049362, 23482857, 21700722, 26298008, 25049362, 23482857, 21700722, 20921156, 26298008, 25049362, 23482857, 21700722, 20921156, 18650403, 26298008, 25049362, 23482857, 21700722, 20921156, 18650403, 18775970, 26298008, 25049362, 23482857, 21700722, 20921156, 18650403, 18775970, 14593172, 26298008, 25049362, 23482857, 21700722,…	(2015) Mol Plant, (2014) Plant Physiol, (2013) Plant Cell, (2011) Plant Cell Physiol, (2010) Plant Physiol, (2008) Plant Physiol, (2008) Plant Physiol, (2003) Science, (2003) Plant J, (2002) Science, (2000) DNA Res, (2000) Nature
AT3G13228			RING/U-box superfamily protein	D	CTICLEEFNAGGILVALPCGHDFDDECAVKWFETNHFCPLCR	GO:0008150, GO:0005634, GO:0008270, GO:0008270	biological_process, nucleus, zinc ion binding, zinc ion binding	10819329, 10819329, 11130713	(2000) DNA Res, (2000) Nature
AT3G13430			RING/U-box superfamily protein	H2	CSVCLDDFEIGMEAKEMPCKHKFHSDCLLPWLELHSSCPVCR	GO:0005737, GO:0008270, GO:0008270	cytoplasm, zinc ion binding, zinc ion binding	18650403, 18650403, 18775970, 18650403, 18775970, 15634198, 18650403, 18775970, 15634198, 10907853, 18650403, 18775970, 15634198, 10907853, 11130713	(2008) Plant Physiol, (2008) Plant Physiol, (2005) Plant J, (2000) DNA Res, (2000) Nature
AT3G14250			RING/U-box superfamily protein	HC	CPSCKFYVDKVEGCQHIKCRCGYQFCYGCG	GO:0008270	zinc ion binding	20226671, 20226671, 15644464, 20226671, 15644464, 11130713	(2010) Curr Biol, (2005) Plant Physiol, (2000) Nature
AT3G14320			Zinc finger, C3HC4 type (RING finger) family protein	H2	CVVCLSELADGDKARVLPSCDHWFHVECIDSWLQSNSTCPICR	GO:0016021, GO:0016567, GO:0008270, GO:0008270	integral component of membrane, protein ubiquitination, zinc ion binding, zinc ion binding	16557337, 16557337, 10819329, 16557337, 10819329, 11130713	(2006) J Mol Evol, (2000) DNA Res, (2000) Nature
AT3G14970			RING/U-box superfamily protein	H2	CVICMDKIRIGLDVAAGRMPCSHVFHRTCGEDWLRCSGICPVCR	GO:0008270, GO:0008270	zinc ion binding, zinc ion binding	10907853, 10907853, 11130713	(2000) DNA Res, (2000) Nature
AT3G15070			RING/U-box superfamily protein	H2	CTICQENYKNEDKIATLDCMHKYHAECLKKWLVIKNVCPICK	GO:0005737, GO:0008270	cytoplasm, zinc ion binding	18650403, 18650403, 18775970, 18650403, 18775970, 11130713	(2008) Plant Physiol, (2008) Plant Physiol, (2000) Nature
AT3G15740			RING/U-box superfamily protein	H2	CVICMDNIRVGSDVEAGRMPCSHVFHRTCGEEWLRNSGICPVCR	GO:0005634, GO:0009555, GO:0008270, GO:0008270	nucleus, pollen development, zinc ion binding, zinc ion binding	22101548, 22101548, 20226671, 22101548, 20226671, 10819329, 22101548, 20226671, 10819329, 11130713	(2012) Sex Plant Reprod, (2010) Curr Biol, (2000) DNA Res, (2000) Nature
AT3G16090		Hrd1A	RING/U-box superfamily protein	H2	CIICREEMTNAKKLICGHLFHVHCLRSWLERQQTCPTCR	GO:0036513, GO:0030433, GO:0000836, GO:0044322, GO:0030968, GO:0016021, GO:0016874, GO:0000209, GO:0042787, GO:1904264, GO:1904264, GO:1990381, GO:0051082, GO:0008270, GO:0008270	Derlin-1 retrotranslocation complex, ER-associated ubiquitin-dependent protein catabolic process, Hrd1p ubiquitin ligase complex, endoplasmic reticulum quality control compartment, endoplasmic reticulum unfolded protein response, integral component of membrane, ligase activity, protein polyubiquitination, protein ubiquitination involved in ubiquitin-dependent protein catabolic process, ubiquitin …	21187394, 21187394, 15644464, 21187394, 15644464, 11910074, 21187394, 15644464, 11910074, 10819329, 21187394, 15644464, 11910074, 10819329, 11130713	(2011) Proc Natl Acad Sci U S A, (2005) Plant Physiol, (2002) Science, (2000) DNA Res, (2000) Nature
AT3G16600			SNF2 domain-containing protein / helicase domain-containing protein / zinc finger protein-like protein	HC	CSVCSDPPKDPVVTLCGHVFCYECVSVNINGDNNTCPALNCH	GO:0005524, GO:0005524, GO:0003677, GO:0004386, GO:0004386, GO:0005634, GO:0008270	ATP binding, ATP binding, DNA binding, helicase activity, helicase activity, nucleus, zinc ion binding	25425661, 25425661, 16489130, 25425661, 16489130, 15644464, 25425661, 16489130, 15644464, 11130713	(2014) Proc Natl Acad Sci U S A, (2006) Plant Physiol, (2005) Plant Physiol, (2000) Nature
AT3G16720		ATL2	TOXICOS EN LEVADURA 2	H2	CAVCLSEFEESETGRVLPNCQHTFHVDCIDMWFHSHSTCPLCR	GO:0006952, GO:0016021, GO:0005634, GO:0016567, GO:0010200, GO:0008270	defense response, integral component of membrane, nucleus, protein ubiquitination, response to chitin, zinc ion binding	19726574, 19726574, 18650403, 19726574, 18650403, 17166839, 19726574, 18650403, 17166839, 17722694, 19726574, 18650403, 17166839, 17722694, 16557337, 19726574, 18650403, 17166839, 17722694, 16557337, 16897085, 19726574, 18650403, 17166839, 17722694, 16557337, 16897085, 15644464, 19726574, 18650403, 17166839, 17722694, 16557337, 16897085, 15644464, 15238540, 19726574, 18650403, 17166839, 17722694,…	(2009) Plant Physiol, (2008) Plant Physiol, (2007) J Biol Chem, (2007) Mol Plant Microbe Interact, (2006) J Mol Evol, (2006) Curr Genet, (2005) Plant Physiol, (2004) Genetics, (2003) Science, (2002) Proc Natl Acad Sci U S A, (2000) DNA Res, (2000) Nature, (1999) Plant Mol Biol, (1996) Mol Gen Genet
AT3G18290		BTS	zinc finger protein-like protein	H2	CPICCEFLFTSSEAVRALPCGHYMHSACFQAYTCSHYTCPICG	GO:0010106, GO:0009793, GO:0016874, GO:0005634, GO:0008270, GO:0008270	cellular response to iron ion starvation, embryo development ending in seed dormancy, ligase activity, nucleus, zinc ion binding, zinc ion binding	25452667, 25452667, 25794933, 25452667, 25794933, 23888164, 25452667, 25794933, 23888164, 24253678, 25452667, 25794933, 23888164, 24253678, 20675571, 25452667, 25794933, 23888164, 24253678, 20675571, 18775970, 25452667, 25794933, 23888164, 24253678, 20675571, 18775970, 18854047, 25452667, 25794933, 23888164, 24253678, 20675571, 18775970, 18854047, 15644464, 25452667, 25794933, 23888164, 24253678,…	(2015) Plant Physiol, (2015) Plant Cell, (2013) Front Plant Sci, (2013) Nat Commun, (2010) Plant Cell, (2008) Plant Physiol, (2008) BMC Plant Biol, (2005) Plant Physiol, (2005) Bioinformatics, (2004) J Biol Chem, (2004) J Biol Chem, (2004) Plant J, (2000) Nature
AT3G18773			RING/U-box superfamily protein	H2	CVICLSDFVAGEQLRVLPKCNHGFHLRCIDKWLTQHMTCPKCR	GO:0016021, GO:0016567, GO:0008270, GO:0008270	integral component of membrane, protein ubiquitination, zinc ion binding, zinc ion binding	24135966, 24135966, 16557337, 24135966, 16557337, 16021339, 24135966, 16557337, 16021339, 10819329, 24135966, 16557337, 16021339, 10819329, 11130713	(2014) Plant Mol Biol, (2006) J Mol Evol, (2005) Plant Mol Biol, (2000) DNA Res, (2000) Nature
AT3G18930			RING/U-box superfamily protein	H2	CAVCLLEFEEGDYVRTLPLCFHAFHLECIDEWLRSHPNCPLCR	GO:0016021, GO:0005634, GO:0016567, GO:0008270, GO:0008270	integral component of membrane, nucleus, protein ubiquitination, zinc ion binding, zinc ion binding	24833385, 24833385, 16557337, 24833385, 16557337, 16897085, 24833385, 16557337, 16897085, 15276459, 24833385, 16557337, 16897085, 15276459, 14593172, 24833385, 16557337, 16897085, 15276459, 14593172, 10907853, 24833385, 16557337, 16897085, 15276459, 14593172, 10907853, 11130713	(2014) Science, (2006) J Mol Evol, (2006) Curr Genet, (2004) Phytochemistry, (2003) Science, (2000) DNA Res, (2000) Nature
AT3G19140		DNF	RING/U-box superfamily protein	H2	CVVCLSKFIDEDKARVLPSCNHCFHFDFTDTWLHSDYTCPNCR	GO:0005576, GO:0016021, GO:0048577, GO:0005886, GO:0043161, GO:0016567, GO:0061630, GO:0061630, GO:0004842, GO:0004842, GO:0008270	extracellular region, integral component of membrane, negative regulation of short-day photoperiodism, flowering, plasma membrane, proteasome-mediated ubiquitin-dependent protein catabolic process, protein ubiquitination, ubiquitin protein ligase activity, ubiquitin protein ligase activity, ubiquitin-protein transferase activity, ubiquitin-protein transferase activity, zinc ion binding	20435904, 20818180, 20435904, 20818180, 16557337, 20435904, 20818180, 16557337, 15644464, 20435904, 20818180, 16557337, 15644464, 10907853, 20435904, 20818180, 16557337, 15644464, 10907853, 11130713	(2010) Plant Signal Behav, (2006) J Mol Evol, (2005) Plant Physiol, (2000) DNA Res, (2000) Nature
AT3G19910			RING/U-box superfamily protein	H2	CVICRLDYEDDEDLILLPCKHSYHSECINNWLKINKVCPVCS	GO:0016874, GO:0005634, GO:0008270, GO:0008270	ligase activity, nucleus, zinc ion binding, zinc ion binding	18775970, 18775970, 16367961, 18775970, 16367961, 16553893, 18775970, 16367961, 16553893, 14593172, 18775970, 16367961, 16553893, 14593172, 10819329, 18775970, 16367961, 16553893, 14593172, 10819329, 11130713	(2008) Plant Physiol, (2006) Plant J, (2006) Plant J, (2003) Science, (2000) DNA Res, (2000) Nature
AT3G19950			RING/U-box superfamily protein	H2	CAVCMDEFEDGSDVKQMPCKHVFHQDCLLPWLELHNSCPVCR	GO:0016874, GO:0016567, GO:0008270, GO:0008270	ligase activity, protein ubiquitination, zinc ion binding, zinc ion binding	23667124, 23667124, 22223895, 23667124, 22223895, 21798944, 23667124, 22223895, 21798944, 20376576, 23667124, 22223895, 21798944, 20376576, 19429840, 23667124, 22223895, 21798944, 20376576, 19429840, 18775970, 23667124, 22223895, 21798944, 20376576, 19429840, 18775970, 14593172, 23667124, 22223895, 21798944, 20376576, 19429840, 18775970, 14593172, 11910074, 23667124, 22223895, 21798944, 20376576,…	(2013) Plant Cell, (2012) Mol Cell Proteomics, (2011) Science, (2010) Mol Biotechnol, (2009) J Exp Bot, (2008) Plant Physiol, (2003) Science, (2002) Science, (2000) DNA Res, (2000) Nature
AT3G20010			SNF2 domain-containing protein / helicase domain-containing protein / zinc finger protein-like protein	HC	CYECNEPPEKPVVTLCGHIFCYECVLEYITGDENTCPVPRCK	GO:0005524, GO:0005524, GO:0003677, GO:0003677, GO:0080188, GO:0016569, GO:0004386, GO:0004386, GO:0005634, GO:0005634, GO:0005515, GO:0006355, GO:0006351, GO:0008270	ATP binding, ATP binding, DNA binding, DNA binding, RNA-directed DNA methylation, covalent chromatin modification, helicase activity, helicase activity, nucleus, nucleus, protein binding, regulation of transcription, DNA-templated, transcription, DNA-templated, zinc ion binding	25420628, 25420628, 25425661, 25420628, 25425661, 16489130, 25420628, 25425661, 16489130, 15010618, 25420628, 25425661, 16489130, 15010618, 10907853, 25420628, 25425661, 16489130, 15010618, 10907853, 11130713	(2014) Cell Res, (2014) Proc Natl Acad Sci U S A, (2006) Plant Physiol, (2003) Plant Mol Biol, (2000) DNA Res, (2000) Nature
AT3G20395	Yes		RING/U-box superfamily protein	H2	CSICLQDWEEGEVGRKLARCGHTFHMNCIDEWLLRQETCPICR	GO:0016021, GO:0008270	integral component of membrane, zinc ion binding	11130713	(2000) Nature
AT3G23060			RING/U-box superfamily protein	HC	CPICTNPFKDATTISECLHTFCRSCIRNKFINERVNACPVCN	GO:0016874, GO:0005634, GO:0016567, GO:0008270, GO:0008270	ligase activity, nucleus, protein ubiquitination, zinc ion binding, zinc ion binding	25897002, 25897002, 21914649, 25897002, 21914649, 21701597, 25897002, 21914649, 21701597, 21798944, 25897002, 21914649, 21701597, 21798944, 20226671, 25897002, 21914649, 21701597, 21798944, 20226671, 20933424, 25897002, 21914649, 21701597, 21798944, 20226671, 20933424, 18923020, 25897002, 21914649, 21701597, 21798944, 20226671, 20933424, 18923020, 14593172, 25897002, 21914649, 21701597, 21798944,…	(2015) Plant Physiol, (2012) Mol Plant, (2011) PLoS One, (2011) Science, (2010) Curr Biol, (2010) Curr Biol, (2008) Plant Physiol, (2003) Science, (2000) DNA Res, (2000) Nature
AT3G23280		XBAT35	hypothetical protein	HC	CAICLDAPSEAVCVPCGHVGCMSCLKEIKSKNWGCPVCR	GO:0005737, GO:0005737, GO:0016874, GO:0005634, GO:0016567, GO:0000151, GO:0031625, GO:0004842, GO:0004842, GO:0008270, GO:0008270	cytoplasm, cytoplasm, ligase activity, nucleus, protein ubiquitination, ubiquitin ligase complex, ubiquitin protein ligase binding, ubiquitin-protein transferase activity, ubiquitin-protein transferase activity, zinc ion binding, zinc ion binding	22628544, 22628544, 21798944, 22628544, 21798944, 18650403, 22628544, 21798944, 18650403, 18775970, 22628544, 21798944, 18650403, 18775970, 15644464, 22628544, 21798944, 18650403, 18775970, 15644464, 15584963, 22628544, 21798944, 18650403, 18775970, 15644464, 15584963, 12912986, 22628544, 21798944, 18650403, 18775970, 15644464, 15584963, 12912986, 14593172, 22628544, 21798944, 18650403, 18775970,…	(2012) Mol Plant, (2011) Science, (2008) Plant Physiol, (2008) Plant Physiol, (2005) Plant Physiol, (2004) Plant J, (2003) J Biol Chem, (2003) Science, (2002) Genome Biol, (2000) DNA Res, (2000) Nature
AT3G24800		PRT1	proteolysis 1	HC	CSACKELLVRPVVLNCGHVYCEGCVVDMAEESEKIKCQECNVCD	GO:0005737, GO:0005737, GO:0016874, GO:0016567, GO:0000151, GO:0061630, GO:0061630, GO:0006511, GO:0071596, GO:0004842, GO:0004842, GO:0008270	cytoplasm, cytoplasm, ligase activity, protein ubiquitination, ubiquitin ligase complex, ubiquitin protein ligase activity, ubiquitin protein ligase activity, ubiquitin-dependent protein catabolic process, ubiquitin-dependent protein catabolic process via the N-end rule pathway, ubiquitin-protein transferase activity, ubiquitin-protein transferase activity, zinc ion binding	25049362, 25049362, 18315867, 25049362, 18315867, 18775970, 25049362, 18315867, 18775970, 17572409, 25049362, 18315867, 18775970, 17572409, 15644464, 25049362, 18315867, 18775970, 17572409, 15644464, 15247402, 25049362, 18315867, 18775970, 17572409, 15644464, 15247402, 14551326, 25049362, 18315867, 18775970, 17572409, 15644464, 15247402, 14551326, 14593172, 25049362, 18315867, 18775970, 17572409,…	(2014) Plant Physiol, (2008) BMC Genomics, (2008) Plant Physiol, (2007) FEBS Lett, (2005) Plant Physiol, (2004) Plant Physiol, (2003) Plant Physiol, (2003) Science, (2000) DNA Res, (2000) Curr Opin Plant Biol, (2000) Nature, (1998) Proc Natl Acad Sci U S A, (1993) Proc Natl Acad Sci U S A
AT3G25030			RING/U-box superfamily protein	HC	CCVCMVRSKGAAFIPCGHTFCRLCSRELWVQRGNCPLCN	GO:0005516, GO:0005516, GO:0005634, GO:0008270	calmodulin binding, calmodulin binding, nucleus, zinc ion binding	11782485, 11782485, 10907853, 11782485, 10907853, 11130713	(2002) J Biol Chem, (2000) DNA Res, (2000) Nature
AT3G26730			RING/U-box superfamily protein	HC	CPICLEYPLCPQITSCGHIFCFPCILQYLLTGVDNHKVDCFKRCPLCF	GO:0008150, GO:0008270, GO:0008270	biological_process, zinc ion binding, zinc ion binding	19376835, 19376835, 18541146, 19376835, 18541146, 18775970, 19376835, 18541146, 18775970, 14576160, 19376835, 18541146, 18775970, 14576160, 10819329, 19376835, 18541146, 18775970, 14576160, 10819329, 11130713	(2009) Plant Physiol, (2008) Biochem Biophys Res Commun, (2008) Plant Physiol, (2004) J Biol Chem, (2000) DNA Res, (2000) Nature
AT3G27330			zinc finger (C3HC4-type RING finger) family protein	HC	CAICLEICFEPSTTTCGHSFCKKCLRSAADKCGRKCPKCR	GO:0016021, GO:0005634, GO:0008270	integral component of membrane, nucleus, zinc ion binding	18775970, 18775970, 17329565, 18775970, 17329565, 16367961, 18775970, 17329565, 16367961, 16463051, 18775970, 17329565, 16367961, 16463051, 11130713	(2008) Plant Physiol, (2007) Plant Cell, (2006) Plant J, (2006) Funct Integr Genomics, (2000) Nature
AT3G27710		ARI3	RING/U-box superfamily protein	HC	CDVCMEDDLPSNVMTRMECGHRFCNDCWIGHFTVKINEGESKRILCMAHECKAICD	GO:0005737, GO:0016874, GO:0005634, GO:0032436, GO:0000209, GO:0042787, GO:0031624, GO:0000151, GO:0061630, GO:0061630, GO:0008270	cytoplasm, ligase activity, nucleus, positive regulation of proteasomal ubiquitin-dependent protein catabolic process, protein polyubiquitination, protein ubiquitination involved in ubiquitin-dependent protein catabolic process, ubiquitin conjugating enzyme binding, ubiquitin ligase complex, ubiquitin protein ligase activity, ubiquitin protein ligase activity, zinc ion binding	15923328, 15923328, 12529512, 15923328, 12529512, 14593172, 15923328, 12529512, 14593172, 12446796, 15923328, 12529512, 14593172, 12446796, 10819329, 15923328, 12529512, 14593172, 12446796, 10819329, 11130713	(2005) Plant Physiol, (2003) Plant Physiol, (2003) Science, (2002) Mol Biol Evol, (2000) DNA Res, (2000) Nature
AT3G28620			Zinc finger, C3HC4 type (RING finger) family protein	H2	CAICLENLLRSEDYCEMPTCSHYFHEPCLTEWLTRDNNSCPLCR	GO:0005634, GO:0008270, GO:0008270	nucleus, zinc ion binding, zinc ion binding	10819329, 10819329, 11130713	(2000) DNA Res, (2000) Nature
AT3G28880			serine/threonine-protein phosphatase 6 regulatory ankyrin repeat subunit	HC	CFWCNKNMIRWANFPCRHKLWCSSCKQQITQSTSGEKILEEDHHKCVVCD	GO:0008150, GO:0005575	biological_process, cellular_component	11130713	(2000) Nature
AT3G29270			RING/U-box superfamily protein	HC	CPICWESFNIVENVPYVLWCGHTMCKNCILGLQWAIVKLPTHPVQLPLFISCPWCN	GO:0005737, GO:0016021, GO:0016567, GO:0004842, GO:0004842, GO:0008270	cytoplasm, integral component of membrane, protein ubiquitination, ubiquitin-protein transferase activity, ubiquitin-protein transferase activity, zinc ion binding	24833385, 24833385, 21798944, 24833385, 21798944, 15644464, 24833385, 21798944, 15644464, 16339806, 24833385, 21798944, 15644464, 16339806, 11130713	(2014) Science, (2011) Science, (2005) Plant Physiol, (2005) Plant Physiol, (2000) Nature
AT3G30460			RING/U-box superfamily protein	H2	CAICREELAANERLSELPCRHYYHKECISNWLSNRNTCPLCR	GO:0005634, GO:0008270, GO:0008270	nucleus, zinc ion binding, zinc ion binding	16829591, 10907853, 16829591, 10907853, 11130713	(2000) DNA Res, (2000) Nature
AT3G42830			RING/U-box superfamily protein	H2	CAICRNHIMDLCIECLANQASATSEECTVAWGVCNHAFHFHCISRWLKTRQVCPLDVCE	GO:0005737, GO:0005634, GO:0000151, GO:0006511, GO:0004842, GO:0004842, GO:0008270	cytoplasm, nucleus, ubiquitin ligase complex, ubiquitin-dependent protein catabolic process, ubiquitin-protein transferase activity, ubiquitin-protein transferase activity, zinc ion binding	17307927, 17307927, 16461884, 17307927, 16461884, 17147637, 17307927, 16461884, 17147637, 15659098, 17307927, 16461884, 17147637, 15659098, 12215511, 17307927, 16461884, 17147637, 15659098, 12215511, 12368504, 17307927, 16461884, 17147637, 15659098, 12215511, 12368504, 12381738, 17307927, 16461884, 17147637, 15659098, 12215511, 12368504, 12381738, 12383089, 17307927, 16461884, 17147637, 15659098,…	(2007) Plant Cell, (2006) Genome Res, (2006) Plant Biotechnol J, (2005) Plant J, (2002) Plant Cell, (2002) Plant Cell, (2002) J Biol Chem, (2002) Plant J, (2001) Science, (2000) Curr Opin Plant Biol, (2000) Nature
AT3G43180			RING/U-box superfamily protein	HC	CRICFDEDVKAEQMYSVALCGHQFCVDCVKQHIESRLLEGCVPRCPHDQCE	GO:0005737, GO:0016567, GO:0004842, GO:0004842, GO:0008270, GO:0008270	cytoplasm, protein ubiquitination, ubiquitin-protein transferase activity, ubiquitin-protein transferase activity, zinc ion binding, zinc ion binding	18783601, 18783601, 11130713	(2008) BMC Plant Biol, (2000) Nature
AT3G43430			RING/U-box superfamily protein	H2	CAVCLGDLEDEDEIRELRNCTHVFHRDCIDRWLDYECCGGDDDNHRTCPLCR	GO:0016021, GO:0008270, GO:0008270	integral component of membrane, zinc ion binding, zinc ion binding	16581911, 16581911, 15310832, 16581911, 15310832, 11130713	(2006) Proc Natl Acad Sci U S A, (2004) Plant Physiol, (2000) Nature
AT3G43750			RING/U-box protein with C6HC-type zinc finger domain-containing protein	HC	CSICFNNVLEAEKMFSVAICGHQFCVECVKHYIEVKLLEGGVPRCLDYQCE	GO:0005634, GO:0008270	nucleus, zinc ion binding	18650403, 18650403, 11130713	(2008) Plant Physiol, (2000) Nature
AT3G45470			IBR domain containing protein	HC	CVKCRHLIELNQGCNHMTCRCGYQFCYKCG	GO:0008270	zinc ion binding	11130713	(2000) Nature
AT3G45480			RING/U-box protein with C6HC-type zinc finger	HC	CGNCFNDGIKGENMFSADLCSHYFCVECMKEHIEVSLNEGGLPRCPHDGCT	GO:0016021, GO:0046872, GO:0003676, GO:0005634	integral component of membrane, metal ion binding, nucleic acid binding, nucleus	18613973, 18613973, 12529512, 18613973, 12529512, 11130713	(2008) BMC Genomics, (2003) Plant Physiol, (2000) Nature
AT3G45510			RING/U-box protein	HC	CGICFVDDIEGQEMFSAALCSHYFCVECMKQRIEVSLNEGGVPRCPRHGCK	GO:0005739, GO:0008270	mitochondrion, zinc ion binding	11130713	(2000) Nature
AT3G45540			RING/U-box protein with C6HC-type zinc finger	HC	CKICLDDDINENQMFCVGKCRHRFCSDCMRRHIEVRLLEGSVMRCPHYRCK	GO:0016021, GO:0008270	integral component of membrane, zinc ion binding	11130713	(2000) Nature
AT3G45555			RING/U-box protein	HC	CSICFNDDFKSEQMYYVALCNHKFCLECMKRYIEVRLLEGTVLICPYYQCE	GO:0005737, GO:0008270	cytoplasm, zinc ion binding	15644464, 15644464, 16339806, 15644464, 16339806, 11130713	(2005) Plant Physiol, (2005) Plant Physiol, (2000) Nature
AT3G45560			zinc finger (C3HC4-type RING finger) family protein	HC	CGICFNDDFKAEHMFSVDLCGHQFCVECMTQYIKVRLLEESEMRCPHYQCE	GO:0005634, GO:0008270, GO:0008270	nucleus, zinc ion binding, zinc ion binding	11130713	(2000) Nature
AT3G45570			RING/U-box protein with C6HC-type zinc finger domain-containing protein	HC	CSICSGDNIEPEQIFSVALCGHEFCMECVKQHIEVKLLSGGVPRCLHYQCE	GO:0005737, GO:0008270	cytoplasm, zinc ion binding	11130713	(2000) Nature
AT3G45580			RING/U-box protein with C6HC-type zinc finger	HC	CENCKNVIELSEGCMHITCRCGHQFCYKCG	GO:0005634, GO:0008270	nucleus, zinc ion binding	23667124, 23667124, 11130713	(2013) Plant Cell, (2000) Nature
AT3G45630			RNA binding (RRM/RBD/RNP motifs) family protein	C2	CPLCAEEMDLTDQQLKPCKCGYQICVWCWHHIMDMAEKDQSEGRCPACR	GO:0003723, GO:0003723, GO:0000166, GO:0005634, GO:0009506, GO:0008270	RNA binding, RNA binding, nucleotide binding, nucleus, plasmodesma, zinc ion binding	21533090, 21533090, 18579782, 21533090, 18579782, 15644464, 21533090, 18579782, 15644464, 11130713	(2011) PLoS One, (2008) Proc Natl Acad Sci U S A, (2005) Plant Physiol, (2000) Nature
AT3G46620		RDUF1	zinc finger (C3HC4-type RING finger) family protein	H2	CAVCTEVFEAGIEGREMPCKHIFHGDCIVPWLSIRNSCPVCR	GO:0009738, GO:0005737, GO:0005829, GO:0016874, GO:0005634, GO:0043161, GO:0051865, GO:0000209, GO:0042787, GO:0009737, GO:0010200, GO:0009414, GO:0061630, GO:0061630, GO:0004842, GO:0004842, GO:0008270, GO:0008270	abscisic acid-activated signaling pathway, cytoplasm, cytosol, ligase activity, nucleus, proteasome-mediated ubiquitin-dependent protein catabolic process, protein autoubiquitination, protein polyubiquitination, protein ubiquitination involved in ubiquitin-dependent protein catabolic process, response to abscisic acid, response to chitin, response to water deprivation, ubiquitin protein ligase ac…	23951086, 23951086, 21443605, 23951086, 21443605, 22405823, 23951086, 21443605, 22405823, 18650403, 23951086, 21443605, 22405823, 18650403, 18775970, 23951086, 21443605, 22405823, 18650403, 18775970, 17722694, 23951086, 21443605, 22405823, 18650403, 18775970, 17722694, 15720654, 23951086, 21443605, 22405823, 18650403, 18775970, 17722694, 15720654, 16005291, 23951086, 21443605, 22405823, 18650403,…	(2013) PLoS One, (2012) Plant Cell Environ, (2012) Biochem Biophys Res Commun, (2008) Plant Physiol, (2008) Plant Physiol, (2007) Mol Plant Microbe Interact, (2005) New Phytol, (2005) Curr Biol, (2005) Plant Physiol, (2004) Plant Physiol, (2003) Science, (2002) J Cell Sci, (2000) Nature
AT3G47160			RING/U-box superfamily protein	HC	CGICMEMNNMVVLPNCTHSLCIKCYRDWHGRSESCPFCR	GO:0005634, GO:0008270	nucleus, zinc ion binding	18775970, 18775970, 17617174, 18775970, 17617174, 15644464, 18775970, 17617174, 15644464, 16339806, 18775970, 17617174, 15644464, 16339806, 11130713	(2008) Plant Physiol, (2007) Plant J, (2005) Plant Physiol, (2005) Plant Physiol, (2000) Nature
AT3G47180			RING/U-box superfamily protein	H2	CVVCQMEFEERESLVVLRPCDHPYHSECITKWLETKKICPICC	GO:0005634, GO:0008270, GO:0008270	nucleus, zinc ion binding, zinc ion binding	16582012, 16582012, 11130713	(2006) Plant Cell, (2000) Nature
AT3G47550			RING/FYVE/PHD zinc finger superfamily protein	CH	CRICQEEDSTKNLEAPCACNGSLKYAHRKCVQRWCNEKGDITCEICH	GO:0005737, GO:0016021, GO:0005634, GO:0005634, GO:0008270, GO:0008270	cytoplasm, integral component of membrane, nucleus, nucleus, zinc ion binding, zinc ion binding	24377444, 24377444, 21443605, 24377444, 21443605, 18650403, 24377444, 21443605, 18650403, 18775970, 24377444, 21443605, 18650403, 18775970, 11351099, 24377444, 21443605, 18650403, 18775970, 11351099, 11130713	(2013) BMC Plant Biol, (2012) Plant Cell Environ, (2008) Plant Physiol, (2008) Plant Physiol, (2001) Plant Physiol, (2000) Nature
AT3G47990		SIS3	SUGAR-INSENSITIVE 3	H2	CLICLEEFHIGHEVRGLPCAHNFHVECIDQWLRLNVKCPRCR	GO:0016021, GO:0016874, GO:0016567, GO:0016567, GO:0010182, GO:0004842, GO:0004842, GO:0008270, GO:0008270	integral component of membrane, ligase activity, protein ubiquitination, protein ubiquitination, sugar mediated signaling pathway, ubiquitin-protein transferase activity, ubiquitin-protein transferase activity, zinc ion binding, zinc ion binding	20147494, 20147494, 18650403, 20147494, 18650403, 15010618, 20147494, 18650403, 15010618, 11910074, 20147494, 18650403, 15010618, 11910074, 11130713	(2010) Plant Physiol, (2008) Plant Physiol, (2003) Plant Mol Biol, (2002) Science, (2000) Nature
AT3G48030			hypoxia-responsive family protein / zinc finger (C3HC4-type RING finger) family protein	H2	CAVCLNEFSDTDKLRLLPVCSHAFHLHCIDTWLLSNSTCPLCR	GO:0016021, GO:0005634, GO:0016567, GO:0001666, GO:0008270	integral component of membrane, nucleus, protein ubiquitination, response to hypoxia, zinc ion binding	22223895, 22223895, 16557337, 22223895, 16557337, 15644464, 22223895, 16557337, 15644464, 14593172, 22223895, 16557337, 15644464, 14593172, 11130713	(2012) Mol Cell Proteomics, (2006) J Mol Evol, (2005) Plant Physiol, (2003) Science, (2000) Nature
AT3G48070			RING/U-box superfamily protein	C2	CPICYEDLDLTDSNFLPCPCGFRLCLFCHKTICDGDGRCPGCR	GO:0005634, GO:0008270	nucleus, zinc ion binding	18775970, 18775970, 15644464, 18775970, 15644464, 16339806, 18775970, 15644464, 16339806, 14576160, 18775970, 15644464, 16339806, 14576160, 12093376, 18775970, 15644464, 16339806, 14576160, 12093376, 11130713	(2008) Plant Physiol, (2005) Plant Physiol, (2005) Plant Physiol, (2004) J Biol Chem, (2002) Genome Biol, (2000) Nature
AT3G48400	Yes		Cysteine/Histidine-rich C1 domain family protein	CH	CQACVLPLSSDPSYSCGQCDYVLHETCANLPRKKRHVFNNKPFTLHTGGKDSSRNWFECDACR	GO:0005575, GO:0055114, GO:0047134, GO:0047134	cellular_component, oxidation-reduction process, protein-disulfide reductase activity, protein-disulfide reductase activity	20687615, 20687615, 11130713	(2010) J Proteome Res, (2000) Nature
AT3G51325	Yes		RING/U-box superfamily protein	H2	CSVCLMRMEAKDVIKSLPCSHEFHSLCVDTWFNVSRKICCPLCR	GO:0008150, GO:0005575, GO:0003676, GO:0008270	biological_process, cellular_component, nucleic acid binding, zinc ion binding	11130713	(2000) Nature
AT3G52100	Yes		RING/FYVE/PHD-type zinc finger family protein	CH	CPVCLKVYRDSEATPMVCCDFCQRVHCQCDGISDEKYMQFQVDGNLQYKCSTCR	GO:0005634, GO:0009506, GO:0008270	nucleus, plasmodesma, zinc ion binding	21533090, 21533090, 11130713	(2011) PLoS One, (2000) Nature
AT3G53410		LUL2	RING/U-box superfamily protein	HC	CVICLSEPRDTTVLPCRHMMCSGCAKLLRFQTNLCPICR	GO:0005737, GO:0016874, GO:0016567, GO:0016567, GO:0004842, GO:0004842, GO:0008270, GO:0008270	cytoplasm, ligase activity, protein ubiquitination, protein ubiquitination, ubiquitin-protein transferase activity, ubiquitin-protein transferase activity, zinc ion binding, zinc ion binding	22291198, 22291198, 21798944, 22291198, 21798944, 18650403, 22291198, 21798944, 18650403, 18775970, 22291198, 21798944, 18650403, 18775970, 15644464, 22291198, 21798944, 18650403, 18775970, 15644464, 12912986, 22291198, 21798944, 18650403, 18775970, 15644464, 12912986, 14593172, 22291198, 21798944, 18650403, 18775970, 15644464, 12912986, 14593172, 11130713	(2012) Plant Physiol, (2011) Science, (2008) Plant Physiol, (2008) Plant Physiol, (2005) Plant Physiol, (2003) J Biol Chem, (2003) Science, (2000) Nature
AT3G53690			RING/U-box superfamily protein	HC	CEICVDSKSIIESFRIGGCSHFYCNDCVSKYIAAKLQDNILSIECPVSGCS	GO:0005737, GO:0008270	cytoplasm, zinc ion binding	22028775, 22028775, 12093376, 22028775, 12093376, 11130713	(2011) PLoS One, (2002) Genome Biol, (2000) Nature
AT3G54360			zinc ion binding protein	HC	CMLCQALLYESSRCVPCTHVFCKVCLTRFKDCPLCG	GO:0005829, GO:0010216, GO:0005720, GO:0005634, GO:0005634, GO:1902553, GO:1902553, GO:0005515, GO:0016567, GO:0090308, GO:0061630, GO:0061630, GO:0008270	cytosol, maintenance of DNA methylation, nuclear heterochromatin, nucleus, nucleus, positive regulation of catalase activity, positive regulation of catalase activity, protein binding, protein ubiquitination, regulation of methylation-dependent chromatin silencing, ubiquitin protein ligase activity, ubiquitin protein ligase activity, zinc ion binding	25700484, 25700484, 24833385, 25700484, 24833385, 24285797, 25700484, 24833385, 24285797, 18775970, 25700484, 24833385, 24285797, 18775970, 15010618, 25700484, 24833385, 24285797, 18775970, 15010618, 12093376, 25700484, 24833385, 24285797, 18775970, 15010618, 12093376, 11130713	(2015) Plant Cell, (2014) Science, (2013) Plant Cell, (2008) Plant Physiol, (2003) Plant Mol Biol, (2002) Genome Biol, (2000) Nature
AT3G54460			SNF2 domain-containing protein / helicase domain-containing protein / F-box family protein	HC	CKRCGEWCRLPVITPCRHLLCLDCVALDSERCTISGCG	GO:0005524, GO:0004386, GO:0005634, GO:0009506, GO:0008270	ATP binding, helicase activity, nucleus, plasmodesma, zinc ion binding	24265739, 24265739, 23166809, 24265739, 23166809, 21533090, 24265739, 23166809, 21533090, 16489130, 24265739, 23166809, 21533090, 16489130, 15644464, 24265739, 23166809, 21533090, 16489130, 15644464, 15345049, 24265739, 23166809, 21533090, 16489130, 15644464, 15345049, 12954765, 24265739, 23166809, 21533090, 16489130, 15644464, 15345049, 12954765, 14593172, 24265739, 23166809, 21533090, 16489130,…	(2013) PLoS One, (2012) PLoS One, (2011) PLoS One, (2006) Plant Physiol, (2005) Plant Physiol, (2004) Genome Biol, (2003) Nucleic Acids Res, (2003) Science, (2000) Nature
AT3G54780			Zinc finger (C3HC4-type RING finger) family protein	H2	CSICLNKMKEGCGHAIFTAECSHMFHFHCIASNVKHGNQVCPVCR	GO:0005576, GO:0005886, GO:0004842, GO:0004842, GO:0008270, GO:0008270	extracellular region, plasma membrane, ubiquitin-protein transferase activity, ubiquitin-protein transferase activity, zinc ion binding, zinc ion binding	11130713	(2000) Nature
AT3G55530		SDIR1	RING/U-box superfamily protein	H2	CSVCLEQVTVGEIVRTLPCLHQFHAGCIDPWLRQQGTCPVCK	GO:0005783, GO:0016021, GO:0043231, GO:0016874, GO:0005634, GO:0031090, GO:0009789, GO:0043161, GO:0000209, GO:0016567, GO:0042787, GO:0009737, GO:0009651, GO:0009414, GO:0061630, GO:0061630, GO:0004842, GO:0004842, GO:0008270, GO:0008270	endoplasmic reticulum, integral component of membrane, intracellular membrane-bounded organelle, ligase activity, nucleus, organelle membrane, positive regulation of abscisic acid-activated signaling pathway, proteasome-mediated ubiquitin-dependent protein catabolic process, protein polyubiquitination, protein ubiquitination, protein ubiquitination involved in ubiquitin-dependent protein cataboli…	25616872, 25616872, 24080398, 25616872, 24080398, 22245611, 25616872, 24080398, 22245611, 21499841, 25616872, 24080398, 22245611, 21499841, 19423640, 25616872, 24080398, 22245611, 21499841, 19423640, 18624643, 25616872, 24080398, 22245611, 21499841, 19423640, 18624643, 18650403, 25616872, 24080398, 22245611, 21499841, 19423640, 18624643, 18650403, 18685183, 25616872, 24080398, 22245611, 21499841,…	(2015) Plant Cell, (2013) Plant Physiol Biochem, (2012) Gene, (2011) Plant Mol Biol, (2009) DNA Res, (2008) Mol Plant Microbe Interact, (2008) Plant Physiol, (2008) Biosci Biotechnol Biochem, (2007) Plant Cell, (2003) Science, (2000) Nature
AT3G56580			RING/U-box superfamily protein	H2	CPVCKDEFELKSEAKQMPCHHIYHSDCIVPWLVQHNSCPVCR	GO:0005575, GO:0016874, GO:1902006, GO:0043161, GO:0000209, GO:0042787, GO:0009414, GO:0061630, GO:0061630, GO:0004842, GO:0004842, GO:0008270, GO:0008270	cellular_component, ligase activity, negative regulation of proline biosynthetic process, proteasome-mediated ubiquitin-dependent protein catabolic process, protein polyubiquitination, protein ubiquitination involved in ubiquitin-dependent protein catabolic process, response to water deprivation, ubiquitin protein ligase activity, ubiquitin protein ligase activity, ubiquitin-protein transferase a…	24525351, 24525351, 23415322, 24525351, 23415322, 15644464, 24525351, 23415322, 15644464, 11130713	(2014) Plant Physiol Biochem, (2013) Plant Sci, (2005) Plant Physiol, (2000) Nature
AT3G58030			RING/U-box superfamily protein	HC	CNICLDLSKEPVLTCCGHLYCWPCLYQWLQISDAKECPVCK	GO:0005634, GO:0008270, GO:0008270	nucleus, zinc ion binding, zinc ion binding	16626458, 16626458, 11130713	(2006) Mol Ecol, (2000) Nature
AT3G58040		SINAT2	seven in absentia of Arabidopsis 2	HC	CPVCTNLMYPPIHQCPNGHTLCSNCKLRVQNTCPTC	GO:0006915, GO:0005737, GO:0016874, GO:0007275, GO:0007275, GO:0005634, GO:0005634, GO:0005634, GO:0043161, GO:0005515, GO:0042787, GO:0061630, GO:0061630, GO:0006511, GO:0008270	apoptotic process, cytoplasm, ligase activity, multicellular organism development, multicellular organism development, nucleus, nucleus, nucleus, proteasome-mediated ubiquitin-dependent protein catabolic process, protein binding, protein ubiquitination involved in ubiquitin-dependent protein catabolic process, ubiquitin protein ligase activity, ubiquitin protein ligase activity, ubiquitin-depende…	25847219, 25847219, 19452453, 25847219, 19452453, 18775970, 25847219, 19452453, 18775970, 18831797, 25847219, 19452453, 18775970, 18831797, 17873090, 25847219, 19452453, 18775970, 18831797, 17873090, 11130713	(2015) Plant J, (2009) Proteomics, (2008) Plant Physiol, (2008) BMC Genomics, (2007) Plant Physiol, (2000) Nature
AT3G58720			RING/U-box superfamily protein	H2	CSVCLEDFEPKETVMLTPCKHMFHEECIVPWLKTKGQCPVCR	GO:0008270, GO:0008270	zinc ion binding, zinc ion binding	11130713	(2000) Nature
AT3G60080			RING/U-box superfamily protein	H2	CAVCKEDFIIGESARRLPCSHIYHSDCIVPWLSDHNSCPLCR	GO:0005634, GO:0008270, GO:0008270	nucleus, zinc ion binding, zinc ion binding	24833385, 24833385, 18775970, 24833385, 18775970, 11130713	(2014) Science, (2008) Plant Physiol, (2000) Nature
AT3G60220		ATL4	TOXICOS EN LEVADURA 4	H2	CAVCLSKFEPEDQLRLLPLCCHAFHADCIDIWLVSNQTCPLCR	GO:0016021, GO:0016874, GO:0005634, GO:0016567, GO:0016567, GO:0004842, GO:0004842, GO:0008270, GO:0008270	integral component of membrane, ligase activity, nucleus, protein ubiquitination, protein ubiquitination, ubiquitin-protein transferase activity, ubiquitin-protein transferase activity, zinc ion binding, zinc ion binding	24833385, 24833385, 24377444, 24833385, 24377444, 20736450, 24833385, 24377444, 20736450, 16557337, 24833385, 24377444, 20736450, 16557337, 16824181, 24833385, 24377444, 20736450, 16557337, 16824181, 16897085, 24833385, 24377444, 20736450, 16557337, 16824181, 16897085, 15644464, 24833385, 24377444, 20736450, 16557337, 16824181, 16897085, 15644464, 14576160, 24833385, 24377444, 20736450, 16557337,…	(2014) Science, (2013) BMC Plant Biol, (2011) Mol Biol Evol, (2006) J Mol Evol, (2006) Plant J, (2006) Curr Genet, (2005) Plant Physiol, (2004) J Biol Chem, (2004) Genetics, (2003) Plant J, (2002) Plant Cell, (2000) Nature, (1999) Plant Mol Biol, (1998) FEBS Lett
AT3G60300			RWD domain-containing protein	H2	CPLCLYPLFPEDGGSKQMPFMKLMSCFHCFHCECIIRWWNWLHAQEEADSKSGDTLHMRRGSTAREGNSGSADKSLGNCPVCR	GO:0005634, GO:0008270	nucleus, zinc ion binding	21798944, 21798944, 18577427, 21798944, 18577427, 18775970, 21798944, 18577427, 18775970, 15644464, 21798944, 18577427, 18775970, 15644464, 11130713	(2011) Science, (2008) Gene, (2008) Plant Physiol, (2005) Plant Physiol, (2000) Nature
AT3G60966	Yes		RING/U-box superfamily protein	H2	CAVCLQEAEEGEKMRRLTICRHCFHADCIDTWLSEMSKCPLCR	GO:0008150, GO:0016021, GO:0008270	biological_process, integral component of membrane, zinc ion binding	11130713	(2000) Nature
AT3G61180			RING/U-box superfamily protein	H2	CSICLCAYEDGVELRELPCRHHFHSLCVDKWLRINATCPLCK	GO:0016021, GO:0005634, GO:0005774, GO:0008270, GO:0008270	integral component of membrane, nucleus, vacuolar membrane, zinc ion binding, zinc ion binding	24833385, 24833385, 18775970, 24833385, 18775970, 17151019, 24833385, 18775970, 17151019, 14756305, 24833385, 18775970, 17151019, 14756305, 11130713	(2014) Science, (2008) Plant Physiol, (2007) Mol Cell Proteomics, (2003) Plant Mol Biol, (2000) Nature
AT3G61460		BRH1	brassinosteroid-responsive RING-H2	H2	CAVCLYEFEGEQEIRWLRNCRHIFHRSCLDRWMDHDQKTCPLCR	GO:0016021, GO:0005634, GO:0009741, GO:0010200, GO:0008270, GO:0008270	integral component of membrane, nucleus, response to brassinosteroid, response to chitin, zinc ion binding, zinc ion binding	24833385, 24833385, 18552355, 24833385, 18552355, 17587374, 24833385, 18552355, 17587374, 16901781, 24833385, 18552355, 17587374, 16901781, 16214899, 24833385, 18552355, 17587374, 16901781, 16214899, 12953064, 24833385, 18552355, 17587374, 16901781, 16214899, 12953064, 12012249, 24833385, 18552355, 17587374, 16901781, 16214899, 12953064, 12012249, 12093376, 24833385, 18552355, 17587374, 16901781,…	(2014) Science, (2008) J Exp Bot, (2007) New Phytol, (2006) Cell, (2005) Plant Cell, (2003) J Cell Sci, (2002) Planta, (2002) Genome Biol, (2000) Nature
AT3G61550			RING/U-box superfamily protein	H2	CSICLCEYMEEEMLRMMPECKHYFHVYCLDAWLKLNGSCPVCR	GO:0016021, GO:0005634, GO:0016567, GO:0008270, GO:0008270	integral component of membrane, nucleus, protein ubiquitination, zinc ion binding, zinc ion binding	16557337, 16557337, 14593172, 16557337, 14593172, 11130713	(2006) J Mol Evol, (2003) Science, (2000) Nature
AT3G61790			Protein with RING/U-box and TRAF-like domain	HC	CPVCTNSMYPPIHQCHNGHTLCSTCKARVHNRCPTCR	GO:0016874, GO:0007275, GO:0007275, GO:0005634, GO:0005634, GO:0006511, GO:0008270	ligase activity, multicellular organism development, multicellular organism development, nucleus, nucleus, ubiquitin-dependent protein catabolic process, zinc ion binding	21798944, 21798944, 18775970, 21798944, 18775970, 14593172, 21798944, 18775970, 14593172, 11130713	(2011) Science, (2008) Plant Physiol, (2003) Science, (2000) Nature
AT3G62240			RING/U-box superfamily protein	HC	CAVCADNLEWVAYGSCGHRVCSTCVVRLRFVLDDPRCCICK	GO:0005634, GO:0008270, GO:0008270	nucleus, zinc ion binding, zinc ion binding	20706207, 20706207, 19245862, 20706207, 19245862, 19376835, 20706207, 19245862, 19376835, 18650403, 20706207, 19245862, 19376835, 18650403, 18775970, 20706207, 19245862, 19376835, 18650403, 18775970, 11130713	(2010) Mol Syst Biol, (2009) J Proteomics, (2009) Plant Physiol, (2008) Plant Physiol, (2008) Plant Physiol, (2000) Nature
AT3G62690		ATL5	AtL5	H2	CSVCLSEFEEDDEGRVLPKCGHVFHVDCIDTWFRSRSSCPLCR	GO:0016021, GO:0016020, GO:0005634, GO:0006461, GO:0016567, GO:0008270	integral component of membrane, membrane, nucleus, protein complex assembly, protein ubiquitination, zinc ion binding	24377444, 24377444, 20736450, 24377444, 20736450, 16557337, 24377444, 20736450, 16557337, 16897085, 24377444, 20736450, 16557337, 16897085, 15238540, 24377444, 20736450, 16557337, 16897085, 15238540, 14593172, 24377444, 20736450, 16557337, 16897085, 15238540, 14593172, 11130713, 24377444, 20736450, 16557337, 16897085, 15238540, 14593172, 11130713, 10480382	(2013) BMC Plant Biol, (2011) Mol Biol Evol, (2006) J Mol Evol, (2006) Curr Genet, (2004) Genetics, (2003) Science, (2000) Nature, (1999) Plant Mol Biol
AT3G62970			zinc finger (C3HC4-type RING finger) family protein	H2	CPVCYEYLFDSVKAAHVMKCGHTMHMDCFEQMINENQYRCPICA	GO:0005634, GO:0008270, GO:0008270	nucleus, zinc ion binding, zinc ion binding	22223895, 22223895, 20736450, 22223895, 20736450, 12912986, 22223895, 20736450, 12912986, 11130713	(2012) Mol Cell Proteomics, (2011) Mol Biol Evol, (2003) J Biol Chem, (2000) Nature
AT3G63530		BB	RING/U-box superfamily protein	H2	CVICQLKYKIGERQMNLPCKHVYHSECISKWLSINKVCPVCN	GO:0048437, GO:0016874, GO:0046621, GO:0005634, GO:0043161, GO:0051865, GO:0016567, GO:0031624, GO:0061630, GO:0061630, GO:0004842, GO:0004842, GO:0008270, GO:0008270	floral organ development, ligase activity, negative regulation of organ growth, nucleus, proteasome-mediated ubiquitin-dependent protein catabolic process, protein autoubiquitination, protein ubiquitination, ubiquitin conjugating enzyme binding, ubiquitin protein ligase activity, ubiquitin protein ligase activity, ubiquitin-protein transferase activity, ubiquitin-protein transferase activity, zin…	24585836, 24585836, 24045020, 24585836, 24045020, 22433627, 24585836, 24045020, 22433627, 19423640, 24585836, 24045020, 22433627, 19423640, 18483219, 24585836, 24045020, 22433627, 19423640, 18483219, 16461280, 24585836, 24045020, 22433627, 19423640, 18483219, 16461280, 14593172, 24585836, 24045020, 22433627, 19423640, 18483219, 16461280, 14593172, 11130713	(2014) Plant Cell, (2013) Plant Cell, (2012) BMC Plant Biol, (2009) DNA Res, (2008) Genes Dev, (2006) Curr Biol, (2003) Science, (2000) Nature
AT4G00305			RING/U-box superfamily protein	H2	CRICQDEFDGGDEVRCLRNCVHVYHKTCIDRWIQDDKMTCPLCR	GO:0005634, GO:0008270, GO:0008270	nucleus, zinc ion binding, zinc ion binding	14690501, 14690501, 10617198	(2004) Plant J, (1999) Nature
AT4G00335		RHB1A	RING-H2 finger B1A	H2	CPICFEDYDVENPRLTTKCEHEFHLSCLLEWIERSDRCPICD	GO:0016874, GO:0005634, GO:0008270, GO:0008270	ligase activity, nucleus, zinc ion binding, zinc ion binding	12912986, 12912986, 11910074, 12912986, 11910074, 10617198, 12912986, 11910074, 10617198, 9781696	(2003) J Biol Chem, (2002) Science, (1999) Nature, (1998) FEBS Lett
AT4G00800	Yes	SETH5	transducin family protein / WD-40 repeat family protein	H2	CCICSCPLTKTFSALRVRVFNCGHATHLQCEPSENETSTSASSIHVSSSGCPVCM	GO:0006886, GO:0006886, GO:0016192, GO:0008270	intracellular protein transport, intracellular protein transport, vesicle-mediated transport, zinc ion binding	15342534, 15342534, 10617198	(2004) Genetics, (1999) Nature
AT4G00990			Transcription factor jumonji (jmjC) domain-containing protein	C2	CHHCKILTSESDLIFCSKCNKKCYCFDCIKRSYSERTHEEVRAACPFCM	GO:0005634, GO:0003700, GO:0003700	nucleus, transcription factor activity, sequence-specific DNA binding, transcription factor activity, sequence-specific DNA binding	20226671, 20226671, 18577427, 20226671, 18577427, 10617198	(2010) Curr Biol, (2008) Gene, (1999) Nature
AT4G01020			helicase domain-containing protein / IBR domain-containing protein / zinc finger protein-like protein	HC	CPICKSTIEKTDGCNHLQCRCGKHICWTCL	GO:0005524, GO:0005524, GO:0009507, GO:0004386, GO:0003676, GO:0008270	ATP binding, ATP binding, chloroplast, helicase activity, nucleic acid binding, zinc ion binding	12468722, 15165189, 24265739, 12468722, 15165189, 24265739, 24377444, 12468722, 15165189, 24265739, 24377444, 18650403, 12468722, 15165189, 24265739, 24377444, 18650403, 12169696, 12468722, 15165189, 24265739, 24377444, 18650403, 12169696, 10617198	(2013) PLoS One, (2013) BMC Plant Biol, (2008) Plant Physiol, (2002) J Biol Chem, (1999) Nature
AT4G01023			RING/U-box superfamily protein	HC	CSICQNPFLDPVVTNCNHYFCDKCALKHHTENDTCFVCN	GO:0005634, GO:0008270, GO:0008270	nucleus, zinc ion binding, zinc ion binding	20736450, 20736450, 17640338, 20736450, 17640338, 10617198	(2011) Mol Biol Evol, (2007) BMC Genomics, (1999) Nature
AT4G01270			RING/U-box superfamily protein	H2	CSICYEDLKPVVENLQSISACGHVFHELCLQQWFEYCPSTNKRNCPICK	GO:0005737, GO:0008270, GO:0008270	cytoplasm, zinc ion binding, zinc ion binding	22442409, 22442409, 20736450, 22442409, 20736450, 18775970, 22442409, 20736450, 18775970, 17293567, 22442409, 20736450, 18775970, 17293567, 10617198	(2012) J Exp Bot, (2011) Mol Biol Evol, (2008) Plant Physiol, (2007) Plant Cell, (1999) Nature
AT4G02075		PIT1	RING/FYVE/PHD zinc finger superfamily protein	CH	CRICHEEEEESFFEVPCACSGTVKFAHRNCIQRWCNEKGNTTCEICL	GO:0005737, GO:0016021, GO:0005886, GO:0008270, GO:0008270	cytoplasm, integral component of membrane, plasma membrane, zinc ion binding, zinc ion binding	17644812, 17644812, 15644464, 17644812, 15644464, 16244138, 17644812, 15644464, 16244138, 10617198	(2007) Mol Cell Proteomics, (2005) Plant Physiol, (2005) Plant Physiol, (1999) Nature
AT4G03000			RING/U-box superfamily protein	HC	CVMCLSEEMSVIFLPCAHQVLCSKCNQLHEKEAMEDCPSCR	GO:0016874, GO:0005634, GO:0016567, GO:0008270	ligase activity, nucleus, protein ubiquitination, zinc ion binding	10617198	(1999) Nature
AT4G03510		RMA1	RING membrane-anchor 1	HC	CNICLDSVQEPVVTLCGHLFCWPCIHKWLDVQSFSTSDEYQRHRQCPVCK	GO:0005783, GO:0005789, GO:0016021, GO:0016874, GO:0016020, GO:0005634, GO:0032527, GO:0032527, GO:0016567, GO:0032940, GO:0006511, GO:0004842, GO:0004842, GO:0008270	endoplasmic reticulum, endoplasmic reticulum membrane, integral component of membrane, ligase activity, membrane, nucleus, protein exit from endoplasmic reticulum, protein exit from endoplasmic reticulum, protein ubiquitination, secretion by cell, ubiquitin-dependent protein catabolic process, ubiquitin-protein transferase activity, ubiquitin-protein transferase activity, zinc ion binding	21798944, 21798944, 20152813, 21798944, 20152813, 19224217, 21798944, 20152813, 19224217, 19234086, 21798944, 20152813, 19224217, 19234086, 19291320, 21798944, 20152813, 19224217, 19234086, 19291320, 18305208, 21798944, 20152813, 19224217, 19234086, 19291320, 18305208, 17217462, 21798944, 20152813, 19224217, 19234086, 19291320, 18305208, 17217462, 16608451, 21798944, 20152813, 19224217, 19234086,…	(2011) Science, (2010) Biochem Biophys Res Commun, (2009) Plant Cell Rep, (2009) Plant Cell, (2009) BMC Plant Biol, (2008) Plant Physiol, (2007) Plant J, (2006) New Phytol, (2005) Plant Physiol, (2004) Plant Physiol, (2003) Science, (2001) J Cell Sci, (1999) Nature, (1998) Plant Cell Physiol
AT4G03965			RING/U-box superfamily protein	HC	CCVCMGRKKGAAFIPCGHTFCRVCSREVWLNRGSCPLCN	GO:0008150, GO:0005737, GO:0008270	biological_process, cytoplasm, zinc ion binding	20736450, 20736450, 10617198	(2011) Mol Biol Evol, (1999) Nature
AT4G05350			RING/U-box superfamily protein	H2	CSICLESLVSGPKPRDVTRMTCSHVFHNGCLLEWLKRKNTCPLCR	GO:0005634, GO:0008270, GO:0008270	nucleus, zinc ion binding, zinc ion binding	10617198	(1999) Nature
AT4G08460			hypothetical protein (DUF1644)	ST	CPVCLEVPHNSVVLLCSSYHKGCRPYMCATGNRFSNCLEQYKKAYAKDEKSDKPPELLCPLCR	GO:0008150, GO:0005634	biological_process, nucleus	21798944, 21798944, 18775970, 21798944, 18775970, 15644464, 21798944, 18775970, 15644464, 10617198	(2011) Science, (2008) Plant Physiol, (2005) Plant Physiol, (1999) Nature
AT4G08590		ORTHL	ORTHRUS-like protein	HC	CSLCNQLPDRPVTILCGHNFCLKCFDKWIDQGNQICATCR	GO:0016569, GO:0005737, GO:0016021, GO:0016874, GO:0010216, GO:0005720, GO:0005634, GO:0016567, GO:0016567, GO:0090308, GO:0061630, GO:0061630, GO:0004842, GO:0004842, GO:0008270, GO:0008270	covalent chromatin modification, cytoplasm, integral component of membrane, ligase activity, maintenance of DNA methylation, nuclear heterochromatin, nucleus, protein ubiquitination, protein ubiquitination, regulation of methylation-dependent chromatin silencing, ubiquitin protein ligase activity, ubiquitin protein ligase activity, ubiquitin-protein transferase activity, ubiquitin-protein transfe…	18643997, 18643997, 18775970, 18643997, 18775970, 17892444, 18643997, 18775970, 17892444, 16709272, 18643997, 18775970, 17892444, 16709272, 15208421, 18643997, 18775970, 17892444, 16709272, 15208421, 12207037, 18643997, 18775970, 17892444, 16709272, 15208421, 12207037, 10617198	(2008) Plant J, (2008) Plant Physiol, (2007) Plant J, (2006) Genet Res, (2004) Plant Physiol, (2002) Genes Genet Syst, (1999) Nature
AT4G09100			RING/U-box superfamily protein	H2	CVVCLNEFKDDETLRLVPPCVHVFHADCVDIWLSHSSTCPICR	GO:0005576, GO:0016021, GO:0016567, GO:0008270, GO:0008270	extracellular region, integral component of membrane, protein ubiquitination, zinc ion binding, zinc ion binding	16557337, 16557337, 15644464, 16557337, 15644464, 10617198	(2006) J Mol Evol, (2005) Plant Physiol, (1999) Nature
AT4G09110			RING/U-box superfamily protein	H2	CAICLSEFVDKETLRWMPPCSHTFHANCIDVWLSSQSTCPACR	GO:0016021, GO:0016567, GO:0008270, GO:0008270	integral component of membrane, protein ubiquitination, zinc ion binding, zinc ion binding	16557337, 16557337, 15539473, 16557337, 15539473, 10617198	(2006) J Mol Evol, (2004) Plant Cell, (1999) Nature
AT4G09120			RING/U-box superfamily protein	H2	CAICLSEFEDQETLRWMPPCSHTFHANCIDVWLSSWSTCPVCR	GO:0016021, GO:0016567, GO:0008270, GO:0008270	integral component of membrane, protein ubiquitination, zinc ion binding, zinc ion binding	16557337, 16557337, 10617198	(2006) J Mol Evol, (1999) Nature
AT4G09130			RING/U-box superfamily protein	H2	CAICLCEFEDEEPLRWMPPCSHTFHANCIDEWLSSRSTCPVCR	GO:0005576, GO:0016021, GO:0016567, GO:0008270, GO:0008270	extracellular region, integral component of membrane, protein ubiquitination, zinc ion binding, zinc ion binding	16557337, 16557337, 10617198	(2006) J Mol Evol, (1999) Nature
AT4G09560			Protease-associated (PA) RING/U-box zinc finger family protein	H2	CCICLENYEKGDKLRILPCHHKFHVACVDLWLGQRKSFCPVCK	GO:0005576, GO:0016021, GO:0031902, GO:0008233, GO:0008233, GO:0032586, GO:0015031, GO:0008270, GO:0008270	extracellular region, integral component of membrane, late endosome membrane, peptidase activity, peptidase activity, protein storage vacuole membrane, protein transport, zinc ion binding, zinc ion binding	15644464, 15644464, 10617198	(2005) Plant Physiol, (1999) Nature
AT4G10150			RING/U-box superfamily protein	H2	CSVCLGDYQAEEKLQQMPSCGHTFHMECIDLWLTSHTTCPLCR	GO:0016021, GO:0005634, GO:0016567, GO:0008270, GO:0008270	integral component of membrane, nucleus, protein ubiquitination, zinc ion binding, zinc ion binding	23517122, 23517122, 16557337, 23517122, 16557337, 16897085, 23517122, 16557337, 16897085, 14593172, 23517122, 16557337, 16897085, 14593172, 10617198	(2013) Physiol Plant, (2006) J Mol Evol, (2006) Curr Genet, (2003) Science, (1999) Nature
AT4G10160			RING/U-box superfamily protein	H2	CSVCLGDYQAEEKLQQMPSCGHTFHMECIDLWLTSHTTCPLCR	GO:0016021, GO:0016874, GO:0005634, GO:0016567, GO:0016567, GO:0004842, GO:0004842, GO:0008270, GO:0008270	integral component of membrane, ligase activity, nucleus, protein ubiquitination, protein ubiquitination, ubiquitin-protein transferase activity, ubiquitin-protein transferase activity, zinc ion binding, zinc ion binding	21798944, 21798944, 20032078, 21798944, 20032078, 17644729, 21798944, 20032078, 17644729, 16557337, 21798944, 20032078, 17644729, 16557337, 16897085, 21798944, 20032078, 17644729, 16557337, 16897085, 15644464, 21798944, 20032078, 17644729, 16557337, 16897085, 15644464, 16339806, 21798944, 20032078, 17644729, 16557337, 16897085, 15644464, 16339806, 14593172, 21798944, 20032078, 17644729, 16557337,…	(2011) Science, (2010) Plant Physiol, (2007) Plant Cell, (2006) J Mol Evol, (2006) Curr Genet, (2005) Plant Physiol, (2005) Plant Physiol, (2003) Science, (1999) Nature
AT4G10930	Yes		RING/U-box protein	HC	CGICMDIIIDRGVLDCCQHWFCFECIDNWSTIMNLCPLCQ	GO:0005634	nucleus	21798944, 21798944, 18315867, 21798944, 18315867, 12795696, 21798944, 18315867, 12795696, 14593172, 21798944, 18315867, 12795696, 14593172, 10617198	(2011) Science, (2008) BMC Genomics, (2003) Plant J, (2003) Science, (1999) Nature
AT4G11360		RHA1B	RING-H2 finger A1B	H2	CTVCLSDFVSDDKIRQLPKCGHVFHHRCLDRWIVDCNKITCPICR	GO:0016874, GO:0005634, GO:0016567, GO:0016567, GO:0046686, GO:0010200, GO:0004842, GO:0004842, GO:0008270, GO:0008270	ligase activity, nucleus, protein ubiquitination, protein ubiquitination, response to cadmium ion, response to chitin, ubiquitin-protein transferase activity, ubiquitin-protein transferase activity, zinc ion binding, zinc ion binding	18305208, 18305208, 17217462, 18305208, 17217462, 17722694, 18305208, 17217462, 17722694, 16502469, 18305208, 17217462, 17722694, 16502469, 15644464, 18305208, 17217462, 17722694, 16502469, 15644464, 15144375, 18305208, 17217462, 17722694, 16502469, 15644464, 15144375, 15181213, 18305208, 17217462, 17722694, 16502469, 15644464, 15144375, 15181213, 15235117, 18305208, 17217462, 17722694, 16502469,…	(2008) Plant Physiol, (2007) Plant J, (2007) Mol Plant Microbe Interact, (2006) Proteomics, (2005) Plant Physiol, (2004) Plant J, (2004) Plant Physiol, (2004) Plant Physiol, (2004) Plant Physiol, (2003) Science, (2003) Plant J, (2002) Gene, (1999) Nature, (1998) FEBS Lett
AT4G11370		RHA1A	RING-H2 finger A1A	H2	CTVCLSDFESDDKVRQLPKCGHVFHHYCLDRWIVDYNKMKCPVCR	GO:0016874, GO:0008270, GO:0008270	ligase activity, zinc ion binding, zinc ion binding	24833385, 24833385, 15235117, 24833385, 15235117, 12646039, 24833385, 15235117, 12646039, 12062802, 24833385, 15235117, 12646039, 12062802, 10617198, 24833385, 15235117, 12646039, 12062802, 10617198, 9781696	(2014) Science, (2004) Plant Physiol, (2003) Biochem J, (2002) Gene, (1999) Nature, (1998) FEBS Lett
AT4G11680			Zinc finger, C3HC4 type (RING finger) family protein	H2	CCICLCEYEDGVELRELPCNHHFHCTCIDKWLHINSRCPLCK	GO:0016021, GO:0016874, GO:0005634, GO:0016567, GO:0005774, GO:0008270, GO:0008270	integral component of membrane, ligase activity, nucleus, protein ubiquitination, vacuolar membrane, zinc ion binding, zinc ion binding	20736450, 20736450, 17151019, 20736450, 17151019, 15644464, 20736450, 17151019, 15644464, 14576160, 20736450, 17151019, 15644464, 14576160, 14593172, 20736450, 17151019, 15644464, 14576160, 14593172, 14756305, 20736450, 17151019, 15644464, 14576160, 14593172, 14756305, 10617198	(2011) Mol Biol Evol, (2007) Mol Cell Proteomics, (2005) Plant Physiol, (2004) J Biol Chem, (2003) Science, (2003) Plant Mol Biol, (1999) Nature
AT4G12140			RING/U-box superfamily protein	H2	CSICLQSLVSSSKTGPTRMSCSHVFHSSCLVEWLKRKNTCPMCR	GO:0005634, GO:0008270, GO:0008270	nucleus, zinc ion binding, zinc ion binding	18613973, 18613973, 10617198	(2008) BMC Genomics, (1999) Nature
AT4G12150			RING/U-box superfamily protein	H2	CSICLQSLVSSSKTAPTRMSCSHVFHNGCLVEWLNRKNTCPMFH	GO:0005737, GO:0008270, GO:0008270	cytoplasm, zinc ion binding, zinc ion binding	10617198	(1999) Nature
AT4G12190			RING/U-box superfamily protein	H2	CSICLESLVSGPKPRDITRMTCSHVFHNGCLLEWLKRKNTCPLCR	GO:0008270, GO:0008270	zinc ion binding, zinc ion binding	10617198	(1999) Nature
AT4G12210			RING/U-box superfamily protein	H2	CSICLENLVSGPKPSDLTRMTCSHVFHNPCLLEWFMRKNTCPLCR	GO:0005634, GO:0008270, GO:0008270	nucleus, zinc ion binding, zinc ion binding	10617198	(1999) Nature
AT4G13100			RING/U-box superfamily protein	HC	CCVCMVRSKGAAFIPCGHTFCRLCSRELWVQRGNCPLCN	GO:0005516, GO:0005634, GO:0008270, GO:0008270	calmodulin binding, nucleus, zinc ion binding, zinc ion binding	18397376, 18397376, 11782485, 18397376, 11782485, 10617198	(2008) Plant J, (2002) J Biol Chem, (1999) Nature
AT4G13490			RING/U-box superfamily protein	H2	CAVCLEPLANDADERTVVKLRCSHKFHLDCVGSSFNIKNKMECPCCR	GO:0005634, GO:0008270, GO:0008270	nucleus, zinc ion binding, zinc ion binding	16923017, 16923017, 10617198	(2006) Plant J, (1999) Nature
AT4G14220		RHF1A	RING-H2 group F1A	H2	CSICLEPFTLQDPSTVTSCKHEYHLQCIIEWSQRSKECPICW	GO:0016874, GO:0009561, GO:0016020, GO:0055046, GO:0005634, GO:0010498, GO:0043161, GO:0005515, GO:0000209, GO:0016567, GO:0042787, GO:0051726, GO:0061630, GO:0061630, GO:0004842, GO:0004842, GO:0008270, GO:0008270	ligase activity, megagametogenesis, membrane, microgametogenesis, nucleus, proteasomal protein catabolic process, proteasome-mediated ubiquitin-dependent protein catabolic process, protein binding, protein polyubiquitination, protein ubiquitination, protein ubiquitination involved in ubiquitin-dependent protein catabolic process, regulation of cell cycle, ubiquitin protein ligase activity, ubiqui…	18552199, 18552199, 18650403, 18552199, 18650403, 17432890, 18552199, 18650403, 17432890, 15644464, 18552199, 18650403, 17432890, 15644464, 16339806, 18552199, 18650403, 17432890, 15644464, 16339806, 14576160, 18552199, 18650403, 17432890, 15644464, 16339806, 14576160, 11910074, 18552199, 18650403, 17432890, 15644464, 16339806, 14576160, 11910074, 10617198, 18552199, 18650403, 17432890, 15644464,…	(2008) Plant Cell, (2008) Plant Physiol, (2007) J Proteome Res, (2005) Plant Physiol, (2005) Plant Physiol, (2004) J Biol Chem, (2002) Science, (1999) Nature, (1998) Nature, (1998) FEBS Lett
AT4G14365		XBAT34	hypothetical protein	HC	CVICVDAPSEAVCVPCGHVAGCISCLKEIENKKMGCPVCR	GO:0016874, GO:0005634, GO:0016567, GO:0008270, GO:0008270	ligase activity, nucleus, protein ubiquitination, zinc ion binding, zinc ion binding	23148892, 23148892, 21637781, 23148892, 21637781, 18307823, 23148892, 21637781, 18307823, 18650403, 23148892, 21637781, 18307823, 18650403, 18775970, 23148892, 21637781, 18307823, 18650403, 18775970, 17181774, 23148892, 21637781, 18307823, 18650403, 18775970, 17181774, 17293567, 23148892, 21637781, 18307823, 18650403, 18775970, 17181774, 17293567, 17409185, 23148892, 21637781, 18307823, 18650403,…	(2013) Plant Cell Environ, (2011) PLoS Genet, (2008) BMC Plant Biol, (2008) Plant Physiol, (2008) Plant Physiol, (2007) Plant J, (2007) Plant Cell, (2007) Proc Natl Acad Sci U S A, (2006) Plant Cell, (2006) Plant Cell, (2005) Plant Physiol, (2005) J Biol Chem, (2005) Plant Physiol, (2004) Plant J, (2003) Science, (1999) Nature, (1998) Nature
AT4G15975			RING/U-box superfamily protein	H2	CSVCLSEFKDNESGRVMPNCKHTFHVDCIDMWFHSHSSCPLCR	GO:0005576, GO:0010200, GO:0008270	extracellular region, response to chitin, zinc ion binding	17722694, 17722694, 16557337, 17722694, 16557337, 15238540, 17722694, 16557337, 15238540, 10617198, 17722694, 16557337, 15238540, 10617198, 9461215	(2007) Mol Plant Microbe Interact, (2006) J Mol Evol, (2004) Genetics, (1999) Nature, (1998) Nature
AT4G17245			RING/U-box superfamily protein	H2	CIICLSEFQDGDTLRVLERCKHGFHVYCIQKWLSSSHSSCPTCR	GO:0016021, GO:0008270, GO:0008270	integral component of membrane, zinc ion binding, zinc ion binding	17293567, 17293567, 16539732, 17293567, 16539732, 15659098, 17293567, 16539732, 15659098, 10617198	(2007) Plant Cell, (2006) BMC Bioinformatics, (2005) Plant J, (1999) Nature
AT4G17680			SBP (S-ribonuclease binding protein) family protein	HC	CRICRRKSATVMALPCQHLILCNGCDVGAVRVCPICL	GO:0005634, GO:0005634, GO:0016567, GO:0031347, GO:0031347, GO:0004842, GO:0004842, GO:0008270	nucleus, nucleus, protein ubiquitination, regulation of defense response, regulation of defense response, ubiquitin-protein transferase activity, ubiquitin-protein transferase activity, zinc ion binding	24833385, 24833385, 21798943, 24833385, 21798943, 21798944, 24833385, 21798943, 21798944, 14576160, 24833385, 21798943, 21798944, 14576160, 10617198	(2014) Science, (2011) Science, (2011) Science, (2004) J Biol Chem, (1999) Nature
AT4G17905	Yes	ATL4H	RING/U-box superfamily protein	H2	CSICLGEFNEDESLRLLPKCNHTFHVVCIDRWLKSHSNCPLCR	GO:0016021, GO:0005634, GO:0016567, GO:0008270	integral component of membrane, nucleus, protein ubiquitination, zinc ion binding	16557337, 16557337, 10617198	(2006) J Mol Evol, (1999) Nature
AT4G17920			RING/U-box superfamily protein	H2	CAICLLEFDGDHVLRLLTTCYHVFHQECIDLWFESHRTCPVCR	GO:0016021, GO:0005634, GO:0016567, GO:0008270, GO:0008270	integral component of membrane, nucleus, protein ubiquitination, zinc ion binding, zinc ion binding	20736450, 20736450, 16557337, 20736450, 16557337, 10617198	(2011) Mol Biol Evol, (2006) J Mol Evol, (1999) Nature
AT4G18110			RING/U-box superfamily protein	H2	CIICLEELASSGSERRIMKLLCSHSFHKDCILPWLRCKRSCPTCR	GO:0005634, GO:0008270, GO:0008270	nucleus, zinc ion binding, zinc ion binding	10617198	(1999) Nature
AT4G19670			RING/U-box superfamily protein	HC	CSICCEDRQSEMMLSLKCTHKFCSHCMKTYVEGKVKTSEVPIRCPQVQCK	GO:0003676, GO:0005634, GO:0008270	nucleic acid binding, nucleus, zinc ion binding	18650403, 18650403, 10617198	(2008) Plant Physiol, (1999) Nature
AT4G19700		RING	SBP (S-ribonuclease binding protein) family protein	HC	CKRCGEREASVLVLPCRHLLCTVCGGSALLRTCPVCD	GO:0005737, GO:0042742, GO:0050832, GO:0016874, GO:2000117, GO:2000117, GO:0043069, GO:0005634, GO:0043161, GO:0016567, GO:0031347, GO:0009739, GO:0004842, GO:0004842, GO:0008270	cytoplasm, defense response to bacterium, defense response to fungus, ligase activity, negative regulation of cysteine-type endopeptidase activity, negative regulation of cysteine-type endopeptidase activity, negative regulation of programmed cell death, nucleus, proteasome-mediated ubiquitin-dependent protein catabolic process, protein ubiquitination, regulation of defense response, response to …	26298008, 26298008, 24833385, 26298008, 24833385, 25049362, 26298008, 24833385, 25049362, 23482857, 26298008, 24833385, 25049362, 23482857, 20736450, 26298008, 24833385, 25049362, 23482857, 20736450, 21798944, 26298008, 24833385, 25049362, 23482857, 20736450, 21798944, 21926169, 26298008, 24833385, 25049362, 23482857, 20736450, 21798944, 21926169, 19944772, 26298008, 24833385, 25049362, 23482857,…	(2015) Mol Plant, (2014) Science, (2014) Plant Physiol, (2013) Plant Cell, (2011) Mol Biol Evol, (2011) Science, (2011) J Biol Chem, (2010) Mol Phylogenet Evol, (2010) Protoplasma, (2010) Plant Physiol, (2007) Plant Cell, (2003) Science, (1999) Nature
AT4G20160	Yes		golgin family A protein	HC	CCVCSEMPVDSLLYRCGHMTCLKCAHELQWSSKKCPICM	GO:0009507, GO:0005634	chloroplast, nucleus	18775970, 18775970, 14576160, 18775970, 14576160, 15028209, 18775970, 14576160, 15028209, 14500793, 18775970, 14576160, 15028209, 14500793, 10617198	(2008) Plant Physiol, (2004) J Biol Chem, (2004) Curr Biol, (2003) Plant Physiol, (1999) Nature
AT4G21070		BRCA1	breast cancer susceptibility1	HC	CPICLSLYNSAVSLSCNHVFCNACIVKSMKMDATCPVCK	GO:0070531, GO:0031436, GO:0006310, GO:0006281, GO:0071480, GO:0000724, GO:0045717, GO:0035067, GO:0005634, GO:0005886, GO:0071158, GO:0035066, GO:0045944, GO:0005515, GO:0042127, GO:0010332, GO:0004842, GO:0004842, GO:0008270	BRCA1-A complex, BRCA1-BARD1 complex, DNA recombination, DNA repair, cellular response to gamma radiation, double-strand break repair via homologous recombination, negative regulation of fatty acid biosynthetic process, negative regulation of histone acetylation, nucleus, plasma membrane, positive regulation of cell cycle arrest, positive regulation of histone acetylation, positive regulation of …	25527727, 25527727, 20817926, 25527727, 20817926, 22629260, 25527727, 20817926, 22629260, 19704708, 25527727, 20817926, 22629260, 19704708, 18434413, 25527727, 20817926, 22629260, 19704708, 18434413, 18591352, 25527727, 20817926, 22629260, 19704708, 18434413, 18591352, 18650403, 25527727, 20817926, 22629260, 19704708, 18434413, 18591352, 18650403, 17351056, 25527727, 20817926, 22629260, 19704708,…	(2015) Mutagenesis, (2011) Nucleic Acids Res, (2011) Front Plant Sci, (2009) Plant Signal Behav, (2008) Development, (2008) Plant Cell, (2008) Plant Physiol, (2007) Plant Physiol, (2006) Plant Cell, (2006) EMBO J, (2006) Plant J, (2005) Plant Physiol, (2004) Biochem Soc Trans, (2003) Nucleic Acids Res, (2003) Plant Physiol, (2003) Science, (2002) J Biol Chem, (1999) Nature
AT4G21430	Yes	B160	protein B160	C2	CHWCGTRGFGDLISCLSCEREFFCIDCIEKRNKGSKEEVEKKCPVCR	GO:0008150, GO:0005634, GO:0003700, GO:0003700, GO:0008270	biological_process, nucleus, transcription factor activity, sequence-specific DNA binding, transcription factor activity, sequence-specific DNA binding, zinc ion binding	17014743, 17014743, 16213826, 17014743, 16213826, 12805593, 17014743, 16213826, 12805593, 10617198	(2006) Genet Res, (2005) Curr Biol, (2003) Plant Physiol, (1999) Nature
AT4G22250			RING/U-box superfamily protein	HC	CCVCMGRKKGAAFIPCGHTFCRVCSRELWLNRGSCPLCN	GO:0005739, GO:0008270, GO:0008270	mitochondrion, zinc ion binding, zinc ion binding	24833385, 24833385, 20736450, 24833385, 20736450, 21798944, 24833385, 20736450, 21798944, 18931455, 24833385, 20736450, 21798944, 18931455, 17227549, 24833385, 20736450, 21798944, 18931455, 17227549, 10617198	(2014) Science, (2011) Mol Biol Evol, (2011) Science, (2008) Genes Genet Syst, (2006) Plant J, (1999) Nature
AT4G23450		AIRP1	RING/U-box superfamily protein	H2	CPICLEEYEIDNPKLLTKCGHDFHLACILAWMERSEACPVCD	GO:0005737, GO:0016021, GO:0016874, GO:0005634, GO:0005634, GO:0009789, GO:0010729, GO:0043161, GO:0005515, GO:0000209, GO:0042787, GO:0009737, GO:0009414, GO:0061630, GO:0061630, GO:0004842, GO:0004842, GO:0008270, GO:0008270	cytoplasm, integral component of membrane, ligase activity, nucleus, nucleus, positive regulation of abscisic acid-activated signaling pathway, positive regulation of hydrogen peroxide biosynthetic process, proteasome-mediated ubiquitin-dependent protein catabolic process, protein binding, protein polyubiquitination, protein ubiquitination involved in ubiquitin-dependent protein catabolic process…	16829591, 21798944, 16829591, 21798944, 21969385, 16829591, 21798944, 21969385, 20884812, 16829591, 21798944, 21969385, 20884812, 18650403, 16829591, 21798944, 21969385, 20884812, 18650403, 16553893, 16829591, 21798944, 21969385, 20884812, 18650403, 16553893, 15644464, 16829591, 21798944, 21969385, 20884812, 18650403, 16553893, 15644464, 14576160, 16829591, 21798944, 21969385, 20884812, 18650403,…	(2011) Science, (2011) Plant Physiol, (2010) Plant Physiol, (2008) Plant Physiol, (2006) Plant J, (2005) Plant Physiol, (2004) J Biol Chem, (2003) J Biol Chem, (2002) Genes Dev, (2002) Plant Physiol, (1999) Nature
AT4G24015	Yes		RING/U-box superfamily protein	H2	CCVCLGEFELKEELVEMPLCKHIFHLDCIHLWLYSHNTCPLCR	GO:0008150, GO:0005575, GO:0016874, GO:0008270	biological_process, cellular_component, ligase activity, zinc ion binding	14593172, 14593172, 10617198, 14593172, 10617198, 9781696	(2003) Science, (1999) Nature, (1998) FEBS Lett
AT4G24204	Yes		RING/U-box superfamily protein	HC	CVICFEERRNCFFVPCGHSATCRGCAQRILSEESKVCPICR	GO:0005576, GO:0016021, GO:0005634, GO:0005886, GO:0008270	extracellular region, integral component of membrane, nucleus, plasma membrane, zinc ion binding	17395691, 17395691, 10617198	(2007) Genome Res, (1999) Nature
AT4G25230		RIN2	RPM1 interacting protein 2	H2	CAICREPMAKAKRLHCNHLFHLGCLRSWLDQGLNEVYSCPTCR	GO:0016021, GO:0016874, GO:0009626, GO:0005886, GO:0034052, GO:0043161, GO:0005515, GO:0000209, GO:0042787, GO:0061630, GO:0061630, GO:0004842, GO:0004842, GO:0004842, GO:0004842, GO:0008270, GO:0008270	integral component of membrane, ligase activity, plant-type hypersensitive response, plasma membrane, positive regulation of plant-type hypersensitive response, proteasome-mediated ubiquitin-dependent protein catabolic process, protein binding, protein polyubiquitination, protein ubiquitination involved in ubiquitin-dependent protein catabolic process, ubiquitin protein ligase activity, ubiquitin…	18775970, 18775970, 16212605, 18775970, 16212605, 14593172, 18775970, 16212605, 14593172, 10617198	(2008) Plant Physiol, (2005) Plant J, (2003) Science, (1999) Nature
AT4G26400			RING/U-box superfamily protein	H2	CSICLDDFDKGSEAKEMPCKHKFHIRCIVPWLELHSSCPVCR	GO:0010200, GO:0008270, GO:0008270	response to chitin, zinc ion binding, zinc ion binding	19423640, 19423640, 18775970, 19423640, 18775970, 17722694, 19423640, 18775970, 17722694, 16258011, 19423640, 18775970, 17722694, 16258011, 15181213, 19423640, 18775970, 17722694, 16258011, 15181213, 12566592, 19423640, 18775970, 17722694, 16258011, 15181213, 12566592, 10617198	(2009) DNA Res, (2008) Plant Physiol, (2007) Mol Plant Microbe Interact, (2005) Plant Physiol, (2004) Plant Physiol, (2003) Plant Cell, (1999) Nature
AT4G26580			RING/U-box superfamily protein	H2	CCICLAKYKEKEEVRKLPCSHRFHLKCVDQWLRIISCCPLCK	GO:0016021, GO:0008270, GO:0008270	integral component of membrane, zinc ion binding, zinc ion binding	24833385, 24833385, 15918878, 24833385, 15918878, 14756305, 24833385, 15918878, 14756305, 10617198	(2014) Science, (2005) Plant J, (2003) Plant Mol Biol, (1999) Nature
AT4G27470		RMA3	RING membrane-anchor 3	HC	CNICLDTAHDPVVTLCGHLFCWPCIYKWLHVQLSSVSVDQHQNNCPVCK	GO:0005783, GO:0005789, GO:0016021, GO:0016874, GO:0005634, GO:0016567, GO:0004842, GO:0004842, GO:0008270, GO:0008270	endoplasmic reticulum, endoplasmic reticulum membrane, integral component of membrane, ligase activity, nucleus, protein ubiquitination, ubiquitin-protein transferase activity, ubiquitin-protein transferase activity, zinc ion binding, zinc ion binding	23905547, 23905547, 20152813, 23905547, 20152813, 19224217, 23905547, 20152813, 19224217, 19234086, 23905547, 20152813, 19224217, 19234086, 18650403, 23905547, 20152813, 19224217, 19234086, 18650403, 18775970, 23905547, 20152813, 19224217, 19234086, 18650403, 18775970, 16925600, 23905547, 20152813, 19224217, 19234086, 18650403, 18775970, 16925600, 15644464, 23905547, 20152813, 19224217, 19234086,…	(2013) New Phytol, (2010) Biochem Biophys Res Commun, (2009) Plant Cell Rep, (2009) Plant Cell, (2008) Plant Physiol, (2008) Plant Physiol, (2006) Plant J, (2005) Plant Physiol, (2005) Plant Physiol, (2004) Plant Physiol, (2003) Science, (1999) Nature
AT4G27880			Protein with RING/U-box and TRAF-like domain	HC	CPVCTYSMYPPIHQCNGHTLCSTCKVRVHNRCPTCR	GO:0016874, GO:0005739, GO:0007275, GO:0007275, GO:0005634, GO:0005634, GO:0006511, GO:0008270	ligase activity, mitochondrion, multicellular organism development, multicellular organism development, nucleus, nucleus, ubiquitin-dependent protein catabolic process, zinc ion binding	23449474, 23449474, 18775970, 23449474, 18775970, 16615871, 23449474, 18775970, 16615871, 14671022, 23449474, 18775970, 16615871, 14671022, 14993207, 23449474, 18775970, 16615871, 14671022, 14993207, 10617198	(2013) Dev Cell, (2008) Plant Physiol, (2006) BMC Genomics, (2004) Plant Cell, (2004) Genome Res, (1999) Nature
AT4G28270		RMA2	RING membrane-anchor 2	HC	CNICLDQVRDPVVTLCGHLFCWPCIHKWTYASNNSRQRVDQYDHKREPPKCPVCK	GO:0005783, GO:0005789, GO:0016021, GO:0016874, GO:0005634, GO:0005515, GO:0016567, GO:0004842, GO:0004842, GO:0008270, GO:0008270	endoplasmic reticulum, endoplasmic reticulum membrane, integral component of membrane, ligase activity, nucleus, protein binding, protein ubiquitination, ubiquitin-protein transferase activity, ubiquitin-protein transferase activity, zinc ion binding, zinc ion binding	21798944, 21798944, 20152813, 21798944, 20152813, 19224217, 21798944, 20152813, 19224217, 19234086, 21798944, 20152813, 19224217, 19234086, 18305208, 21798944, 20152813, 19224217, 19234086, 18305208, 18577427, 21798944, 20152813, 19224217, 19234086, 18305208, 18577427, 18650403, 21798944, 20152813, 19224217, 19234086, 18305208, 18577427, 18650403, 17217462, 21798944, 20152813, 19224217, 19234086,…	(2011) Science, (2010) Biochem Biophys Res Commun, (2009) Plant Cell Rep, (2009) Plant Cell, (2008) Plant Physiol, (2008) Gene, (2008) Plant Physiol, (2007) Plant J, (2004) Plant Physiol, (2003) Science, (1999) Nature, (1997) Gene
AT4G28370			RING/U-box superfamily protein	H2	CVICMTAIDLRQHTSDCMVTPCEHFFHSGCLQRWMDIKMECPTCR	GO:0012505, GO:0016021, GO:0080001, GO:0048363, GO:0009827, GO:0043161, GO:0000209, GO:0042787, GO:0061630, GO:0061630, GO:0004842, GO:0004842, GO:0008270, GO:0008270	endomembrane system, integral component of membrane, mucilage extrusion from seed coat, mucilage pectin metabolic process, plant-type cell wall modification, proteasome-mediated ubiquitin-dependent protein catabolic process, protein polyubiquitination, protein ubiquitination involved in ubiquitin-dependent protein catabolic process, ubiquitin protein ligase activity, ubiquitin protein ligase acti…	25658798, 25658798, 24808103, 25658798, 24808103, 24833385, 25658798, 24808103, 24833385, 23482858, 25658798, 24808103, 24833385, 23482858, 21766784, 25658798, 24808103, 24833385, 23482858, 21766784, 19245862, 25658798, 24808103, 24833385, 23482858, 21766784, 19245862, 10617198	(2015) Int J Mol Sci, (2014) Plant Physiol, (2014) Science, (2013) Plant Cell, (2011) J Proteome Res, (2009) J Proteomics, (1999) Nature
AT4G28890			RING/U-box superfamily protein	H2	CSVCLSKFESVEILRLLPKCRHAFHIGCIDQWLEQHATCPLCR	GO:0016021, GO:0016874, GO:0016567, GO:0016567, GO:0004842, GO:0004842, GO:0008270, GO:0008270	integral component of membrane, ligase activity, protein ubiquitination, protein ubiquitination, ubiquitin-protein transferase activity, ubiquitin-protein transferase activity, zinc ion binding, zinc ion binding	16557337, 16557337, 16581911, 16557337, 16581911, 16873489, 16557337, 16581911, 16873489, 15644464, 16557337, 16581911, 16873489, 15644464, 14993207, 16557337, 16581911, 16873489, 15644464, 14993207, 10617198	(2006) J Mol Evol, (2006) Proc Natl Acad Sci U S A, (2006) Bioinformatics, (2005) Plant Physiol, (2004) Genome Res, (1999) Nature
AT4G30370			RING/U-box superfamily protein	H2	CVVCIDGFRQGQWCRKLPRCGHVFHRKCVDLWLIKVSTCPICR	GO:0016021, GO:0005634, GO:0043161, GO:0016567, GO:0010200, GO:0061630, GO:0061630, GO:0008270, GO:0008270	integral component of membrane, nucleus, proteasome-mediated ubiquitin-dependent protein catabolic process, protein ubiquitination, response to chitin, ubiquitin protein ligase activity, ubiquitin protein ligase activity, zinc ion binding, zinc ion binding	23995086, 23995086, 21189294, 23995086, 21189294, 17722694, 23995086, 21189294, 17722694, 16557337, 23995086, 21189294, 17722694, 16557337, 16897085, 23995086, 21189294, 17722694, 16557337, 16897085, 15238540, 23995086, 21189294, 17722694, 16557337, 16897085, 15238540, 14593172, 23995086, 21189294, 17722694, 16557337, 16897085, 15238540, 14593172, 11910074, 23995086, 21189294, 17722694, 16557337,…	(2013) Plant Cell, (2010) Plant Cell, (2007) Mol Plant Microbe Interact, (2006) J Mol Evol, (2006) Curr Genet, (2004) Genetics, (2003) Science, (2002) Science, (1999) Nature
AT4G30400			RING/U-box superfamily protein	H2	CAVCLCEFETEDKLRLLPKCSHAFHMDCIDTWLLSHSTCPLCR	GO:0016021, GO:0005634, GO:0016567, GO:0080167, GO:0008270, GO:0008270	integral component of membrane, nucleus, protein ubiquitination, response to karrikin, zinc ion binding, zinc ion binding	21094157, 21094157, 20351290, 21094157, 20351290, 18805951, 21094157, 20351290, 18805951, 16557337, 21094157, 20351290, 18805951, 16557337, 16897085, 21094157, 20351290, 18805951, 16557337, 16897085, 15238540, 21094157, 20351290, 18805951, 16557337, 16897085, 15238540, 14593172, 21094157, 20351290, 18805951, 16557337, 16897085, 15238540, 14593172, 10617198	(2011) FEBS Lett, (2010) Proc Natl Acad Sci U S A, (2008) Plant Physiol, (2006) J Mol Evol, (2006) Curr Genet, (2004) Genetics, (2003) Science, (1999) Nature
AT4G31450			RING/U-box superfamily protein	H2	CSICQEEYTIGDEVGRLHCEHTYHVKCVQEWLRIKSWCPICK	GO:0005634, GO:0008270, GO:0008270	nucleus, zinc ion binding, zinc ion binding	18775970, 18775970, 10617198	(2008) Plant Physiol, (1999) Nature
AT4G32600			C3H4 type zinc finger protein	H2	CCICLAKYANNEELRELPCSHFFHKECVDKWLKINASCPLCK	GO:0016021, GO:0005634, GO:0005886, GO:0008270, GO:0008270	integral component of membrane, nucleus, plasma membrane, zinc ion binding, zinc ion binding	24833385, 24833385, 18775970, 24833385, 18775970, 17317660, 24833385, 18775970, 17317660, 14756305, 24833385, 18775970, 17317660, 14756305, 10617198	(2014) Science, (2008) Plant Physiol, (2007) Mol Cell Proteomics, (2003) Plant Mol Biol, (1999) Nature
AT4G32670			RING/FYVE/PHD zinc finger superfamily protein	CH	CRICQSPEEPDNPLRHPCACRGSLKYIHSDCLFLWLNRRKRNHCEICK	GO:0016021, GO:0005634, GO:0008270	integral component of membrane, nucleus, zinc ion binding	10617198	(1999) Nature
AT4G33565			RING/U-box superfamily protein	H2	CSVCLSEFEEEETLRLLPKCKHAFHLYCIDTWLRSHTNCPLCR	GO:0008150, GO:0016021, GO:0005634, GO:0005886, GO:0008270, GO:0008270	biological_process, integral component of membrane, nucleus, plasma membrane, zinc ion binding, zinc ion binding	17317660, 17317660, 10617198	(2007) Mol Cell Proteomics, (1999) Nature
AT4G33940			RING/U-box superfamily protein	HC	CPICFGSFTVPCRGNCGHWYCGNCILQYWNYAAISRPCKCPMCV	GO:0005634, GO:0010200, GO:0008270	nucleus, response to chitin, zinc ion binding	24833385, 24833385, 18650403, 24833385, 18650403, 17722694, 24833385, 18650403, 17722694, 12946625, 24833385, 18650403, 17722694, 12946625, 10617198	(2014) Science, (2008) Plant Physiol, (2007) Mol Plant Microbe Interact, (2003) Trends Cell Biol, (1999) Nature
AT4G34040		MBR2	RING/U-box superfamily protein	H2	CCVCQEEYAEGDDLGTLGCGHEFHTACVKQWLMLKNLCPICK	GO:0009908, GO:0016874, GO:0005634, GO:0043161, GO:0005515, GO:0016567, GO:0040008, GO:0061630, GO:0061630, GO:0010228, GO:0008270, GO:0008270	flower development, ligase activity, nucleus, proteasome-mediated ubiquitin-dependent protein catabolic process, protein binding, protein ubiquitination, regulation of growth, ubiquitin protein ligase activity, ubiquitin protein ligase activity, vegetative to reproductive phase transition of meristem, zinc ion binding, zinc ion binding	22992513, 22992513, 19543273, 22992513, 19543273, 18775970, 22992513, 19543273, 18775970, 10617198	(2012) Plant Physiol, (2009) Nat Cell Biol, (2008) Plant Physiol, (1999) Nature
AT4G34100		CER9	RING/U-box superfamily protein	CH	CRICRNPGDADNPLRYPCACSGSIKFVHQDCLLQWLNHSNARQCEVCK	GO:0042335, GO:0010143, GO:0016021, GO:0008299, GO:0016874, GO:1900490, GO:1900490, GO:0016567, GO:0009414, GO:0010345, GO:0004842, GO:0004842, GO:0010025, GO:0008270, GO:0008270	cuticle development, cutin biosynthetic process, integral component of membrane, isoprenoid biosynthetic process, ligase activity, positive regulation of hydroxymethylglutaryl-CoA reductase (NADPH) activity, positive regulation of hydroxymethylglutaryl-CoA reductase (NADPH) activity, protein ubiquitination, response to water deprivation, suberin biosynthetic process, ubiquitin-protein transferase…	24812105, 24812105, 23404890, 24812105, 23404890, 23505340, 24812105, 23404890, 23505340, 24223831, 24812105, 23404890, 23505340, 24223831, 22635115, 24812105, 23404890, 23505340, 24223831, 22635115, 19000166, 24812105, 23404890, 23505340, 24223831, 22635115, 19000166, 18650403, 24812105, 23404890, 23505340, 24223831, 22635115, 19000166, 18650403, 18775970, 24812105, 23404890, 23505340, 24223831,…	(2014) Plant Physiol, (2013) Plant Cell, (2013) Arabidopsis Book, (2013) PLoS One, (2012) Plant Physiol, (2009) Plant J, (2008) Plant Physiol, (2008) Plant Physiol, (2004) J Biol Chem, (2002) J Biol Chem, (1999) Nature, (1995) Plant Physiol
AT4G34370		ARI1	RING/U-box superfamily protein	HC	CDVCMEDLPGDHMTRMDCGHCFCNNCWTEHFTVQINEGQSKRIRCMAHQCNAICD	GO:0005737, GO:0005737, GO:0016874, GO:0046872, GO:0032436, GO:0000209, GO:0016567, GO:0042787, GO:0031624, GO:0000151, GO:0061630, GO:0061630, GO:0004842, GO:0004842, GO:0008270	cytoplasm, cytoplasm, ligase activity, metal ion binding, positive regulation of proteasomal ubiquitin-dependent protein catabolic process, protein polyubiquitination, protein ubiquitination, protein ubiquitination involved in ubiquitin-dependent protein catabolic process, ubiquitin conjugating enzyme binding, ubiquitin ligase complex, ubiquitin protein ligase activity, ubiquitin protein ligase a…	22065421, 22065421, 18650403, 22065421, 18650403, 18775970, 22065421, 18650403, 18775970, 15923328, 22065421, 18650403, 18775970, 15923328, 12529512, 22065421, 18650403, 18775970, 15923328, 12529512, 14593172, 22065421, 18650403, 18775970, 15923328, 12529512, 14593172, 12446796, 22065421, 18650403, 18775970, 15923328, 12529512, 14593172, 12446796, 10617198	(2012) Plant Physiol, (2008) Plant Physiol, (2008) Plant Physiol, (2005) Plant Physiol, (2003) Plant Physiol, (2003) Science, (2002) Mol Biol Evol, (1999) Nature
AT4G35070			SBP (S-ribonuclease binding protein) family protein	HC	CCCNCGSNGVTRVLFLPCRHLCCCMDCEEGLLLCPICN	GO:0005737, GO:0005634, GO:0016567, GO:0031347, GO:0004842, GO:0004842	cytoplasm, nucleus, protein ubiquitination, regulation of defense response, ubiquitin-protein transferase activity, ubiquitin-protein transferase activity	18775970, 18775970, 10617198	(2008) Plant Physiol, (1999) Nature
AT4G35480		RHA3B	RING-H2 finger A3B	H2	CAICITEFSEGEEIRILPLCSHAFHVACIDKWLTSRSSCPSCR	GO:0006952, GO:0016021, GO:0016874, GO:0005634, GO:0043161, GO:0016567, GO:0010200, GO:0061630, GO:0061630, GO:0008270	defense response, integral component of membrane, ligase activity, nucleus, proteasome-mediated ubiquitin-dependent protein catabolic process, protein ubiquitination, response to chitin, ubiquitin protein ligase activity, ubiquitin protein ligase activity, zinc ion binding	17293567, 17293567, 17722694, 17293567, 17722694, 16557337, 17293567, 17722694, 16557337, 15644464, 17293567, 17722694, 16557337, 15644464, 15720654, 17293567, 17722694, 16557337, 15644464, 15720654, 15181204, 17293567, 17722694, 16557337, 15644464, 15720654, 15181204, 15181213, 17293567, 17722694, 16557337, 15644464, 15720654, 15181204, 15181213, 12169696, 17293567, 17722694, 16557337, 15644464,…	(2007) Plant Cell, (2007) Mol Plant Microbe Interact, (2006) J Mol Evol, (2005) Plant Physiol, (2005) New Phytol, (2004) Plant Physiol, (2004) Plant Physiol, (2002) J Biol Chem, (2002) Plant Physiol, (1999) Nature, (1998) FEBS Lett
AT4G35840			RING/U-box superfamily protein	H2	CSVCLQDFQLGETVRSLPHCHHMFHLPCIDNWLFRHGSCPMCR	GO:0009535, GO:0016021, GO:0008270	chloroplast thylakoid membrane, integral component of membrane, zinc ion binding	18567673, 18567673, 16557337, 18567673, 16557337, 16897085, 18567673, 16557337, 16897085, 15235117, 18567673, 16557337, 16897085, 15235117, 14593172, 18567673, 16557337, 16897085, 15235117, 14593172, 11910074, 18567673, 16557337, 16897085, 15235117, 14593172, 11910074, 10617198	(2008) Proc Natl Acad Sci U S A, (2006) J Mol Evol, (2006) Curr Genet, (2004) Plant Physiol, (2003) Science, (2002) Science, (1999) Nature
AT4G37110	Yes		Zinc-finger domain of monoamine-oxidase A repressor R1	HC	CCQCRQKTLGYHTQCSQCNHSVRGFCGDCLYMRYGEHVLEALENPDWICPVCR	GO:0005634, GO:0008270	nucleus, zinc ion binding	24377444, 24377444, 19000166, 24377444, 19000166, 15937229, 24377444, 19000166, 15937229, 12169696, 24377444, 19000166, 15937229, 12169696, 10617198	(2013) BMC Plant Biol, (2009) Plant J, (2005) Plant Cell, (2002) J Biol Chem, (1999) Nature
AT4G37880			LisH/CRA/RING-U-box domains-containing protein	ST	CPVSKEQSSDDNPPMMMSCGHVLCKQTINKMSKNGSKSSFKCPYCP	GO:0008150, GO:0005634, GO:0008270	biological_process, nucleus, zinc ion binding	22676313, 22676313, 10617198	(2012) BMC Plant Biol, (1999) Nature
AT4G37890		EDA40	Zinc finger (C3HC4-type RING finger) family protein	H2	CGICLQSAKAGRGTAIFTAECSHTFHFPCVASRAGDRNLLSDCPVCG	GO:0005634, GO:0005886, GO:0009506, GO:0010197, GO:0004842, GO:0004842, GO:0008270, GO:0008270	nucleus, plasma membrane, plasmodesma, polar nucleus fusion, ubiquitin-protein transferase activity, ubiquitin-protein transferase activity, zinc ion binding, zinc ion binding	22122664, 22122664, 21533090, 22122664, 21533090, 21798944, 22122664, 21533090, 21798944, 17317660, 22122664, 21533090, 21798944, 17317660, 15634699, 22122664, 21533090, 21798944, 17317660, 15634699, 14576160, 22122664, 21533090, 21798944, 17317660, 15634699, 14576160, 10617198	(2012) Plant J, (2011) PLoS One, (2011) Science, (2007) Mol Cell Proteomics, (2005) Development, (2004) J Biol Chem, (1999) Nature
AT4G38140			RING/U-box superfamily protein	H2	CPICLVEFEAEDAVTHLPRCAHLFHINCIEPWLLRGHLTCPLCR	GO:0031225, GO:0016021, GO:0016567, GO:0008270, GO:0008270	anchored component of membrane, integral component of membrane, protein ubiquitination, zinc ion binding, zinc ion binding	18535787, 18535787, 16557337, 18535787, 16557337, 12805588, 18535787, 16557337, 12805588, 12068095, 18535787, 16557337, 12805588, 12068095, 10617198	(2008) Plant Mol Biol, (2006) J Mol Evol, (2003) Plant Physiol, (2002) Plant Physiol, (1999) Nature
AT4G39050			Kinesin motor family protein	HC	CKVCFESPTAAILLPCRHFLCKSCSLACSECPICR	GO:0005524, GO:0009507, GO:0005874, GO:0008017, GO:0003777, GO:0005739, GO:0031347, GO:0008270	ATP binding, chloroplast, microtubule, microtubule binding, microtubule motor activity, mitochondrion, regulation of defense response, zinc ion binding	22038119, 22038119, 21798943, 22038119, 21798943, 21798944, 22038119, 21798943, 21798944, 16448571, 22038119, 21798943, 21798944, 16448571, 14576160, 22038119, 21798943, 21798944, 16448571, 14576160, 14593172, 22038119, 21798943, 21798944, 16448571, 14576160, 14593172, 11472632, 22038119, 21798943, 21798944, 16448571, 14576160, 14593172, 11472632, 11706156, 22038119, 21798943, 21798944, 16448571,…	(2012) Protoplasma, (2011) Science, (2011) Science, (2006) BMC Genomics, (2004) J Biol Chem, (2003) Science, (2001) BMC Genomics, (2001) Plant Physiol, (1999) Nature
AT4G39140			RING/U-box superfamily protein	H2	CGACSRPLSEKSLWSSQKIFMTNELSVSAILACGHVYHGECLEQMTPEIDKFDPSCPICT	GO:0005634, GO:0008270	nucleus, zinc ion binding	18650403, 18650403, 15644464, 18650403, 15644464, 15666155, 18650403, 15644464, 15666155, 12411574, 18650403, 15644464, 15666155, 12411574, 12912986, 18650403, 15644464, 15666155, 12411574, 12912986, 14701923, 18650403, 15644464, 15666155, 12411574, 12912986, 14701923, 10617198	(2008) Plant Physiol, (2005) Plant Physiol, (2005) Planta, (2003) Science, (2003) J Biol Chem, (2003) Plant Cell Physiol, (1999) Nature
AT4G40070			RING/U-box superfamily protein	H2	CAICLNELEDHETVRLLPICNHLFHIDCIDTWLYSHATCPVCR	GO:0005576, GO:0016021, GO:0016567, GO:0008270	extracellular region, integral component of membrane, protein ubiquitination, zinc ion binding	21094157, 21094157, 16557337, 21094157, 16557337, 16897085, 21094157, 16557337, 16897085, 14593172, 21094157, 16557337, 16897085, 14593172, 10617198	(2011) FEBS Lett, (2006) J Mol Evol, (2006) Curr Genet, (2003) Science, (1999) Nature
AT5G01070			RING/FYVE/PHD zinc finger superfamily protein	CH	CRICHLGLESSRHECGDPMVLGCSCKDDLGYVHKQCADTWFKIKGNKTCEICR	GO:0005737, GO:0016021, GO:0005634, GO:0008270, GO:0008270	cytoplasm, integral component of membrane, nucleus, zinc ion binding, zinc ion binding	15644464, 15644464, 11130714	(2005) Plant Physiol, (2000) Nature
AT5G01160			RING/U-box superfamily protein	HC	CVRCDFPIAIYGRLIPCDHAFCLECARSDSICYLCD	GO:0046872, GO:0005634	metal ion binding, nucleus	18315867, 18315867, 18775970, 18315867, 18775970, 11130714	(2008) BMC Genomics, (2008) Plant Physiol, (2000) Nature
AT5G01450		APD2	RING/U-box superfamily protein	HC	CAICYDAPRDCFFLSCGHCVACFQCGTRIAETSGFCPVCR	GO:0016021, GO:0007067, GO:0008270	integral component of membrane, mitotic nuclear division, zinc ion binding	23517122, 23517122, 22897245, 23517122, 22897245, 18775970, 23517122, 22897245, 18775970, 11130714	(2013) Physiol Plant, (2012) J Integr Plant Biol, (2008) Plant Physiol, (2000) Nature
AT5G01520		AIRP2	RING/U-box superfamily protein	HC	CGICLEIRNKVVLPTCNHSMCINCYRNWRARSQSCPFCR	GO:0005829, GO:0005634, GO:0008270, GO:0008270	cytosol, nucleus, zinc ion binding, zinc ion binding	16829591, 20736450, 16829591, 20736450, 21969385, 16829591, 20736450, 21969385, 18218973, 16829591, 20736450, 21969385, 18218973, 18552355, 16829591, 20736450, 21969385, 18218973, 18552355, 17316173, 16829591, 20736450, 21969385, 18218973, 18552355, 17316173, 15644464, 16829591, 20736450, 21969385, 18218973, 18552355, 17316173, 15644464, 16339806, 16829591, 20736450, 21969385, 18218973, 18552355,…	(2011) Mol Biol Evol, (2011) Plant Physiol, (2008) Plant Physiol, (2008) J Exp Bot, (2007) Plant J, (2005) Plant Physiol, (2005) Plant Physiol, (2000) Nature
AT5G01880			RING/U-box superfamily protein	H2	CAICLGEFADGERVRVLPPCNHSFHMSCIDTWLVSHSSCPNCR	GO:0016021, GO:0016567, GO:0008270, GO:0008270	integral component of membrane, protein ubiquitination, zinc ion binding, zinc ion binding	23347376, 23347376, 17316173, 23347376, 17316173, 17885809, 23347376, 17316173, 17885809, 16557337, 23347376, 17316173, 17885809, 16557337, 16897085, 23347376, 17316173, 17885809, 16557337, 16897085, 17056621, 23347376, 17316173, 17885809, 16557337, 16897085, 17056621, 15310832, 23347376, 17316173, 17885809, 16557337, 16897085, 17056621, 15310832, 12509334, 23347376, 17316173, 17885809, 16557337,…	(2013) Plant J, (2007) Plant J, (2007) Plant Mol Biol, (2006) J Mol Evol, (2006) Curr Genet, (2006) Plant Cell Physiol, (2004) Plant Physiol, (2003) Ann Bot, (2000) Nature
AT5G01960			RING/U-box superfamily protein	HC	CAICQEKMHTPILLRCKHMFCEDCVSEWFERERTCPLCR	GO:0016021, GO:0008270, GO:0008270	integral component of membrane, zinc ion binding, zinc ion binding	24833385, 24833385, 18650403, 24833385, 18650403, 18775970, 24833385, 18650403, 18775970, 16367961, 24833385, 18650403, 18775970, 16367961, 15642518, 24833385, 18650403, 18775970, 16367961, 15642518, 14576160, 24833385, 18650403, 18775970, 16367961, 15642518, 14576160, 11130714	(2014) Science, (2008) Plant Physiol, (2008) Plant Physiol, (2006) Plant J, (2005) Trends Plant Sci, (2004) J Biol Chem, (2000) Nature
AT5G01980			RING/U-box superfamily protein	H2	CAICKELFSLRNETTQLPCLHLYHAHCIVPWLSARNSCPLCR	GO:0016021, GO:0008270, GO:0008270	integral component of membrane, zinc ion binding, zinc ion binding	18650403, 18650403, 16500996, 18650403, 16500996, 16553893, 18650403, 16500996, 16553893, 11130714	(2008) Plant Physiol, (2006) Plant Physiol, (2006) Plant J, (2000) Nature
AT5G02330	Yes		Cysteine/Histidine-rich C1 domain family protein	H2	CGVCRKKVDNNCGAYTCNKCSHYFVHTRCALREDLWDGKDLEGVPEEPEIILEPFETIADGIILHFSHGHHLKLKTSGVYNENIICQACI	GO:0005634, GO:0055114, GO:0047134, GO:0047134, GO:0008270	nucleus, oxidation-reduction process, protein-disulfide reductase activity, protein-disulfide reductase activity, zinc ion binding	16607030, 16607030, 17182867, 16607030, 17182867, 15565108, 16607030, 17182867, 15565108, 11130714	(2006) Plant Physiol, (2006) Genes Dev, (2004) Nat Genet, (2000) Nature
AT5G02350	Yes		Cysteine/Histidine-rich C1 domain family protein	CH	CDVCGLVKESFPTYVCVRCIFVAHRDCIYFPYVIKICRHQHRISFISSLPSGKWSCGVCR	GO:0005634, GO:0055114, GO:0047134, GO:0047134, GO:0008270	nucleus, oxidation-reduction process, protein-disulfide reductase activity, protein-disulfide reductase activity, zinc ion binding	23850578, 23850578, 15078338, 23850578, 15078338, 15565108, 23850578, 15078338, 15565108, 11130714	(2013) Gene, (2004) Plant J, (2004) Nat Genet, (2000) Nature
AT5G02750		SGR9	RING/U-box superfamily protein	H2	CVICKEEMSEGRDVCEMPCQHFFHWKCILPWLSKKNTCPFCR	GO:0009501, GO:0009630, GO:0016874, GO:0043161, GO:0000209, GO:0042787, GO:0061630, GO:0061630, GO:0004842, GO:0004842, GO:0008270, GO:0008270	amyloplast, gravitropism, ligase activity, proteasome-mediated ubiquitin-dependent protein catabolic process, protein polyubiquitination, protein ubiquitination involved in ubiquitin-dependent protein catabolic process, ubiquitin protein ligase activity, ubiquitin protein ligase activity, ubiquitin-protein transferase activity, ubiquitin-protein transferase activity, zinc ion binding, zinc ion bi…	24004104, 24004104, 21602290, 24004104, 21602290, 15743455, 24004104, 21602290, 15743455, 14576160, 24004104, 21602290, 15743455, 14576160, 14593172, 24004104, 21602290, 15743455, 14576160, 14593172, 11910074, 24004104, 21602290, 15743455, 14576160, 14593172, 11910074, 11130714	(2013) Plant J, (2011) Plant Cell, (2005) Plant J, (2004) J Biol Chem, (2003) Science, (2002) Science, (2000) Nature
AT5G03180			RING/U-box superfamily protein	CH	CRICMVEMEEDEEAFKMECMCKGELALAHKTCTIKWFTIKGNITCDVCK	GO:0005794, GO:0008150, GO:0005737, GO:0016021, GO:0008270, GO:0008270	Golgi apparatus, biological_process, cytoplasm, integral component of membrane, zinc ion binding, zinc ion binding	24833385, 24833385, 11130714	(2014) Science, (2000) Nature
AT5G03200		LUL1	RING/U-box superfamily protein	HC	CVVCLSEPRDTTVLPCRHMMCSGCAKALRFQTNLCPVCR	GO:0005737, GO:0016874, GO:0016567, GO:0016567, GO:0004842, GO:0004842, GO:0008270, GO:0008270	cytoplasm, ligase activity, protein ubiquitination, protein ubiquitination, ubiquitin-protein transferase activity, ubiquitin-protein transferase activity, zinc ion binding, zinc ion binding	24833385, 24833385, 22291198, 24833385, 22291198, 20716180, 24833385, 22291198, 20716180, 18650403, 24833385, 22291198, 20716180, 18650403, 17915010, 24833385, 22291198, 20716180, 18650403, 17915010, 15644464, 24833385, 22291198, 20716180, 18650403, 17915010, 15644464, 12912986, 24833385, 22291198, 20716180, 18650403, 17915010, 15644464, 12912986, 11910074, 24833385, 22291198, 20716180, 18650403,…	(2014) Science, (2012) Plant Physiol, (2010) FEBS J, (2008) Plant Physiol, (2007) Genome Biol, (2005) Plant Physiol, (2003) J Biol Chem, (2002) Science, (2000) Nature, (1997) DNA Res
AT5G03450			Transducin/WD40 repeat-like superfamily protein	G	CSICMEVWTSGGQHQVCCLPCGHLYGYSCINKWFQQRRSGGKCPLCN	GO:0005634, GO:0008270	nucleus, zinc ion binding	23517122, 23517122, 11130714	(2013) Physiol Plant, (2000) Nature
AT5G04460	Yes		RING/U-box superfamily protein	HC	CCVCCDNHIDALLYRCGHMTCSKCANELVRNGGKCPLCR	GO:0005737, GO:0005634, GO:0008270	cytoplasm, nucleus, zinc ion binding	24255109, 24255109, 18650403, 24255109, 18650403, 18775970, 24255109, 18650403, 18775970, 11130714	(2013) Proc Natl Acad Sci U S A, (2008) Plant Physiol, (2008) Plant Physiol, (2000) Nature
AT5G05130			DNA/RNA helicase protein	HC	CPICISPPTNIIITRCAHIFCRACILQTLQRSKPLCPLCR	GO:0005524, GO:0003677, GO:0004386, GO:0005634, GO:0008270	ATP binding, DNA binding, helicase activity, nucleus, zinc ion binding	24265739, 24265739, 18310306, 24265739, 18310306, 18535787, 24265739, 18310306, 18535787, 18775970, 24265739, 18310306, 18535787, 18775970, 16489130, 24265739, 18310306, 18535787, 18775970, 16489130, 16359384, 24265739, 18310306, 18535787, 18775970, 16489130, 16359384, 14593172, 24265739, 18310306, 18535787, 18775970, 16489130, 16359384, 14593172, 11130714, 24265739, 18310306, 18535787, 18775970,…	(2013) PLoS One, (2008) Plant Physiol, (2008) Plant Mol Biol, (2008) Plant Physiol, (2006) Plant Physiol, (2005) Plant J, (2003) Science, (2000) Nature, (1997) DNA Res
AT5G05280			RING/U-box superfamily protein	H2	CLICLGDFVEGETVRVLPKCNHGFHVKCIDTWLLSHSSCPTCR	GO:0009901, GO:0016021, GO:0009555, GO:0016567, GO:0016567, GO:0080141, GO:0048443, GO:0004842, GO:0004842, GO:0008270, GO:0008270	anther dehiscence, integral component of membrane, pollen development, protein ubiquitination, protein ubiquitination, regulation of jasmonic acid biosynthetic process, stamen development, ubiquitin-protein transferase activity, ubiquitin-protein transferase activity, zinc ion binding, zinc ion binding	23347376, 23347376, 17663791, 23347376, 17663791, 16557337, 23347376, 17663791, 16557337, 14993207, 23347376, 17663791, 16557337, 14993207, 11130714, 23347376, 17663791, 16557337, 14993207, 11130714, 9679202	(2013) Plant J, (2007) BMC Biol, (2006) J Mol Evol, (2004) Genome Res, (2000) Nature, (1998) DNA Res
AT5G05530			RING/U-box superfamily protein	H2	CTICLEELCHDEESIETHDCCHVFHKLCLWRWIRTKSSCPLCR	GO:0005634, GO:0008270, GO:0008270	nucleus, zinc ion binding, zinc ion binding	11130714, 11130714, 9330910	(2000) Nature, (1997) DNA Res
AT5G05810		ATL43	RING/U-box superfamily protein	H2	CAVCLARFEPTEVLRLLPKCKHAFHVECVDTWLDAHSTCPLCR	GO:0005576, GO:0043161, GO:0061630, GO:0061630, GO:0008270	extracellular region, proteasome-mediated ubiquitin-dependent protein catabolic process, ubiquitin protein ligase activity, ubiquitin protein ligase activity, zinc ion binding	20032078, 20032078, 16557337, 20032078, 16557337, 16897085, 20032078, 16557337, 16897085, 12432076, 20032078, 16557337, 16897085, 12432076, 11130714, 20032078, 16557337, 16897085, 12432076, 11130714, 9330910	(2010) Plant Physiol, (2006) J Mol Evol, (2006) Curr Genet, (2002) J Cell Sci, (2000) Nature, (1997) DNA Res
AT5G05830			RING/FYVE/PHD zinc finger superfamily protein	CH	CRICHMSLDAANLESGVPIELGCSCKADLAAAHKHCAETWFKIKGNKICEVCG	GO:0016021, GO:0005634, GO:0008270, GO:0008270	integral component of membrane, nucleus, zinc ion binding, zinc ion binding	15659098, 15659098, 11130714, 15659098, 11130714, 9330910	(2005) Plant J, (2000) Nature, (1997) DNA Res
AT5G05910			RING/U-box superfamily protein	H2	CPICLEDLKKVDNDDDKVVVCLSKCNHSFHMNCIFSWLRESQDCPICR	GO:0016021, GO:0005634, GO:0008270, GO:0008270	integral component of membrane, nucleus, zinc ion binding, zinc ion binding	11130714, 11130714, 10470850	(2000) Nature, (1999) DNA Res
AT5G06420			Zinc finger (CCCH-type/C3HC4-type RING finger) family protein	HC	CFICREPFLDPVVTKCKHYFCEHCALKHHTKNKKCFVCN	GO:0003677, GO:0016020, GO:0003676, GO:0005634, GO:0008270, GO:0008270	DNA binding, membrane, nucleic acid binding, nucleus, zinc ion binding, zinc ion binding	18221561, 18221561, 18650403, 18221561, 18650403, 18775970, 18221561, 18650403, 18775970, 17432890, 18221561, 18650403, 18775970, 17432890, 15644464, 18221561, 18650403, 18775970, 17432890, 15644464, 14593172, 18221561, 18650403, 18775970, 17432890, 15644464, 14593172, 11130714, 18221561, 18650403, 18775970, 17432890, 15644464, 14593172, 11130714, 9405937	(2008) BMC Genomics, (2008) Plant Physiol, (2008) Plant Physiol, (2007) J Proteome Res, (2005) Plant Physiol, (2003) Science, (2000) Nature, (1997) DNA Res
AT5G06490			RING/U-box superfamily protein	H2	CSICLADYKKMDMIRVLPDCNHLFHDNCVDPWLRLHPTCPVCR	GO:0016021, GO:0005634, GO:0016567, GO:0008270, GO:0008270	integral component of membrane, nucleus, protein ubiquitination, zinc ion binding, zinc ion binding	16557337, 16557337, 15539473, 16557337, 15539473, 11130714	(2006) J Mol Evol, (2004) Plant Cell, (2000) Nature
AT5G07040			RING/U-box superfamily protein	H2	CSICLCDYEAREPVRCIPECNHCFHTDCVDEWLRTSATCPLCR	GO:0016021, GO:0005634, GO:0016567, GO:0008270, GO:0008270	integral component of membrane, nucleus, protein ubiquitination, zinc ion binding, zinc ion binding	16557337, 16557337, 11130714, 16557337, 11130714, 9679202	(2006) J Mol Evol, (2000) Nature, (1998) DNA Res
AT5G07225			RING/U-box superfamily protein	H2	CMICHSDYVRGDKLTILPCTHKYHKDCISHWLQNSKLCCVCQ	GO:0005737, GO:0008270	cytoplasm, zinc ion binding	11130714	(2000) Nature
AT5G07270		XBAT33	hypothetical protein	HC	CAVCLERTCTVAAEGCEHQLCVRCALYLCSSSNVPSVTVGPPGSIPCPLCR	GO:0005737, GO:0016874, GO:0016567, GO:0016567, GO:0004842, GO:0004842, GO:0008270	cytoplasm, ligase activity, protein ubiquitination, protein ubiquitination, ubiquitin-protein transferase activity, ubiquitin-protein transferase activity, zinc ion binding	18775970, 18775970, 15644464, 18775970, 15644464, 15584963, 18775970, 15644464, 15584963, 12912986, 18775970, 15644464, 15584963, 12912986, 12432076, 18775970, 15644464, 15584963, 12912986, 12432076, 11130714	(2008) Plant Physiol, (2005) Plant Physiol, (2004) Plant J, (2003) J Biol Chem, (2002) J Cell Sci, (2000) Nature
AT5G07640			RING/U-box superfamily protein	HC	CPVCYEHVTSDEKFEVPGCFHRFCFDCIKKQADVALEFAKPVVNCPSFGCN	GO:0005737, GO:0003676, GO:0008270	cytoplasm, nucleic acid binding, zinc ion binding	11130714, 11130714, 9628582	(2000) Nature, (1998) DNA Res
AT5G08139			RING/U-box superfamily protein	H2	CAVCKDEMNIGNKAVQLPCNHKYHSECIVPWLKVRNTCPVCR	GO:0005634, GO:0008270, GO:0008270	nucleus, zinc ion binding, zinc ion binding	24833385, 24833385, 11130714	(2014) Science, (2000) Nature
AT5G08730	Yes	ARI16	IBR domain-containing protein	ST	CPASGCEYAVELQEDGNEDNVISVVCLCGHTFCWTCGLESHRPVSCKKASIWWTYLLDQSRSISWIHTNTKSCPKCK	GO:0005737, GO:0005737, GO:0016874, GO:0032436, GO:0000209, GO:0042787, GO:0031624, GO:0000151, GO:0061630, GO:0061630, GO:0008270	cytoplasm, cytoplasm, ligase activity, positive regulation of proteasomal ubiquitin-dependent protein catabolic process, protein polyubiquitination, protein ubiquitination involved in ubiquitin-dependent protein catabolic process, ubiquitin conjugating enzyme binding, ubiquitin ligase complex, ubiquitin protein ligase activity, ubiquitin protein ligase activity, zinc ion binding	12529512, 12529512, 12446796, 12529512, 12446796, 11130714	(2003) Plant Physiol, (2002) Mol Biol Evol, (2000) Nature
AT5G08750			RING/FYVE/PHD zinc finger superfamily protein	CH	CRVCQCAESDRRGDAALGFLGITPPVSEPRRSNAGEETVDQRSSVVKSSGFIELISPDGEVFVCANDDIEMGAWQHRDKLLELGQHRDKLLELGCSCKNDLALVHYACALKWFVNHGSTVCEICG	GO:0016021, GO:0005634, GO:0008270, GO:0008270	integral component of membrane, nucleus, zinc ion binding, zinc ion binding	24377444, 24377444, 17461786, 24377444, 17461786, 16805732, 24377444, 17461786, 16805732, 11130714	(2013) BMC Plant Biol, (2007) Plant J, (2006) Plant J, (2000) Nature
AT5G09630	Yes		LisH/CRA/RING-U-box domains-containing protein	ST	CPVSRDQSSEENPPMQLPCGHVISKQSMMRLSKNCAFRTFKCPYCP	GO:0008150, GO:0005634	biological_process, nucleus	20226671, 20226671, 12093376, 20226671, 12093376, 11130714, 20226671, 12093376, 11130714, 10470850	(2010) Curr Biol, (2002) Genome Biol, (2000) Nature, (1999) DNA Res
AT5G10370			helicase domain-containing protein / IBR domain-containing protein / zinc finger protein-like protein	HC	CPICKSTIEKTDGCNHMKCRCGKHICWTCL	GO:0005524, GO:0005524, GO:0009507, GO:0004386, GO:0003676, GO:0005634, GO:0008270	ATP binding, ATP binding, chloroplast, helicase activity, nucleic acid binding, nucleus, zinc ion binding	24265739, 24265739, 24377444, 24265739, 24377444, 18650403, 24265739, 24377444, 18650403, 15644464, 24265739, 24377444, 18650403, 15644464, 14576160, 24265739, 24377444, 18650403, 15644464, 14576160, 11130714	(2013) PLoS One, (2013) BMC Plant Biol, (2008) Plant Physiol, (2005) Plant Physiol, (2004) J Biol Chem, (2000) Nature
AT5G10380		RING1	RING/U-box superfamily protein	H2	CSVCLNEFEEDESLRLLPKCSHAFHLNCIDTWLLSHKNCPLCR	GO:0006952, GO:0005576, GO:0016021, GO:0016874, GO:0005886, GO:0043068, GO:0012501, GO:0051865, GO:0016567, GO:0009617, GO:0010200, GO:0002238, GO:0004842, GO:0004842, GO:0008270, GO:0008270	defense response, extracellular region, integral component of membrane, ligase activity, plasma membrane, positive regulation of programmed cell death, programmed cell death, protein autoubiquitination, protein ubiquitination, response to bacterium, response to chitin, response to molecule of fungal origin, ubiquitin-protein transferase activity, ubiquitin-protein transferase activity, zinc ion b…	23148892, 23148892, 21628629, 23148892, 21628629, 19716619, 23148892, 21628629, 19716619, 18307990, 23148892, 21628629, 19716619, 18307990, 18643987, 23148892, 21628629, 19716619, 18307990, 18643987, 18650403, 23148892, 21628629, 19716619, 18307990, 18643987, 18650403, 19097900, 23148892, 21628629, 19716619, 18307990, 18643987, 18650403, 19097900, 17722694, 23148892, 21628629, 19716619, 18307990,…	(2013) Plant Cell Environ, (2011) Plant Physiol, (2009) Trends Genet, (2008) FEBS Lett, (2008) Plant J, (2008) Plant Physiol, (2008) Curr Biol, (2007) Mol Plant Microbe Interact, (2006) Plant J, (2006) J Mol Evol, (2006) Plant Cell, (2000) Nature
AT5G10650			RING/U-box superfamily protein	H2	CSICQEEYVDGDELGTIPCQHMYHVSCVQQWLRMKNWCPICK	GO:0005634, GO:0008270, GO:0008270	nucleus, zinc ion binding, zinc ion binding	18650403, 18650403, 17227549, 18650403, 17227549, 16339806, 18650403, 17227549, 16339806, 14576160, 18650403, 17227549, 16339806, 14576160, 15235117, 18650403, 17227549, 16339806, 14576160, 15235117, 14617064, 18650403, 17227549, 16339806, 14576160, 15235117, 14617064, 11130714	(2008) Plant Physiol, (2006) Plant J, (2005) Plant Physiol, (2004) J Biol Chem, (2004) Plant Physiol, (2003) Plant J, (2000) Nature
AT5G12310			RING/U-box superfamily protein	HC	CAICLDTIPLQETAMVKGCEHAYCVTCILRWASYKEKPTCPQCK	GO:0005634, GO:0008270, GO:0008270	nucleus, zinc ion binding, zinc ion binding	18208519, 18208519, 18650403, 18208519, 18650403, 18775970, 18208519, 18650403, 18775970, 15010618, 18208519, 18650403, 18775970, 15010618, 11130714	(2008) Plant J, (2008) Plant Physiol, (2008) Plant Physiol, (2003) Plant Mol Biol, (2000) Nature
AT5G13530		KEG	protein kinases;ubiquitin-protein ligase	HC	CSVCHTRYNEDERVPLLLQCGHGFCKDCLSKMFSTSSDTTLTCPRCR	GO:0005524, GO:0009738, GO:0009738, GO:0005737, GO:0006952, GO:0048589, GO:0005769, GO:0016197, GO:0045324, GO:0016874, GO:0009788, GO:0005515, GO:0004672, GO:0004672, GO:0004672, GO:0004672, GO:0004672, GO:0004672, GO:0006468, GO:0043621, GO:0004674, GO:0004674, GO:0016567, GO:0016567, GO:0009737, GO:0032940, GO:0005802, GO:0004842, GO:0004842, GO:0008270	ATP binding, abscisic acid-activated signaling pathway, abscisic acid-activated signaling pathway, cytoplasm, defense response, developmental growth, early endosome, endosomal transport, late endosome to vacuole transport, ligase activity, negative regulation of abscisic acid-activated signaling pathway, protein binding, protein kinase activity, protein kinase activity, protein kinase activity, p…	26320228, 26320228, 24398698, 26320228, 24398698, 23437797, 26320228, 24398698, 23437797, 23658427, 26320228, 24398698, 23437797, 23658427, 23720747, 26320228, 24398698, 23437797, 23658427, 23720747, 23742014, 26320228, 24398698, 23437797, 23658427, 23720747, 23742014, 23192225, 26320228, 24398698, 23437797, 23658427, 23720747, 23742014, 23192225, 21343429, 26320228, 24398698, 23437797, 23658427,…	(2015) Plant Physiol, (2014) Plant Signal Behav, (2013) Plant J, (2013) J Exp Bot, (2013) J Biol Chem, (2013) Plant J, (2012) Plant Cell, (2011) Plant Physiol, (2010) Plant Cell, (2008) Plant Physiol, (2006) Plant Cell, (2005) Plant Physiol, (2000) Nature
AT5G14420		RGLG2	RING domain ligase2	HC	CPICLSNPKDMAFGCGHQTCCECGPDLQMCPICR	GO:0009850, GO:0009690, GO:0016874, GO:0080148, GO:0005634, GO:0005886, GO:0005886, GO:0004842, GO:0004842, GO:0008270	auxin metabolic process, cytokinin metabolic process, ligase activity, negative regulation of response to water deprivation, nucleus, plasma membrane, plasma membrane, ubiquitin-protein transferase activity, ubiquitin-protein transferase activity, zinc ion binding	26253232, 26253232, 23625358, 26253232, 23625358, 22095047, 26253232, 23625358, 22095047, 20113438, 26253232, 23625358, 22095047, 20113438, 17586653, 26253232, 23625358, 22095047, 20113438, 17586653, 15644464, 26253232, 23625358, 22095047, 20113438, 17586653, 15644464, 16339806, 26253232, 23625358, 22095047, 20113438, 17586653, 15644464, 16339806, 12912986, 26253232, 23625358, 22095047, 20113438,…	(2015) Mol Cell Proteomics, (2013) Plant Mol Biol, (2012) Plant Physiol, (2010) Plant J, (2007) Plant Cell, (2005) Plant Physiol, (2005) Plant Physiol, (2003) J Biol Chem, (2003) J Cell Sci, (2003) Science, (2000) Nature
AT5G15790			RING/U-box superfamily protein	H2	CPTCLEEYISENPKIVTKCSHHFHLSCIYEWMERSENCPVCG	GO:0008270, GO:0008270	zinc ion binding, zinc ion binding	21798944, 21798944, 14576160, 21798944, 14576160, 11130714	(2011) Science, (2004) J Biol Chem, (2000) Nature
AT5G15820			RING/U-box superfamily protein	H2	CAICKDEVVFKEKVKRLPCKHYYHGECIIPWLGIRNTCPVCR	GO:0005634, GO:0008270, GO:0008270	nucleus, zinc ion binding, zinc ion binding	11130714	(2000) Nature
AT5G17600			RING/U-box superfamily protein	H2	CSVCLSEFEENESLRLLPKCNHAFHLPCIDTWLKSHSNCPLCR	GO:0016021, GO:0005634, GO:0016567, GO:0008270, GO:0008270	integral component of membrane, nucleus, protein ubiquitination, zinc ion binding, zinc ion binding	24833385, 24833385, 21094157, 24833385, 21094157, 16557337, 24833385, 21094157, 16557337, 15010618, 24833385, 21094157, 16557337, 15010618, 11130714	(2014) Science, (2011) FEBS Lett, (2006) J Mol Evol, (2003) Plant Mol Biol, (2000) Nature
AT5G18260			RING/U-box superfamily protein	H2	CGICKKLLSQKSPWSSYKILRSRDMPATGVFPCHHVYHVECLDKATPTAQTRDPSCPVCS	GO:0005634, GO:0005515, GO:0008270	nucleus, protein binding, zinc ion binding	24833385, 24833385, 21798944, 24833385, 21798944, 14576160, 24833385, 21798944, 14576160, 11130714, 24833385, 21798944, 14576160, 11130714, 9734815	(2014) Science, (2011) Science, (2004) J Biol Chem, (2000) Nature, (1998) DNA Res
AT5G18650			CHY-type/CTCHY-type/RING-type Zinc finger protein	H2	CPICYEYLFDSLKDTNVMKCGHTMHVECYNEMIKRDKFCCPICS	GO:0005737, GO:0006952, GO:0016874, GO:1900425, GO:0005634, GO:0005634, GO:1901485, GO:0016567, GO:0016567, GO:0008134, GO:0004842, GO:0004842, GO:0008270, GO:0008270	cytoplasm, defense response, ligase activity, negative regulation of defense response to bacterium, nucleus, nucleus, positive regulation of transcription factor catabolic process, protein ubiquitination, protein ubiquitination, transcription factor binding, ubiquitin-protein transferase activity, ubiquitin-protein transferase activity, zinc ion binding, zinc ion binding	23403577, 23403577, 24377444, 23403577, 24377444, 18359847, 23403577, 24377444, 18359847, 18775970, 23403577, 24377444, 18359847, 18775970, 14593172, 23403577, 24377444, 18359847, 18775970, 14593172, 11130714	(2013) Nat Commun, (2013) BMC Plant Biol, (2008) Plant Physiol, (2008) Plant Physiol, (2003) Science, (2000) Nature
AT5G18760			RING/U-box superfamily protein	CH	CRICLDVCEEGNTLKMECSCKGDLRLVHEHCAIKWFSTKGTRICDVCR	GO:0008150, GO:0009507, GO:0016021, GO:0008270, GO:0008270	biological_process, chloroplast, integral component of membrane, zinc ion binding, zinc ion binding	19376835, 19376835, 11130714	(2009) Plant Physiol, (2000) Nature
AT5G19080		LUL3	RING/U-box superfamily protein	HC	CVICLTEPKDTAVMPCRHLLCSDCAEELRFQTNKCPICR	GO:0005737, GO:0016874, GO:0016567, GO:0016567, GO:0004842, GO:0004842, GO:0008270, GO:0008270	cytoplasm, ligase activity, protein ubiquitination, protein ubiquitination, ubiquitin-protein transferase activity, ubiquitin-protein transferase activity, zinc ion binding, zinc ion binding	23824688, 23824688, 22291198, 23824688, 22291198, 21798944, 23824688, 22291198, 21798944, 16684236, 23824688, 22291198, 21798944, 16684236, 15644464, 23824688, 22291198, 21798944, 16684236, 15644464, 12912986, 23824688, 22291198, 21798944, 16684236, 15644464, 12912986, 14593172, 23824688, 22291198, 21798944, 16684236, 15644464, 12912986, 14593172, 11130714	(2013) PLoS One, (2012) Plant Physiol, (2011) Science, (2006) New Phytol, (2005) Plant Physiol, (2003) J Biol Chem, (2003) Science, (2000) Nature
AT5G19430			RING/U-box superfamily protein	HC	CAICLSEIPLQETAMVKGCEHTYCVTCILRWASCKESPTCPQCK	GO:0005634, GO:0008270, GO:0008270	nucleus, zinc ion binding, zinc ion binding	25697796, 25697796, 25874958, 25697796, 25874958, 21798944, 25697796, 25874958, 21798944, 11130714	(2015) J Exp Bot, (2015) PLoS One, (2011) Science, (2000) Nature
AT5G20570		RBX1	RING-box 1	H2	CIECQANQASATSEECTVAWGVCNHAFHFHCISRWLKTRQVCPLDNSEWEFQKYGH	GO:0031462, GO:0031463, GO:0080008, GO:0031467, GO:0019788, GO:0019005, GO:0031146, GO:0097602, GO:0005737, GO:0043224, GO:0005634, GO:0005515, GO:0045116, GO:0016567, GO:0042787, GO:0009733, GO:0061630, GO:0061630, GO:0008270	Cul2-RING ubiquitin ligase complex, Cul3-RING ubiquitin ligase complex, Cul4-RING E3 ubiquitin ligase complex, Cul7-RING ubiquitin ligase complex, NEDD8 transferase activity, SCF ubiquitin ligase complex, SCF-dependent proteasomal ubiquitin-dependent protein catabolic process, cullin family protein binding, cytoplasm, nuclear SCF ubiquitin ligase complex, nucleus, protein binding, protein neddyla…	15447654, 22223895, 15447654, 22223895, 23166809, 15447654, 22223895, 23166809, 20687615, 15447654, 22223895, 23166809, 20687615, 18650403, 15447654, 22223895, 23166809, 20687615, 18650403, 18775970, 15447654, 22223895, 23166809, 20687615, 18650403, 18775970, 17158585, 15447654, 22223895, 23166809, 20687615, 18650403, 18775970, 17158585, 16792691, 15447654, 22223895, 23166809, 20687615, 18650403,…	(2012) Mol Cell Proteomics, (2012) PLoS One, (2010) J Proteome Res, (2008) Plant Physiol, (2008) Plant Physiol, (2007) Plant Physiol, (2006) Plant J, (2006) Plant Cell, (2005) Plant Physiol, (2005) Plant J, (2005) J Biol Chem, (2005) Plant Cell, (2005) Plant J, (2004) Science, (2004) Plant Physiol, (2004) Proc Natl Acad Sci U S A, (2003) EMBO J, (2003) EMBO J, (2003) Science, (2002) Science, (200…
AT5G20885			RING/U-box superfamily protein	H2	CAVCLGDLEDGDEVRELRNCSHMFHRECIDRWLDYECCGGDENNEGEEDNHRTCPLCR	GO:0008150, GO:0016021, GO:0008270, GO:0008270	biological_process, integral component of membrane, zinc ion binding, zinc ion binding	24833385, 24833385, 11130714	(2014) Science, (2000) Nature
AT5G20910		AIP2	RING/U-box superfamily protein	H2	CCICKENLVIGDKMQELPCKHTFHPPCLKPWLDEHNSCPICR	GO:0009738, GO:0005829, GO:0016874, GO:0009788, GO:0005634, GO:0005634, GO:0043161, GO:0005515, GO:0000209, GO:0016567, GO:0042787, GO:0009737, GO:0061630, GO:0061630, GO:0004842, GO:0004842, GO:0008270, GO:0008270	abscisic acid-activated signaling pathway, cytosol, ligase activity, negative regulation of abscisic acid-activated signaling pathway, nucleus, nucleus, proteasome-mediated ubiquitin-dependent protein catabolic process, protein binding, protein polyubiquitination, protein ubiquitination, protein ubiquitination involved in ubiquitin-dependent protein catabolic process, response to abscisic acid, u…	24279988, 24279988, 21602290, 24279988, 21602290, 20878348, 24279988, 21602290, 20878348, 18650403, 24279988, 21602290, 20878348, 18650403, 18775970, 24279988, 21602290, 20878348, 18650403, 18775970, 15644464, 24279988, 21602290, 20878348, 18650403, 18775970, 15644464, 15998807, 24279988, 21602290, 20878348, 18650403, 18775970, 15644464, 15998807, 16339806, 24279988, 21602290, 20878348, 18650403,…	(2014) J Integr Plant Biol, (2011) Plant Cell, (2010) Plant Mol Biol, (2008) Plant Physiol, (2008) Plant Physiol, (2005) Plant Physiol, (2005) Genes Dev, (2005) Plant Physiol, (2003) Science, (2003) Plant J, (2000) Plant J, (2000) Nature
AT5G22000		RHF2A	RING-H2 group F2A	H2	CSICLESFCESDPSTLTSCKHEYHLQCILEWCQRSSQCPMCW	GO:0016874, GO:0009561, GO:0055046, GO:0005634, GO:0005886, GO:0016567, GO:0051603, GO:0051726, GO:0008270, GO:0008270	ligase activity, megagametogenesis, microgametogenesis, nucleus, plasma membrane, protein ubiquitination, proteolysis involved in cellular protein catabolic process, regulation of cell cycle, zinc ion binding, zinc ion binding	21766784, 21766784, 19423640, 21766784, 19423640, 18552199, 21766784, 19423640, 18552199, 18552355, 21766784, 19423640, 18552199, 18552355, 18650403, 21766784, 19423640, 18552199, 18552355, 18650403, 18775970, 21766784, 19423640, 18552199, 18552355, 18650403, 18775970, 17317660, 21766784, 19423640, 18552199, 18552355, 18650403, 18775970, 17317660, 14593172, 21766784, 19423640, 18552199, 18552355,…	(2011) J Proteome Res, (2009) DNA Res, (2008) Plant Cell, (2008) J Exp Bot, (2008) Plant Physiol, (2008) Plant Physiol, (2007) Mol Cell Proteomics, (2003) Science, (2002) Science, (2000) Nature, (1999) Plant J, (1998) FEBS Lett
AT5G22750		RAD5	DNA/RNA helicase protein	HC	CPICLEALEDAVLTPCAHRLCRECLLASWRNSTSGLCPVCR	GO:0005524, GO:0005524, GO:0003677, GO:0009294, GO:0016569, GO:0000724, GO:0000724, GO:0045003, GO:0004386, GO:0004386, GO:0003676, GO:0005634, GO:0005634, GO:0008270, GO:0008270	ATP binding, ATP binding, DNA binding, DNA mediated transformation, covalent chromatin modification, double-strand break repair via homologous recombination, double-strand break repair via homologous recombination, double-strand break repair via synthesis-dependent strand annealing, helicase activity, helicase activity, nucleic acid binding, nucleus, nucleus, zinc ion binding, zinc ion binding	25779053, 25779053, 23314815, 25779053, 23314815, 24265739, 25779053, 23314815, 24265739, 21094157, 25779053, 23314815, 24265739, 21094157, 21549648, 25779053, 23314815, 24265739, 21094157, 21549648, 20971895, 25779053, 23314815, 24265739, 21094157, 21549648, 20971895, 18310306, 25779053, 23314815, 24265739, 21094157, 21549648, 20971895, 18310306, 16489130, 25779053, 23314815, 24265739, 21094157,…	(2015) Nucleic Acids Res, (2013) J Exp Bot, (2013) PLoS One, (2011) FEBS Lett, (2011) DNA Repair (Amst), (2010) Plant Cell, (2008) Plant Physiol, (2006) Plant Physiol, (2005) Environ Mol Mutagen, (2005) Plant Physiol, (2000) Nature, (1998) Mol Plant Microbe Interact, (1997) DNA Res, (1994) Mol Gen Genet
AT5G22920			CHY-type/CTCHY-type/RING-type Zinc finger protein	H2	CPVCFEYLFDSTRDITVLRCGHTMHLECTKDMGLHNRYTCPVCS	GO:0005634, GO:1902456, GO:1902456, GO:0008270, GO:0008270	nucleus, regulation of stomatal opening, regulation of stomatal opening, zinc ion binding, zinc ion binding	25002225, 25002225, 19291320, 25002225, 19291320, 18305208, 25002225, 19291320, 18305208, 18502975, 25002225, 19291320, 18305208, 18502975, 18650403, 25002225, 19291320, 18305208, 18502975, 18650403, 18775970, 25002225, 19291320, 18305208, 18502975, 18650403, 18775970, 17217462, 25002225, 19291320, 18305208, 18502975, 18650403, 18775970, 17217462, 17937930, 25002225, 19291320, 18305208, 18502975,…	(2014) Plant Mol Biol, (2009) BMC Plant Biol, (2008) Plant Physiol, (2008) Plant Physiol, (2008) Plant Physiol, (2008) Plant Physiol, (2007) Plant J, (2007) Biochem Biophys Res Commun, (2006) J Exp Bot, (2006) Plant Physiol, (2005) Plant Physiol, (2005) Plant Physiol, (2005) Plant Physiol, (2005) Plant J, (2000) Nature, (1997) DNA Res
AT5G23110			Zinc finger, C3HC4 type (RING finger) family protein	HC	CQICQTKEVEVTIVPCGHVLCRHCSTSVSRCPFCR	GO:0005737, GO:0009506, GO:0008270, GO:0008270	cytoplasm, plasmodesma, zinc ion binding, zinc ion binding	22223895, 22223895, 21533090, 22223895, 21533090, 18650403, 22223895, 21533090, 18650403, 15287975, 22223895, 21533090, 18650403, 15287975, 11130714, 22223895, 21533090, 18650403, 15287975, 11130714, 9405937	(2012) Mol Cell Proteomics, (2011) PLoS One, (2008) Plant Physiol, (2004) Genome Biol, (2000) Nature, (1997) DNA Res
AT5G24870			RING/U-box superfamily protein	H2	CSICQEEYVDGDEVGTLPCQHKYHVSCAQQWLRMKNWCPICK	GO:0005634, GO:0008270, GO:0008270	nucleus, zinc ion binding, zinc ion binding	18650403, 18650403, 18775970, 18650403, 18775970, 15047901, 18650403, 18775970, 15047901, 11130714	(2008) Plant Physiol, (2008) Plant Physiol, (2004) Plant Physiol, (2000) Nature
AT5G25560			CHY-type/CTCHY-type/RING-type Zinc finger protein	H2	CPICFEFLFESRNDVTVLPCGHTIHQKCLEEMRDHYQYACPLCS	GO:0005634, GO:0008270, GO:0008270	nucleus, zinc ion binding, zinc ion binding	18775970, 18775970, 11130714	(2008) Plant Physiol, (2000) Nature
AT5G27420		CNI1	carbon/nitrogen insensitive 1	H2	CAICLNEFEDDETLRLLPKCDHVFHPHCIGAWLQGHVTCPVCR	GO:0043562, GO:0009816, GO:0009814, GO:0005576, GO:0016021, GO:0016874, GO:0016020, GO:0016567, GO:0009737, GO:0010200, GO:0004842, GO:0004842, GO:0008270, GO:0008270	cellular response to nitrogen levels, defense response to bacterium, incompatible interaction, defense response, incompatible interaction, extracellular region, integral component of membrane, ligase activity, membrane, protein ubiquitination, response to abscisic acid, response to chitin, ubiquitin-protein transferase activity, ubiquitin-protein transferase activity, zinc ion binding, zinc ion b…	25706562, 25706562, 24394775, 25706562, 24394775, 24399238, 25706562, 24394775, 24399238, 24722992, 25706562, 24394775, 24399238, 24722992, 24739470, 25706562, 24394775, 24399238, 24722992, 24739470, 22481162, 25706562, 24394775, 24399238, 24722992, 24739470, 22481162, 21094157, 25706562, 24394775, 24399238, 24722992, 24739470, 22481162, 21094157, 21668537, 25706562, 24394775, 24399238, 24722992,…	(2015) PLoS One, (2014) Plant Physiol, (2014) Plant Cell Physiol, (2014) J Biol Chem, (2014) Plant Signal Behav, (2012) Plant Mol Biol, (2011) FEBS Lett, (2011) Plant J, (2011) Plant Signal Behav, (2009) Plant Physiol, (2009) Plant J, (2008) Plant Physiol, (2008) Plant Physiol, (2008) BMC Plant Biol, (2008) Plant Physiol, (2007) Plant J, (2007) Plant J, (2007) Mol Plant Microbe Interact, (2006) J…
AT5G36001	Yes		RING/U-box superfamily protein	H2	CPICLSEYTSEETVKCLPECEHCFHTECIDPWLKLHNSCPVCR	GO:0008150, GO:0005576, GO:0016021, GO:0008270	biological_process, extracellular region, integral component of membrane, zinc ion binding	11130714	(2000) Nature
AT5G37200			RING/U-box superfamily protein	H2	CSICIEKFSESHEDIIRVPDCLHLFHQGCLFEWLGLQNSCPLCR	GO:0005634, GO:0003700, GO:0003700, GO:0016757, GO:0008270	nucleus, transcription factor activity, sequence-specific DNA binding, transcription factor activity, sequence-specific DNA binding, transferase activity, transferring glycosyl groups, zinc ion binding	11130714	(2000) Nature
AT5G37220			RING/U-box superfamily protein	H2	CSICMENLNSESSSENIISCLHLFHQSCIFESESSVRGNIMKPCEALKI	GO:0005634, GO:0008270	nucleus, zinc ion binding	11130714	(2000) Nature
AT5G37230			RING/U-box superfamily protein	H2	CSICMEDFSESHDDNIILLPDCFHLFHQSCIFKWLKRQRSCPLCR	GO:0005634, GO:0003700, GO:0003700, GO:0008270	nucleus, transcription factor activity, sequence-specific DNA binding, transcription factor activity, sequence-specific DNA binding, zinc ion binding	18775970, 18775970, 17448460, 18775970, 17448460, 11130714	(2008) Plant Physiol, (2007) Dev Biol, (2000) Nature
AT5G37250			RING/U-box superfamily protein	H2	CSICLEDFSESHDDNIILLPDCFHLFHQNCIFEWLKRQRSCPLCR	GO:0005634, GO:0003700, GO:0003700, GO:0008270	nucleus, transcription factor activity, sequence-specific DNA binding, transcription factor activity, sequence-specific DNA binding, zinc ion binding	11130714	(2000) Nature
AT5G37270			RING/U-box superfamily protein	H2	CSICLEDFSESHDDNIILLPDCFHLFHQSCIFEWLKRQRSCPLCR	GO:0005634, GO:0003700, GO:0003700, GO:0008270	nucleus, transcription factor activity, sequence-specific DNA binding, transcription factor activity, sequence-specific DNA binding, zinc ion binding	17448460, 17448460, 15644464, 17448460, 15644464, 16339806, 17448460, 15644464, 16339806, 11130714	(2007) Dev Biol, (2005) Plant Physiol, (2005) Plant Physiol, (2000) Nature
AT5G37280			RING/U-box superfamily protein	H2	CSICFEKLSDSLSETYHNSIIQMPKCLHSFHQKCIFKWIGRQNSCPLCR	GO:0005634, GO:0008270, GO:0008270	nucleus, zinc ion binding, zinc ion binding	11130714	(2000) Nature
AT5G37560			RING/U-box superfamily protein	HC	CSECKHMIELTEGCNHITCRCGYEFCYRCG	GO:0005737, GO:0046872	cytoplasm, metal ion binding	12529512, 12529512, 11130714	(2003) Plant Physiol, (2000) Nature
AT5G37870			Protein with RING/U-box and TRAF-like domain	HC	CPICYQALKIPVFQCGNGHLACSSCCPKLRNKCPACA	GO:0016874, GO:0007275, GO:0007275, GO:0005634, GO:0005634, GO:0006511, GO:0008270	ligase activity, multicellular organism development, multicellular organism development, nucleus, nucleus, ubiquitin-dependent protein catabolic process, zinc ion binding	16571618, 16571618, 11130714, 16571618, 11130714, 9734815	(2006) Plant Cell Physiol, (2000) Nature, (1998) DNA Res
AT5G37890			Protein with RING/U-box and TRAF-like domain	HC	CPICYEAFTIPIFQCDNGHLACSSCCPKLNNKCPACT	GO:0006915, GO:0005737, GO:0016874, GO:0007275, GO:0007275, GO:0005634, GO:0005634, GO:0005634, GO:0043161, GO:0016567, GO:0042787, GO:0009411, GO:0061630, GO:0061630, GO:0006511, GO:0008270	apoptotic process, cytoplasm, ligase activity, multicellular organism development, multicellular organism development, nucleus, nucleus, nucleus, proteasome-mediated ubiquitin-dependent protein catabolic process, protein ubiquitination, protein ubiquitination involved in ubiquitin-dependent protein catabolic process, response to UV, ubiquitin protein ligase activity, ubiquitin protein ligase acti…	24833385, 24833385, 24015288, 24833385, 24015288, 21798944, 24833385, 24015288, 21798944, 14593172, 24833385, 24015288, 21798944, 14593172, 11130714, 24833385, 24015288, 21798944, 14593172, 11130714, 9734815	(2014) Science, (2013) PLoS One, (2011) Science, (2003) Science, (2000) Nature, (1998) DNA Res
AT5G37910			Protein with RING/U-box and TRAF-like domain	HC	CPICCEALTSPIFQCDNGHLACGSCCPKLSNKCPACT	GO:0016874, GO:0007275, GO:0007275, GO:0005634, GO:0005634, GO:0006511, GO:0008270	ligase activity, multicellular organism development, multicellular organism development, nucleus, nucleus, ubiquitin-dependent protein catabolic process, zinc ion binding	20226671, 20226671, 11130714, 20226671, 11130714, 9734815	(2010) Curr Biol, (2000) Nature, (1998) DNA Res
AT5G37930			Protein with RING/U-box and TRAF-like domain	HC	CPICCEPLKIPIFQCDNGHLACTLCCTKVRNRCPSCT	GO:0005737, GO:0016874, GO:0007275, GO:0007275, GO:0005634, GO:0006511, GO:0008270	cytoplasm, ligase activity, multicellular organism development, multicellular organism development, nucleus, ubiquitin-dependent protein catabolic process, zinc ion binding	18775970, 18775970, 15489341, 18775970, 15489341, 14593172, 18775970, 15489341, 14593172, 11130714, 18775970, 15489341, 14593172, 11130714, 9734815	(2008) Plant Physiol, (2004) Genome Res, (2003) Science, (2000) Nature, (1998) DNA Res
AT5G38070			RING/FYVE/PHD zinc finger superfamily protein	CH	CRICHDEDEDTNMDTPCSCSGTLKFAHHNCVQRWCNEKGDTVCEICR	GO:0005737, GO:0016021, GO:0016567, GO:0004842, GO:0004842, GO:0008270, GO:0008270	cytoplasm, integral component of membrane, protein ubiquitination, ubiquitin-protein transferase activity, ubiquitin-protein transferase activity, zinc ion binding, zinc ion binding	15644464, 15644464, 16339806, 15644464, 16339806, 11130714	(2005) Plant Physiol, (2005) Plant Physiol, (2000) Nature
AT5G38895			RING/U-box superfamily protein	H2	CPTCLDDYTLENPKIITKCSHHFHLSCIYEWMERSETCPVCG	GO:0005737, GO:0010200, GO:0008270, GO:0008270	cytoplasm, response to chitin, zinc ion binding, zinc ion binding	21798944, 21798944, 18775970, 21798944, 18775970, 17722694, 21798944, 18775970, 17722694, 16553893, 21798944, 18775970, 17722694, 16553893, 15659098, 21798944, 18775970, 17722694, 16553893, 15659098, 11130714	(2011) Science, (2008) Plant Physiol, (2007) Mol Plant Microbe Interact, (2006) Plant J, (2005) Plant J, (2000) Nature
AT5G39550		VIM3	Zinc finger (C3HC4-type RING finger) family protein	HC	CSICIQLPERPITTPCGHNFCLKCFEKWAVGQGKLTCMICR	GO:0032776, GO:0010424, GO:0016569, GO:0016874, GO:0010216, GO:0008327, GO:0010428, GO:0010429, GO:0005720, GO:0005634, GO:0005634, GO:0090309, GO:0016567, GO:0016567, GO:0061630, GO:0061630, GO:0004842, GO:0004842, GO:0010228, GO:0008270, GO:0008270	DNA methylation on cytosine, DNA methylation on cytosine within a CG sequence, covalent chromatin modification, ligase activity, maintenance of DNA methylation, methyl-CpG binding, methyl-CpNpG binding, methyl-CpNpN binding, nuclear heterochromatin, nucleus, nucleus, positive regulation of methylation-dependent chromatin silencing, protein ubiquitination, protein ubiquitination, ubiquitin protein…	24762702, 24762702, 25009302, 24762702, 25009302, 23313553, 24762702, 25009302, 23313553, 20736450, 24762702, 25009302, 23313553, 20736450, 21257907, 24762702, 25009302, 23313553, 20736450, 21257907, 20678208, 24762702, 25009302, 23313553, 20736450, 21257907, 20678208, 18643997, 24762702, 25009302, 23313553, 20736450, 21257907, 20678208, 18643997, 18704160, 24762702, 25009302, 23313553, 20736450,…	(2014) Epigenetics, (2014) Mol Plant, (2013) Cell, (2011) Mol Biol Evol, (2011) Proc Natl Acad Sci U S A, (2010) BMC Plant Biol, (2008) Plant J, (2008) PLoS Genet, (2008) Plant Physiol, (2007) Curr Biol, (2007) Genes Dev, (2006) Plant J, (2005) Plant Physiol, (2004) Plant J, (2003) Science, (2000) Nature, (1998) DNA Res
AT5G40250			RING/U-box superfamily protein	H2	CAVCLCEFSEKDKLRLLPMCSHAFHLNCIDTWLQSNSTCPLCR	GO:0016021, GO:0005634, GO:0016567, GO:0008270, GO:0008270	integral component of membrane, nucleus, protein ubiquitination, zinc ion binding, zinc ion binding	18650403, 18650403, 16557337, 18650403, 16557337, 11130714, 18650403, 16557337, 11130714, 9679202	(2008) Plant Physiol, (2006) J Mol Evol, (2000) Nature, (1998) DNA Res
AT5G41350			RING/U-box superfamily protein	H2	CPICLEEYDIENPKLVAKCDHHFHLACILEWMERSETCPVCN	GO:0005739, GO:0005634, GO:0008270, GO:0008270	mitochondrion, nucleus, zinc ion binding, zinc ion binding	21798944, 21798944, 18650403, 21798944, 18650403, 15656976, 21798944, 18650403, 15656976, 14671022, 21798944, 18650403, 15656976, 14671022, 11130714	(2011) Science, (2008) Plant Physiol, (2005) Gene, (2004) Plant Cell, (2000) Nature
AT5G41400			RING/U-box superfamily protein	H2	CAVCLHEFENDDEIRRLTNCQHIFHRSCLDRWMMGYNQMTCPLCR	GO:0008270, GO:0008270	zinc ion binding, zinc ion binding	18424613, 18424613, 18650403, 18424613, 18650403, 16792696, 18424613, 18650403, 16792696, 17227549, 18424613, 18650403, 16792696, 17227549, 16258011, 18424613, 18650403, 16792696, 17227549, 16258011, 11130714, 18424613, 18650403, 16792696, 17227549, 16258011, 11130714, 9405937	(2008) Plant Cell, (2008) Plant Physiol, (2006) Plant J, (2006) Plant J, (2005) Plant Physiol, (2000) Nature, (1997) DNA Res
AT5G41430			RING/U-box superfamily protein	H2	CSICLEELEDGHEIIRIKKCRHVFHRSCIDSWLKQNRSCPNCR	GO:0016021, GO:0005634, GO:0008270, GO:0008270	integral component of membrane, nucleus, zinc ion binding, zinc ion binding	11130714, 11130714, 9405937	(2000) Nature, (1997) DNA Res
AT5G41440			RING/U-box superfamily protein	H2	CSICLEEFKIGHELMCIKKCRHVFHRFCMLSWIDANRNCPICR	GO:0005576, GO:0016021, GO:0008270, GO:0008270	extracellular region, integral component of membrane, zinc ion binding, zinc ion binding	11130714, 11130714, 9405937	(2000) Nature, (1997) DNA Res
AT5G41450			RING/U-box superfamily protein	H2	CPICLEEFEDGHEIIRINMCRHVFHRFCIDPWLNQNLTCPNCR	GO:0016021, GO:0008270, GO:0008270	integral component of membrane, zinc ion binding, zinc ion binding	11130714, 11130714, 9405937	(2000) Nature, (1997) DNA Res
AT5G42200			RING/U-box superfamily protein	H2	CAVCLEDIESGQSTRLVPGCNHGFHQLCADTWLSNHTVCPVCR	GO:0016021, GO:0016874, GO:0016567, GO:0016567, GO:0004842, GO:0004842, GO:0008270, GO:0008270	integral component of membrane, ligase activity, protein ubiquitination, protein ubiquitination, ubiquitin-protein transferase activity, ubiquitin-protein transferase activity, zinc ion binding, zinc ion binding	24833385, 24833385, 16557337, 24833385, 16557337, 16621846, 24833385, 16557337, 16621846, 16897085, 24833385, 16557337, 16621846, 16897085, 15644464, 24833385, 16557337, 16621846, 16897085, 15644464, 15918878, 24833385, 16557337, 16621846, 16897085, 15644464, 15918878, 16081496, 24833385, 16557337, 16621846, 16897085, 15644464, 15918878, 16081496, 16339806, 24833385, 16557337, 16621846, 16897085,…	(2014) Science, (2006) J Mol Evol, (2006) Plant Cell Physiol, (2006) Curr Genet, (2005) Plant Physiol, (2005) Plant J, (2005) Ann Bot, (2005) Plant Physiol, (2003) Science, (2000) Nature, (1999) DNA Res
AT5G42940			RING/U-box superfamily protein	H2	CCVCQEEYTEGEDMGTLECGHEFHSQCIKEWLKQKNLCPICK	GO:0016874, GO:0008270, GO:0008270	ligase activity, zinc ion binding, zinc ion binding	21798944, 21798944, 19423640, 21798944, 19423640, 18650403, 21798944, 19423640, 18650403, 18775970, 21798944, 19423640, 18650403, 18775970, 12646039, 21798944, 19423640, 18650403, 18775970, 12646039, 14593172, 21798944, 19423640, 18650403, 18775970, 12646039, 14593172, 11130714, 21798944, 19423640, 18650403, 18775970, 12646039, 14593172, 11130714, 9781696, 21798944, 19423640, 18650403, 18775970, …	(2011) Science, (2009) DNA Res, (2008) Plant Physiol, (2008) Plant Physiol, (2003) Biochem J, (2003) Science, (2000) Nature, (1998) FEBS Lett, (1997) DNA Res
AT5G43200			Zinc finger, C3HC4 type (RING finger) family protein	H2	CAICLEELSTSDDYCELPNCTHCFHEPCLTQWLIRGNNSCPLCR	GO:0005634, GO:0008270, GO:0008270	nucleus, zinc ion binding, zinc ion binding	11130714, 11130714, 10470850	(2000) Nature, (1999) DNA Res
AT5G43420			RING/U-box superfamily protein	H2	CSVCLSEFQDEEKLRIIPNCSHLFHIDCIDVWLQNNANCPLCR	GO:0016021, GO:0005634, GO:0016567, GO:0008270, GO:0008270	integral component of membrane, nucleus, protein ubiquitination, zinc ion binding, zinc ion binding	24833385, 24833385, 16557337, 24833385, 16557337, 16897085, 24833385, 16557337, 16897085, 15634198, 24833385, 16557337, 16897085, 15634198, 15238540, 24833385, 16557337, 16897085, 15634198, 15238540, 14593172, 24833385, 16557337, 16897085, 15634198, 15238540, 14593172, 12432076, 24833385, 16557337, 16897085, 15634198, 15238540, 14593172, 12432076, 10718197, 24833385, 16557337, 16897085, 15634198,…	(2014) Science, (2006) J Mol Evol, (2006) Curr Genet, (2005) Plant J, (2004) Genetics, (2003) Science, (2002) J Cell Sci, (2000) DNA Res, (2000) Nature
AT5G43530			Helicase protein with RING/U-box domain-containing protein	HC	CPICLESADDPVLTPCAHRMCRECLLTSWRSPSCGLCPICR	GO:0005524, GO:0005524, GO:0003677, GO:0006281, GO:0009941, GO:0016569, GO:0004386, GO:0004386, GO:0003676, GO:0005634, GO:0005634, GO:0008270, GO:0008270	ATP binding, ATP binding, DNA binding, DNA repair, chloroplast envelope, covalent chromatin modification, helicase activity, helicase activity, nucleic acid binding, nucleus, nucleus, zinc ion binding, zinc ion binding	24265739, 24265739, 18310306, 24265739, 18310306, 16489130, 24265739, 18310306, 16489130, 12938931, 24265739, 18310306, 16489130, 12938931, 11130714, 24265739, 18310306, 16489130, 12938931, 11130714, 10048488	(2013) PLoS One, (2008) Plant Physiol, (2006) Plant Physiol, (2003) J Proteome Res, (2000) Nature, (1998) DNA Res
AT5G44280		RING1A	RING 1A	HC	CPICLGIIKKTRTVMECLHRFCRECIDKSMRLGNNECPACR	GO:0035102, GO:0001709, GO:0016569, GO:0016874, GO:0010076, GO:0010077, GO:0010492, GO:0045814, GO:0045892, GO:0005634, GO:0005634, GO:0005515, GO:0016567, GO:0006351, GO:0008270, GO:0008270	PRC1 complex, cell fate determination, covalent chromatin modification, ligase activity, maintenance of floral meristem identity, maintenance of inflorescence meristem identity, maintenance of shoot apical meristem identity, negative regulation of gene expression, epigenetic, negative regulation of transcription, DNA-templated, nucleus, nucleus, protein binding, protein ubiquitination, transcript…	12468722, 24465219, 12468722, 24465219, 24553292, 12468722, 24465219, 24553292, 21701597, 12468722, 24465219, 24553292, 21701597, 21060339, 12468722, 24465219, 24553292, 21701597, 21060339, 19097900, 12468722, 24465219, 24553292, 21701597, 21060339, 19097900, 11130714, 12468722, 24465219, 24553292, 21701597, 21060339, 19097900, 11130714, 9679202	(2014) PLoS Genet, (2014) Development, (2011) PLoS One, (2010) Cell Res, (2008) Curr Biol, (2000) Nature, (1998) DNA Res
AT5G45100		BRG1	SBP (S-ribonuclease binding protein) family protein	HC	CKRCGELTASVLVLPCRHLLCTVCGSSALLRTCPVCD	GO:0005737, GO:0006952, GO:0016874, GO:0043161, GO:0043067, GO:0004842, GO:0004842, GO:0008270	cytoplasm, defense response, ligase activity, proteasome-mediated ubiquitin-dependent protein catabolic process, regulation of programmed cell death, ubiquitin-protein transferase activity, ubiquitin-protein transferase activity, zinc ion binding	26298008, 26298008, 23482857, 26298008, 23482857, 20921156, 26298008, 23482857, 20921156, 14593172, 26298008, 23482857, 20921156, 14593172, 10718197, 26298008, 23482857, 20921156, 14593172, 10718197, 11130714	(2015) Mol Plant, (2013) Plant Cell, (2010) Plant Physiol, (2003) Science, (2000) DNA Res, (2000) Nature
AT5G45290			RING/U-box superfamily protein	H2	CYICLVEYEEADSIRTLPCHHEFHKTCVDKWLKEIHSRVCPLCR	GO:0005634, GO:0008270, GO:0008270	nucleus, zinc ion binding, zinc ion binding	14576160, 14576160, 12912986, 14576160, 12912986, 11130714	(2004) J Biol Chem, (2003) J Biol Chem, (2000) Nature
AT5G46650			RING/U-box superfamily protein	H2	CAICLLEFEEEHILLRLLTTCYHVFHQECIDQWLESNKTCPVCR	GO:0016021, GO:0005634, GO:0016567, GO:0008270, GO:0008270	integral component of membrane, nucleus, protein ubiquitination, zinc ion binding, zinc ion binding	16557337, 16557337, 11130714, 16557337, 11130714, 10048488	(2006) J Mol Evol, (2000) Nature, (1998) DNA Res
AT5G47050			SBP (S-ribonuclease binding protein) family protein	HC	CRICRRRSATVLALPCRHLMCTECDGSVRICPLCL	GO:0005634, GO:0005634, GO:0016567, GO:0031347, GO:0004842, GO:0004842, GO:0008270	nucleus, nucleus, protein ubiquitination, regulation of defense response, ubiquitin-protein transferase activity, ubiquitin-protein transferase activity, zinc ion binding	18650403, 18650403, 15644464, 18650403, 15644464, 15546358, 18650403, 15644464, 15546358, 11130714, 18650403, 15644464, 15546358, 11130714, 9734815	(2008) Plant Physiol, (2005) Plant Physiol, (2004) Plant J, (2000) Nature, (1998) DNA Res
AT5G47610			RING/U-box superfamily protein	H2	CAICLSEFEQGESIQVLEKCQHGFHVKCIHKWLSTRSSCPTCR	GO:0016021, GO:0005634, GO:0016567, GO:0008270, GO:0008270	integral component of membrane, nucleus, protein ubiquitination, zinc ion binding, zinc ion binding	24833385, 24833385, 16557337, 24833385, 16557337, 17227549, 24833385, 16557337, 17227549, 15659098, 24833385, 16557337, 17227549, 15659098, 14576160, 24833385, 16557337, 17227549, 15659098, 14576160, 11130714	(2014) Science, (2006) J Mol Evol, (2006) Plant J, (2005) Plant J, (2004) J Biol Chem, (2000) Nature
AT5G48655			RING/U-box superfamily protein	HC	CPICMCPFTEEMSTKCGHIFCKGCIKMAISRQGKCPTCR	GO:0005634, GO:0010200, GO:0008270, GO:0008270	nucleus, response to chitin, zinc ion binding, zinc ion binding	16575591, 24833385, 16575591, 24833385, 24255109, 16575591, 24833385, 24255109, 18650403, 16575591, 24833385, 24255109, 18650403, 18775970, 16575591, 24833385, 24255109, 18650403, 18775970, 17722694, 16575591, 24833385, 24255109, 18650403, 18775970, 17722694, 11130714	(2014) Science, (2013) Proc Natl Acad Sci U S A, (2008) Plant Physiol, (2008) Plant Physiol, (2007) Mol Plant Microbe Interact, (2000) Nature
AT5G49665			Zinc finger (C3HC4-type RING finger) family protein	H2	CGICLNSVKTGQGTAKYTAECSHAFHFPCIADYVRKQGKLVCPVCN	GO:0005576, GO:0005886, GO:0004842, GO:0004842, GO:0008270, GO:0008270	extracellular region, plasma membrane, ubiquitin-protein transferase activity, ubiquitin-protein transferase activity, zinc ion binding, zinc ion binding	22122664, 22122664, 19014467, 22122664, 19014467, 17317660, 22122664, 19014467, 17317660, 11130714	(2012) Plant J, (2008) BMC Plant Biol, (2007) Mol Cell Proteomics, (2000) Nature
AT5G51450		RIN3	RPM1 interacting protein 3	H2	CAICREPMAKAKRLHCNHLFHLGCLRSWLDQGLNEVYSCPTCR	GO:0016021, GO:0016874, GO:0009626, GO:0005886, GO:0034052, GO:0043161, GO:0005515, GO:0000209, GO:0042787, GO:0061630, GO:0061630, GO:0004842, GO:0004842, GO:0004842, GO:0004842, GO:0008270, GO:0008270	integral component of membrane, ligase activity, plant-type hypersensitive response, plasma membrane, positive regulation of plant-type hypersensitive response, proteasome-mediated ubiquitin-dependent protein catabolic process, protein binding, protein polyubiquitination, protein ubiquitination involved in ubiquitin-dependent protein catabolic process, ubiquitin protein ligase activity, ubiquitin…	15644464, 15644464, 16212605, 15644464, 16212605, 14593172, 15644464, 16212605, 14593172, 11130714	(2005) Plant Physiol, (2005) Plant J, (2003) Science, (2000) Nature
AT5G52140	Yes		RING/U-box superfamily protein	H2	CSICLMEYAKGDKITTLPCKHIYHKDCISQWLKQNKVCCICK	GO:0008150, GO:0005634, GO:0008270	biological_process, nucleus, zinc ion binding	18650403, 18650403, 12446138, 18650403, 12446138, 11130714	(2008) Plant Physiol, (2002) Trends Genet, (2000) Nature
AT5G52155	Yes		E3 ubiquitin ligase BIG BROTHER-like protein	H2	CSICLVDYEKGDKIMTLPCNHIYHKDCISYWFKENRVCCVCK
AT5G53110	Yes		RING/U-box superfamily protein	H2	CAICLSEYEPKETLRTIPQCQHCFHADCIDEWLKLNGTCPVCR	GO:0016021, GO:0016301, GO:0016301, GO:0016310, GO:0030247, GO:0008270	integral component of membrane, kinase activity, kinase activity, phosphorylation, polysaccharide binding, zinc ion binding	18650403, 18650403, 11130714	(2008) Plant Physiol, (2000) Nature
AT5G53910			RING/U-box superfamily protein	D	CAICFQEFKTGREVATLLCGHEFDNKCIMEWFKVRYNCPLCR	GO:0005794, GO:0016567, GO:0004842, GO:0004842, GO:0008270, GO:0008270	Golgi apparatus, protein ubiquitination, ubiquitin-protein transferase activity, ubiquitin-protein transferase activity, zinc ion binding, zinc ion binding	15644464, 15644464, 16339806, 15644464, 16339806, 11130714, 15644464, 16339806, 11130714, 9501997	(2005) Plant Physiol, (2005) Plant Physiol, (2000) Nature, (1997) DNA Res
AT5G54990			RING/U-box superfamily protein	H2	CPICLTELSSGVSRMKLPCSHVFHRDCIMTWLKKNPSCPICR	GO:0005634, GO:0008270, GO:0008270	nucleus, zinc ion binding, zinc ion binding	11130714, 11130714, 9330910	(2000) Nature, (1997) DNA Res
AT5G55970			RING/U-box superfamily protein	H2	CCICLAKYKDKEEVRKLPCSHKFHSKCVDQWLRIISCCPLCK	GO:0016021, GO:0008270, GO:0008270	integral component of membrane, zinc ion binding, zinc ion binding	14576160, 14576160, 14756305, 14576160, 14756305, 12093376, 14576160, 14756305, 12093376, 11130714	(2004) J Biol Chem, (2003) Plant Mol Biol, (2002) Genome Biol, (2000) Nature
AT5G56340		ATCRT1	RING/U-box superfamily protein	H2	CSVCLDDFEKGTEAKEMPCKHKFHVRCIVPWLELHSSCPVCR	GO:0043161, GO:0000209, GO:0042787, GO:0061630, GO:0061630, GO:0008270, GO:0008270	proteasome-mediated ubiquitin-dependent protein catabolic process, protein polyubiquitination, protein ubiquitination involved in ubiquitin-dependent protein catabolic process, ubiquitin protein ligase activity, ubiquitin protein ligase activity, zinc ion binding, zinc ion binding	23951330, 23951330, 22827946, 23951330, 22827946, 18775970, 23951330, 22827946, 18775970, 11130714, 23951330, 22827946, 18775970, 11130714, 9628582	(2013) PLoS One, (2012) Plant Signal Behav, (2008) Plant Physiol, (2000) Nature, (1998) DNA Res
AT5G57740		XBAT32	hypothetical protein	HC	CAVCLERKCTVAADGCAHEFCTNCALYLSTTSITSSKTSNVTPGSVPCPLCR	GO:0010311, GO:0016874, GO:0010366, GO:0051865, GO:0005515, GO:0016567, GO:0009733, GO:0006511, GO:0004842, GO:0004842, GO:0008270, GO:0008270	lateral root formation, ligase activity, negative regulation of ethylene biosynthetic process, protein autoubiquitination, protein binding, protein ubiquitination, response to auxin, ubiquitin-dependent protein catabolic process, ubiquitin-protein transferase activity, ubiquitin-protein transferase activity, zinc ion binding, zinc ion binding	22339729, 22339729, 21952135, 22339729, 21952135, 20511490, 22339729, 21952135, 20511490, 21051934, 22339729, 21952135, 20511490, 21051934, 18775970, 22339729, 21952135, 20511490, 21051934, 18775970, 15584963, 22339729, 21952135, 20511490, 21051934, 18775970, 15584963, 11130714, 22339729, 21952135, 20511490, 21051934, 18775970, 15584963, 11130714, 10470850	(2012) Plant J, (2011) Mol Syst Biol, (2010) Plant Physiol, (2010) Plant Signal Behav, (2008) Plant Physiol, (2004) Plant J, (2000) Nature, (1999) DNA Res
AT5G57750			RING/U-box superfamily protein	H2	CAVCLREFTAEDELRLLPKCSHAFHVECIDTWLLTNSTCPLCR	GO:0016021, GO:0016567, GO:0008270, GO:0008270	integral component of membrane, protein ubiquitination, zinc ion binding, zinc ion binding	16557337, 16557337, 15644464, 16557337, 15644464, 11130714, 16557337, 15644464, 11130714, 10470850	(2006) J Mol Evol, (2005) Plant Physiol, (2000) Nature, (1999) DNA Res
AT5G57820			zinc ion binding protein	H2	CDLCQRDLAKDPERPNASLSGLQEACVLSCGHVYHFKCLRGTTLDIDNHSKDPSCIFCI	GO:0005634, GO:0008270	nucleus, zinc ion binding	11130714, 11130714, 9734815	(2000) Nature, (1998) DNA Res
AT5G58410	Yes		HEAT/U-box domain-containing protein	CH	CPICYSVIHIGNHSLPRRACVTCKYKFHKACLDKWFYTSNKKLCPLCQ	GO:0005829, GO:0016874, GO:0005634, GO:0016567, GO:0008270	cytosol, ligase activity, nucleus, protein ubiquitination, zinc ion binding	21166475, 21166475, 20226671, 21166475, 20226671, 18775970, 21166475, 20226671, 18775970, 14576160, 21166475, 20226671, 18775970, 14576160, 10718197, 21166475, 20226671, 18775970, 14576160, 10718197, 11130714	(2011) J Proteome Res, (2010) Curr Biol, (2008) Plant Physiol, (2004) J Biol Chem, (2000) DNA Res, (2000) Nature
AT5G58580		ATL63	TOXICOS EN LEVADURA 63	H2	CVICLGLWEAGDFGRKLRNCGHGFHVECIDMWLSSHSTCPLCR	GO:0005798, GO:0071470, GO:0005769, GO:0005768, GO:0016021, GO:0005634, GO:0005886, GO:0043161, GO:0016567, GO:0030100, GO:1903426, GO:1901000, GO:0061630, GO:0061630, GO:0031625, GO:0008270, GO:0008270	Golgi-associated vesicle, cellular response to osmotic stress, early endosome, endosome, integral component of membrane, nucleus, plasma membrane, proteasome-mediated ubiquitin-dependent protein catabolic process, protein ubiquitination, regulation of endocytosis, regulation of reactive oxygen species biosynthetic process, regulation of response to salt stress, ubiquitin protein ligase activity, …	25704231, 25704231, 16557337, 25704231, 16557337, 16897085, 25704231, 16557337, 16897085, 10718197, 25704231, 16557337, 16897085, 10718197, 11130714	(2015) Plant J, (2006) J Mol Evol, (2006) Curr Genet, (2000) DNA Res, (2000) Nature
AT5G58787			RING/U-box superfamily protein	HC	CGICMEMNSKVVLPNCTHSLCIKCYRDWRGRSQSCPFCR	GO:0071215, GO:0005829, GO:1902584, GO:0061630, GO:0061630, GO:0008270, GO:0008270	cellular response to abscisic acid stimulus, cytosol, positive regulation of response to water deprivation, ubiquitin protein ligase activity, ubiquitin protein ligase activity, zinc ion binding, zinc ion binding	25913143, 25913143, 19423640, 25913143, 19423640, 12093376, 25913143, 19423640, 12093376, 11130714	(2016) J Integr Plant Biol, (2009) DNA Res, (2002) Genome Biol, (2000) Nature
AT5G59000			RING/FYVE/PHD zinc finger superfamily protein	CH	CRICHLPLETNKEAEDEDEEEEDDSDDDEDEEDEEEEEEEEEEEYYGLPLQLGCSCKGDLGVAHSKCAETWFKIKGNMTCEICG	GO:0008150, GO:0016021, GO:0008270, GO:0008270	biological_process, integral component of membrane, zinc ion binding, zinc ion binding	20736450, 20736450, 11130714	(2011) Mol Biol Evol, (2000) Nature
AT5G59550		RDUF2	zinc finger (C3HC4-type RING finger) family protein	H2	CAVCTEIFETETEAREMPCKHLFHDDCIVPWLSIRNSCPVCR	GO:0009738, GO:0005829, GO:0016874, GO:0005634, GO:0043161, GO:0051865, GO:0000209, GO:0042787, GO:0009737, GO:0010200, GO:0009414, GO:0061630, GO:0061630, GO:0004842, GO:0004842, GO:0008270, GO:0008270	abscisic acid-activated signaling pathway, cytosol, ligase activity, nucleus, proteasome-mediated ubiquitin-dependent protein catabolic process, protein autoubiquitination, protein polyubiquitination, protein ubiquitination involved in ubiquitin-dependent protein catabolic process, response to abscisic acid, response to chitin, response to water deprivation, ubiquitin protein ligase activity, ubi…	23951086, 23951086, 22405823, 23951086, 22405823, 21952135, 23951086, 22405823, 21952135, 18775970, 23951086, 22405823, 21952135, 18775970, 18829981, 23951086, 22405823, 21952135, 18775970, 18829981, 17337630, 23951086, 22405823, 21952135, 18775970, 18829981, 17337630, 17722694, 23951086, 22405823, 21952135, 18775970, 18829981, 17337630, 17722694, 16980540, 23951086, 22405823, 21952135, 18775970,…	(2013) PLoS One, (2012) Biochem Biophys Res Commun, (2011) Mol Syst Biol, (2008) Plant Physiol, (2008) Plant Physiol, (2007) Plant Cell, (2007) Mol Plant Microbe Interact, (2006) Plant Cell, (2005) Plant Physiol, (2004) Proteomics, (2003) Science, (2002) Proc Natl Acad Sci U S A, (2000) Nature
AT5G60170	Yes		RNA binding (RRM/RBD/RNP motifs) family protein	C2	CPLCAEEMDLTDQQLKPCKCGYQICVWCWHHIVDMAEKDQIEGRCPACR	GO:0003723, GO:0003723, GO:0008150, GO:0000166, GO:0005634, GO:0008270	RNA binding, RNA binding, biological_process, nucleotide binding, nucleus, zinc ion binding	18775970, 18775970, 11130714	(2008) Plant Physiol, (2000) Nature
AT5G60250			zinc finger (C3HC4-type RING finger) family protein	HC	CAICFNDIVAEGMFSVDKCRHRFCFQCVKQHVEVKLLHGMAPKCPHDGCK	GO:0003676, GO:0008270	nucleic acid binding, zinc ion binding	18650403, 18650403, 18775970, 18650403, 18775970, 17061125, 18650403, 18775970, 17061125, 17227549, 18650403, 18775970, 17061125, 17227549, 11130714	(2008) Plant Physiol, (2008) Plant Physiol, (2007) Mol Genet Genomics, (2006) Plant J, (2000) Nature
AT5G60580			RING/U-box superfamily protein	CH	CRICLVELCEGGETLKMECSCKGELALAHKDCALKWFTIKGNKTCEVCK	GO:0008150, GO:0005737, GO:0016021, GO:0008270, GO:0008270	biological_process, cytoplasm, integral component of membrane, zinc ion binding, zinc ion binding	21189294, 21189294, 11130714, 21189294, 11130714, 9679202	(2010) Plant Cell, (2000) Nature, (1998) DNA Res
AT5G60710			Zinc finger (C3HC4-type RING finger) family protein	H2	CAICLTAMKAGQGHAIFTAECSHSFHFQCITTNVKHGNQICPVCR	GO:0005576, GO:0005886, GO:0004842, GO:0004842, GO:0008270, GO:0008270	extracellular region, plasma membrane, ubiquitin-protein transferase activity, ubiquitin-protein transferase activity, zinc ion binding, zinc ion binding	20736450, 20736450, 18775970, 20736450, 18775970, 17317660, 20736450, 18775970, 17317660, 15608336, 20736450, 18775970, 17317660, 15608336, 12912986, 20736450, 18775970, 17317660, 15608336, 12912986, 11130714, 20736450, 18775970, 17317660, 15608336, 12912986, 11130714, 9330910	(2011) Mol Biol Evol, (2008) Plant Physiol, (2007) Mol Cell Proteomics, (2005) Plant Cell, (2003) J Biol Chem, (2000) Nature, (1997) DNA Res
AT5G60820			RING/U-box superfamily protein	H2	CAVCKEEMIVGKEVAELPCRHKYHSECIVPWLGIRNTCPVCR	GO:0005634, GO:0008270, GO:0008270	nucleus, zinc ion binding, zinc ion binding	18775970, 18775970, 16044267, 18775970, 16044267, 11130714, 18775970, 16044267, 11130714, 9872454	(2008) Plant Physiol, (2005) Theor Appl Genet, (2000) Nature, (1998) DNA Res
AT5G62460			RING/FYVE/PHD zinc finger superfamily protein	CH	CRICQEEDSVKNLESPCSCSGSLKYAHRKCVQRWCNEKGDTTCEICH	GO:0005737, GO:0016021, GO:0008270, GO:0008270	cytoplasm, integral component of membrane, zinc ion binding, zinc ion binding	24377444, 24377444, 20736450, 24377444, 20736450, 18650403, 24377444, 20736450, 18650403, 18775970, 24377444, 20736450, 18650403, 18775970, 12509532, 24377444, 20736450, 18650403, 18775970, 12509532, 11130714, 24377444, 20736450, 18650403, 18775970, 12509532, 11130714, 9872454	(2013) BMC Plant Biol, (2011) Mol Biol Evol, (2008) Plant Physiol, (2008) Plant Physiol, (2003) Plant Cell, (2000) Nature, (1998) DNA Res
AT5G62910			RING/U-box superfamily protein	C2	CPICYEDLDLTDSNFLPCPCGFRLCLFCHKTICDGDGRCPGCR	GO:0005634, GO:0008270	nucleus, zinc ion binding	18775970, 18775970, 14576160, 18775970, 14576160, 11130714, 18775970, 14576160, 11130714, 9628582	(2008) Plant Physiol, (2004) J Biol Chem, (2000) Nature, (1998) DNA Res
AT5G63700			zinc ion binding / DNA binding protein	HC	CYLCKKTPKLCCLCCSHAVCEGCVTHAEFIQLKGDKGLCNQCQ	GO:0003677, GO:0005634, GO:0008270	DNA binding, nucleus, zinc ion binding	12888517, 12888517, 11130714	(2003) Nucleic Acids Res, (2000) Nature
AT5G63750		ARI13	RING/U-box superfamily protein	HC	CGICFKTCDDGDYLISTPFCSHMFCKSCWRKYLEKNFYLVEKTQTRISCPHGACQ	GO:0005737, GO:0005737, GO:0016874, GO:0032436, GO:0000209, GO:0042787, GO:0031624, GO:0000151, GO:0061630, GO:0061630, GO:0008270	cytoplasm, cytoplasm, ligase activity, positive regulation of proteasomal ubiquitin-dependent protein catabolic process, protein polyubiquitination, protein ubiquitination involved in ubiquitin-dependent protein catabolic process, ubiquitin conjugating enzyme binding, ubiquitin ligase complex, ubiquitin protein ligase activity, ubiquitin protein ligase activity, zinc ion binding	20736450, 20736450, 18539592, 20736450, 18539592, 18650403, 20736450, 18539592, 18650403, 14993207, 20736450, 18539592, 18650403, 14993207, 12529512, 20736450, 18539592, 18650403, 14993207, 12529512, 12446796, 20736450, 18539592, 18650403, 14993207, 12529512, 12446796, 11130714, 20736450, 18539592, 18650403, 14993207, 12529512, 12446796, 11130714, 9330910	(2011) Mol Biol Evol, (2008) J Biol Chem, (2008) Plant Physiol, (2004) Genome Res, (2003) Plant Physiol, (2002) Mol Biol Evol, (2000) Nature, (1997) DNA Res
AT5G63760		ARI15	RING/U-box superfamily protein	HC	CGICSNIGDDDYDGDAVVVDGDLISTPFCSHKFCKACWSKYLKKNFFSVEKNHTAISCPDRDCR	GO:0005737, GO:0005737, GO:0016874, GO:0032436, GO:0000209, GO:0042787, GO:0031624, GO:0000151, GO:0061630, GO:0061630, GO:0008270	cytoplasm, cytoplasm, ligase activity, positive regulation of proteasomal ubiquitin-dependent protein catabolic process, protein polyubiquitination, protein ubiquitination involved in ubiquitin-dependent protein catabolic process, ubiquitin conjugating enzyme binding, ubiquitin ligase complex, ubiquitin protein ligase activity, ubiquitin protein ligase activity, zinc ion binding	18315867, 18315867, 18650403, 18315867, 18650403, 12529512, 18315867, 18650403, 12529512, 12446796, 18315867, 18650403, 12529512, 12446796, 11130714, 18315867, 18650403, 12529512, 12446796, 11130714, 9330910	(2008) BMC Genomics, (2008) Plant Physiol, (2003) Plant Physiol, (2002) Mol Biol Evol, (2000) Nature, (1997) DNA Res
AT5G63780		SHA1	RING/FYVE/PHD zinc finger superfamily protein	CH	CRVCHSAESDRRGDTALGFLGITPPVPEARKSNVDGTADDVSKATESELKNSVVKSNGRESGFIELTSPDAEVFICTNDIEMGIQQHQDALLELGCSCKNELALVHYACALKWFLNHGSTVCEICG	GO:0016021, GO:0016874, GO:0010492, GO:0048507, GO:0005634, GO:0008270, GO:0008270	integral component of membrane, ligase activity, maintenance of shoot apical meristem identity, meristem development, nucleus, zinc ion binding, zinc ion binding	24377444, 24377444, 21798944, 24377444, 21798944, 18218973, 24377444, 21798944, 18218973, 18650403, 24377444, 21798944, 18218973, 18650403, 17461786, 24377444, 21798944, 18218973, 18650403, 17461786, 17885809, 24377444, 21798944, 18218973, 18650403, 17461786, 17885809, 11130714	(2013) BMC Plant Biol, (2011) Science, (2008) Plant Physiol, (2008) Plant Physiol, (2007) Plant J, (2007) Plant Mol Biol, (2000) Nature
AT5G63970		RGLG3	Copine (Calcium-dependent phospholipid-binding protein) family	H2	CPICLTNPKDMAFSCGHTTCKECGVVITTCPLCR	GO:0042742, GO:0009867, GO:0016874, GO:0005886, GO:0009611, GO:0004842, GO:0004842, GO:0008270	defense response to bacterium, jasmonic acid mediated signaling pathway, ligase activity, plasma membrane, response to wounding, ubiquitin-protein transferase activity, ubiquitin-protein transferase activity, zinc ion binding	25788731, 25788731, 22898498, 25788731, 22898498, 20736450, 25788731, 22898498, 20736450, 18650403, 25788731, 22898498, 20736450, 18650403, 17586653, 25788731, 22898498, 20736450, 18650403, 17586653, 11130714	(2015) J Exp Bot, (2012) Plant Physiol, (2011) Mol Biol Evol, (2008) Plant Physiol, (2007) Plant Cell, (2000) Nature
AT5G64920		CIP8	COP1-interacting protein 8	H2	CAVCKDGMVMGETGKKLPCGHCYHGDCIVPWLGTRNSCPVCR	GO:0005737, GO:0016874, GO:0005634, GO:0043161, GO:0005515, GO:0000209, GO:0016567, GO:0042787, GO:0061630, GO:0061630, GO:0008270	cytoplasm, ligase activity, nucleus, proteasome-mediated ubiquitin-dependent protein catabolic process, protein binding, protein polyubiquitination, protein ubiquitination, protein ubiquitination involved in ubiquitin-dependent protein catabolic process, ubiquitin protein ligase activity, ubiquitin protein ligase activity, zinc ion binding	21602290, 21602290, 21798944, 21602290, 21798944, 19348673, 21602290, 21798944, 19348673, 18775970, 21602290, 21798944, 19348673, 18775970, 12827204, 21602290, 21798944, 19348673, 18775970, 12827204, 14593172, 21602290, 21798944, 19348673, 18775970, 12827204, 14593172, 12028569, 21602290, 21798944, 19348673, 18775970, 12827204, 14593172, 12028569, 10718197, 21602290, 21798944, 19348673, 18775970,…	(2011) Plant Cell, (2011) Science, (2009) BMC Plant Biol, (2008) Plant Physiol, (2003) Nature, (2003) Science, (2002) Plant J, (2000) DNA Res, (2000) Nature, (1999) J Biol Chem
AT5G65683		WAVH2	Zinc finger (C3HC4-type RING finger) family protein	H2	CAICLQRVNSNQSNSTAAIFTAECSHSFHLSCVNGLEDKRCPFCS	GO:0008150, GO:0005634, GO:0004842, GO:0004842, GO:0008270, GO:0008270	biological_process, nucleus, ubiquitin-protein transferase activity, ubiquitin-protein transferase activity, zinc ion binding, zinc ion binding	22122664, 22122664, 21798944, 22122664, 21798944, 11130714	(2012) Plant J, (2011) Science, (2000) Nature
AT5G66070			RING/U-box superfamily protein	H2	CSVCLQDFQVGETVRSLPHCHHMFHLPCIDKWLRRHASCPLCR	GO:0006952, GO:0016021, GO:0005739, GO:0010200, GO:0008270, GO:0008270	defense response, integral component of membrane, mitochondrion, response to chitin, zinc ion binding, zinc ion binding	18775970, 18775970, 18805951, 18775970, 18805951, 17722694, 18775970, 18805951, 17722694, 16557337, 18775970, 18805951, 17722694, 16557337, 16897085, 18775970, 18805951, 17722694, 16557337, 16897085, 15371352, 18775970, 18805951, 17722694, 16557337, 16897085, 15371352, 11130714, 18775970, 18805951, 17722694, 16557337, 16897085, 15371352, 11130714, 9679202	(2008) Plant Physiol, (2008) Plant Physiol, (2007) Mol Plant Microbe Interact, (2006) J Mol Evol, (2006) Curr Genet, (2005) Genetics, (2000) Nature, (1998) DNA Res
AT5G66160		RMR1	receptor homology region transmembrane domain ring H2 motif protein 1	H2	CAICLEDYRFGESLRLLPCQHAFHLNCIDSWLTKWGTSCPVCK	GO:0000139, GO:0005623, GO:0005576, GO:0000306, GO:0016021, GO:0005622, GO:0006886, GO:0006886, GO:0031902, GO:0008233, GO:0008233, GO:0032586, GO:0008270, GO:0008270	Golgi membrane, cell, extracellular region, extrinsic component of vacuolar membrane, integral component of membrane, intracellular, intracellular protein transport, intracellular protein transport, late endosome membrane, peptidase activity, peptidase activity, protein storage vacuole membrane, zinc ion binding, zinc ion binding	24833385, 24833385, 23175753, 24833385, 23175753, 21493745, 24833385, 23175753, 21493745, 21611741, 24833385, 23175753, 21493745, 21611741, 17696967, 24833385, 23175753, 21493745, 21611741, 17696967, 16115960, 24833385, 23175753, 21493745, 21611741, 17696967, 16115960, 14593172, 24833385, 23175753, 21493745, 21611741, 17696967, 16115960, 14593172, 10953001, 24833385, 23175753, 21493745, 21611741,…	(2014) Science, (2013) Plant Physiol, (2011) Mol Plant, (2011) Plant Cell Rep, (2007) Traffic, (2005) J Cell Biol, (2003) Science, (2000) J Cell Biol, (2000) Nature, (1998) DNA Res
AT5G67120			RING/U-box superfamily protein	H2	CVICQQKLKDNEEVSKLGCGHDFHFGCIKNWLMVTNKCPLCN	GO:0005634, GO:0008270, GO:0008270	nucleus, zinc ion binding, zinc ion binding	10718197, 10718197, 11130714	(2000) DNA Res, (2000) Nature

## Sheet: GO
Gene ID	Gene name	Gene Symbol	GO ID	GO name	Evidence	Parent term
AT1G05120		AT1G05120	GO:0005524	ATP binding	IEA	molecular_function
AT1G05120		AT1G05120	GO:0005524	ATP binding	ISS	molecular_function
AT1G11100		AT1G11100	GO:0005524	ATP binding	IEA	molecular_function
AT1G11100		AT1G11100	GO:0005524	ATP binding	ISS	molecular_function
AT1G21650		SECA2	GO:0005524	ATP binding	IBA	molecular_function
AT1G21650		SECA2	GO:0005524	ATP binding	IEA	molecular_function
AT1G21650		SECA2	GO:0005524	ATP binding	ISS	molecular_function
AT1G50410		AT1G50410	GO:0005524	ATP binding	IEA	molecular_function
AT1G50410		AT1G50410	GO:0005524	ATP binding	ISS	molecular_function
AT1G61140	embryo sac development arrest 16	EDA16	GO:0005524	ATP binding	IEA	molecular_function
AT1G61140	embryo sac development arrest 16	EDA16	GO:0005524	ATP binding	ISS	molecular_function
AT2G21380		AT2G21380	GO:0005524	ATP binding	IEA	molecular_function
AT2G40770		AT2G40770	GO:0005524	ATP binding	IEA	molecular_function
AT3G16600		AT3G16600	GO:0005524	ATP binding	IEA	molecular_function
AT3G16600		AT3G16600	GO:0005524	ATP binding	ISS	molecular_function
AT3G20010		AT3G20010	GO:0005524	ATP binding	IEA	molecular_function
AT3G20010		AT3G20010	GO:0005524	ATP binding	ISS	molecular_function
AT3G54460		AT3G54460	GO:0005524	ATP binding	IEA	molecular_function
AT4G01020		AT4G01020	GO:0005524	ATP binding	IEA	molecular_function
AT4G01020		AT4G01020	GO:0005524	ATP binding	ISS	molecular_function
AT4G39050		AT4G39050	GO:0005524	ATP binding	IEA	molecular_function
AT5G05130		AT5G05130	GO:0005524	ATP binding	ISS	molecular_function
AT5G10370		AT5G10370	GO:0005524	ATP binding	IEA	molecular_function
AT5G10370		AT5G10370	GO:0005524	ATP binding	ISS	molecular_function
AT5G13530	KEEP ON GOING	KEG	GO:0005524	ATP binding	IEA	molecular_function
AT5G22750		RAD5	GO:0005524	ATP binding	IEA	molecular_function
AT5G22750		RAD5	GO:0005524	ATP binding	ISS	molecular_function
AT5G43530		AT5G43530	GO:0005524	ATP binding	IEA	molecular_function
AT5G43530		AT5G43530	GO:0005524	ATP binding	ISS	molecular_function
AT1G18660		AT1G18660	GO:0004176	ATP-dependent peptidase activity	IEA	biological_process
AT1G18660		AT1G18660	GO:0004176	ATP-dependent peptidase activity	IEA	molecular_function
AT1G04020	breast cancer associated RING 1	BARD1	GO:0070531	BRCA1-A complex	IBA	cellular_component
AT4G21070	breast cancer susceptibility1	BRCA1	GO:0070531	BRCA1-A complex	IBA	cellular_component
AT1G04020	breast cancer associated RING 1	BARD1	GO:0031436	BRCA1-BARD1 complex	IBA	cellular_component
AT4G21070	breast cancer susceptibility1	BRCA1	GO:0031436	BRCA1-BARD1 complex	IBA	cellular_component
AT1G08190	vacuolar protein sorting 41	VPS41	GO:0033263	CORVET complex	IBA	cellular_component
AT5G20570	RING-box 1	RBX1	GO:0031462	Cul2-RING ubiquitin ligase complex	IBA	cellular_component
AT5G20570	RING-box 1	RBX1	GO:0031463	Cul3-RING ubiquitin ligase complex	IPI	cellular_component
AT2G32950	CONSTITUTIVE PHOTOMORPHOGENIC 1	COP1	GO:0080008	Cul4-RING E3 ubiquitin ligase complex	ISS	cellular_component
AT5G20570	RING-box 1	RBX1	GO:0080008	Cul4-RING E3 ubiquitin ligase complex	IBA	cellular_component
AT5G20570	RING-box 1	RBX1	GO:0031467	Cul7-RING ubiquitin ligase complex	IBA	cellular_component
AT1G01350		AT1G01350	GO:0003677	DNA binding	IEA	molecular_function
AT1G04020	breast cancer associated RING 1	BARD1	GO:0003677	DNA binding	IDA	molecular_function
AT1G05120		AT1G05120	GO:0003677	DNA binding	ISS	molecular_function
AT1G11100		AT1G11100	GO:0003677	DNA binding	ISS	molecular_function
AT1G50410		AT1G50410	GO:0003677	DNA binding	IEA	molecular_function
AT1G50410		AT1G50410	GO:0003677	DNA binding	ISS	molecular_function
AT1G53490	homolog of human HEI10 ( Enhancer of cell Invasion No.10)	HEI10	GO:0003677	DNA binding	ISS	molecular_function
AT1G57820	VARIANT IN METHYLATION 1	VIM1	GO:0003677	DNA binding	ISS	molecular_function
AT1G61140	embryo sac development arrest 16	EDA16	GO:0003677	DNA binding	ISS	molecular_function
AT3G05545		AT3G05545	GO:0003677	DNA binding	ISS	molecular_function
AT3G05670		AT3G05670	GO:0003677	DNA binding	ISS	molecular_function
AT3G08505		AT3G08505	GO:0003677	DNA binding	IEA	molecular_function
AT3G16600		AT3G16600	GO:0003677	DNA binding	ISS	molecular_function
AT3G20010		AT3G20010	GO:0003677	DNA binding	IEA	molecular_function
AT3G20010		AT3G20010	GO:0003677	DNA binding	ISS	molecular_function
AT5G05130		AT5G05130	GO:0003677	DNA binding	ISS	molecular_function
AT5G06420		AT5G06420	GO:0003677	DNA binding	IEA	molecular_function
AT5G22750		RAD5	GO:0003677	DNA binding	ISS	molecular_function
AT5G43530		AT5G43530	GO:0003677	DNA binding	ISS	molecular_function
AT5G63700		AT5G63700	GO:0003677	DNA binding	IEA	molecular_function
AT5G22750		RAD5	GO:0009294	DNA mediated transformation	IMP	biological_process
AT1G57820	VARIANT IN METHYLATION 1	VIM1	GO:0032776	DNA methylation on cytosine	IMP	biological_process
AT1G66050	VARIANT IN METHYLATION 2	VIM2	GO:0032776	DNA methylation on cytosine	IMP	biological_process
AT3G07610	increase in bonsai methylation 1	IBM1	GO:0032776	DNA methylation on cytosine	IGI	biological_process
AT3G07610	increase in bonsai methylation 1	IBM1	GO:0032776	DNA methylation on cytosine	IMP	biological_process
AT5G39550	VARIANT IN METHYLATION 3	VIM3	GO:0032776	DNA methylation on cytosine	IMP	biological_process
AT1G57820	VARIANT IN METHYLATION 1	VIM1	GO:0010424	DNA methylation on cytosine within a CG sequence	IMP	biological_process
AT5G39550	VARIANT IN METHYLATION 3	VIM3	GO:0010424	DNA methylation on cytosine within a CG sequence	IMP	biological_process
AT4G21070	breast cancer susceptibility1	BRCA1	GO:0006310	DNA recombination	IMP	biological_process
AT1G04020	breast cancer associated RING 1	BARD1	GO:0006281	DNA repair	IEA	biological_process
AT1G04020	breast cancer associated RING 1	BARD1	GO:0006281	DNA repair	IMP	biological_process
AT2G32950	CONSTITUTIVE PHOTOMORPHOGENIC 1	COP1	GO:0006281	DNA repair	IMP	biological_process
AT4G21070	breast cancer susceptibility1	BRCA1	GO:0006281	DNA repair	IMP	biological_process
AT5G43530		AT5G43530	GO:0006281	DNA repair	IEA	biological_process
AT1G65040	homolog of yeast Hrd1	Hrd1B	GO:0036513	Derlin-1 retrotranslocation complex	IBA	cellular_component
AT3G16090	homolog of yeast Hrd1	Hrd1A	GO:0036513	Derlin-1 retrotranslocation complex	IBA	cellular_component
AT1G65040	homolog of yeast Hrd1	Hrd1B	GO:0030433	ER-associated ubiquitin-dependent protein catabolic process	IEA	biological_process
AT1G65040	homolog of yeast Hrd1	Hrd1B	GO:0030433	ER-associated ubiquitin-dependent protein catabolic process	IMP	biological_process
AT3G16090	homolog of yeast Hrd1	Hrd1A	GO:0030433	ER-associated ubiquitin-dependent protein catabolic process	IMP	biological_process
AT1G08190	vacuolar protein sorting 41	VPS41	GO:0051020	GTPase binding	IBA	molecular_function
AT1G74370		AT1G74370	GO:0005794	Golgi apparatus	ISM	cellular_component
AT1G74870		AT1G74870	GO:0005794	Golgi apparatus	ISM	cellular_component
AT2G34200		AT2G34200	GO:0005794	Golgi apparatus	ISM	cellular_component
AT3G06330		AT3G06330	GO:0005794	Golgi apparatus	ISM	cellular_component
AT5G03180		AT5G03180	GO:0005794	Golgi apparatus	ISM	cellular_component
AT5G53910		AT5G53910	GO:0005794	Golgi apparatus	ISM	cellular_component
AT1G71980		AT1G71980	GO:0000139	Golgi membrane	IDA	cellular_component
AT5G66160	receptor homology region transmembrane domain ring H2 motif protein 1	RMR1	GO:0000139	Golgi membrane	IEA	cellular_component
AT5G58580	TOXICOS EN LEVADURA 63	ATL63	GO:0005798	Golgi-associated vesicle	IDA	cellular_component
AT1G08190	vacuolar protein sorting 41	VPS41	GO:0030897	HOPS complex	IBA	cellular_component
AT2G05170	vacuolar protein sorting 11	VPS11	GO:0030897	HOPS complex	IBA	cellular_component
AT1G65040	homolog of yeast Hrd1	Hrd1B	GO:0000836	Hrd1p ubiquitin ligase complex	IBA	cellular_component
AT1G65040	homolog of yeast Hrd1	Hrd1B	GO:0000836	Hrd1p ubiquitin ligase complex	IEA	cellular_component
AT3G16090	homolog of yeast Hrd1	Hrd1A	GO:0000836	Hrd1p ubiquitin ligase complex	IBA	cellular_component
AT5G20570	RING-box 1	RBX1	GO:0019788	NEDD8 transferase activity	IBA	molecular_function
AT1G03770	RING 1B	RING1B	GO:0035102	PRC1 complex	IPI	cellular_component
AT5G44280	RING 1A	RING1A	GO:0035102	PRC1 complex	IPI	cellular_component
AT2G28540		AT2G28540	GO:0003723	RNA binding	IEA	molecular_function
AT3G45630		AT3G45630	GO:0003723	RNA binding	IEA	molecular_function
AT3G45630		AT3G45630	GO:0003723	RNA binding	ISS	molecular_function
AT5G60170		AT5G60170	GO:0003723	RNA binding	IEA	molecular_function
AT5G60170		AT5G60170	GO:0003723	RNA binding	ISS	molecular_function
AT1G10170	NF-X-like 1	NFXL1	GO:0000977	RNA polymerase II regulatory region sequence-specific DNA binding	IBA	molecular_function
AT3G07610	increase in bonsai methylation 1	IBM1	GO:0080188	RNA-directed DNA methylation	IMP	biological_process
AT3G20010		AT3G20010	GO:0080188	RNA-directed DNA methylation	IGI	biological_process
AT5G20570	RING-box 1	RBX1	GO:0019005	SCF ubiquitin ligase complex	IPI	cellular_component
AT5G20570	RING-box 1	RBX1	GO:0031146	SCF-dependent proteasomal ubiquitin-dependent protein catabolic process	IBA	biological_process
AT2G04240		XERICO	GO:0009688	abscisic acid biosynthetic process	IEA	biological_process
AT2G04240		XERICO	GO:0009687	abscisic acid metabolic process	IMP	biological_process
AT1G15100	RING-H2 finger A2A	RHA2A	GO:0009738	abscisic acid-activated signaling pathway	IEA	biological_process
AT2G01150	RING-H2 finger protein 2B	RHA2B	GO:0009738	abscisic acid-activated signaling pathway	IEA	biological_process
AT3G46620	RING and Domain of Unknown Function 1117 1	RDUF1	GO:0009738	abscisic acid-activated signaling pathway	IEA	biological_process
AT5G13530	KEEP ON GOING	KEG	GO:0009738	abscisic acid-activated signaling pathway	IGI	biological_process
AT5G13530	KEEP ON GOING	KEG	GO:0009738	abscisic acid-activated signaling pathway	IMP	biological_process
AT5G20910	ABI3-interacting protein 2	AIP2	GO:0009738	abscisic acid-activated signaling pathway	IEA	biological_process
AT5G59550	RING and Domain of Unknown Function 1117 2	RDUF2	GO:0009738	abscisic acid-activated signaling pathway	IEA	biological_process
AT3G09770	LOSS OF GDU 2	LOG2	GO:1901527	abscisic acid-activated signaling pathway involved in stomatal movement	IMP	biological_process
AT3G09770	LOSS OF GDU 2	LOG2	GO:0080144	amino acid homeostasis	IGI	biological_process
AT5G02750	SHOOT GRAVITROPISM 9	SGR9	GO:0009501	amyloplast	IDA	cellular_component
AT3G05870	anaphase-promoting complex/cyclosome 11	APC11	GO:0005680	anaphase-promoting complex	IBA	cellular_component
AT4G38140		AT4G38140	GO:0031225	anchored component of membrane	TAS	cellular_component
AT5G05280		AT5G05280	GO:0009901	anther dehiscence	IMP	biological_process
AT2G32950	CONSTITUTIVE PHOTOMORPHOGENIC 1	COP1	GO:0046283	anthocyanin-containing compound metabolic process	IMP	biological_process
AT3G58040	seven in absentia of Arabidopsis 2	SINAT2	GO:0006915	apoptotic process	IBA	biological_process
AT5G37890		AT5G37890	GO:0006915	apoptotic process	IBA	biological_process
AT2G26350	peroxin 10	PEX10	GO:0010381	attachment of peroxisome to chloroplast	IMP	biological_process
AT3G01650	RING domain ligase1	RGLG1	GO:0009850	auxin metabolic process	IGI	biological_process
AT5G14420	RING domain ligase2	RGLG2	GO:0009850	auxin metabolic process	IGI	biological_process
AT1G14180		AT1G14180	GO:0008150	biological_process	ND	biological_process
AT1G17145		AT1G17145	GO:0008150	biological_process	ND	biological_process
AT1G21651		AT1G21651	GO:0008150	biological_process	ND	biological_process
AT1G35183		AT1G35183	GO:0008150	biological_process	ND	biological_process
AT1G67856		AT1G67856	GO:0008150	biological_process	ND	biological_process
AT1G74770		AT1G74770	GO:0008150	biological_process	ND	biological_process
AT1G77770		AT1G77770	GO:0008150	biological_process	ND	biological_process
AT2G27950		AT2G27950	GO:0008150	biological_process	ND	biological_process
AT2G44578		AT2G44578	GO:0008150	biological_process	ND	biological_process
AT2G44581		AT2G44581	GO:0008150	biological_process	ND	biological_process
AT2G45135		AT2G45135	GO:0008150	biological_process	ND	biological_process
AT3G10815		AT3G10815	GO:0008150	biological_process	ND	biological_process
AT3G13228		AT3G13228	GO:0008150	biological_process	ND	biological_process
AT3G26730		AT3G26730	GO:0008150	biological_process	ND	biological_process
AT3G28880		AT3G28880	GO:0008150	biological_process	ND	biological_process
AT3G51325		AT3G51325	GO:0008150	biological_process	ND	biological_process
AT3G60966		AT3G60966	GO:0008150	biological_process	ND	biological_process
AT4G03965		AT4G03965	GO:0008150	biological_process	ND	biological_process
AT4G08460		AT4G08460	GO:0008150	biological_process	ND	biological_process
AT4G21430		B160	GO:0008150	biological_process	ND	biological_process
AT4G24015		AT4G24015	GO:0008150	biological_process	ND	biological_process
AT4G33565		AT4G33565	GO:0008150	biological_process	ND	biological_process
AT4G37880		AT4G37880	GO:0008150	biological_process	ND	biological_process
AT5G03180		AT5G03180	GO:0008150	biological_process	ND	biological_process
AT5G09630		AT5G09630	GO:0008150	biological_process	ND	biological_process
AT5G18760		AT5G18760	GO:0008150	biological_process	ND	biological_process
AT5G20885		AT5G20885	GO:0008150	biological_process	ND	biological_process
AT5G36001		AT5G36001	GO:0008150	biological_process	ND	biological_process
AT5G52140		AT5G52140	GO:0008150	biological_process	ND	biological_process
AT5G59000		AT5G59000	GO:0008150	biological_process	ND	biological_process
AT5G60170		AT5G60170	GO:0008150	biological_process	ND	biological_process
AT5G60580		AT5G60580	GO:0008150	biological_process	ND	biological_process
AT5G65683	WAV3 homolog 2	WAVH2	GO:0008150	biological_process	ND	biological_process
AT3G25030		AT3G25030	GO:0005516	calmodulin binding	IPI	molecular_function
AT3G25030		AT3G25030	GO:0005516	calmodulin binding	TAS	molecular_function
AT4G13100		AT4G13100	GO:0005516	calmodulin binding	ISS	molecular_function
AT2G26000	BRAP2 RING ZnF UBP domain-containing protein 2	BRIZ2	GO:0003824	catalytic activity	ISS	molecular_function
AT2G42160	BRAP2 RING ZnF UBP domain-containing protein 1	BRIZ1	GO:0003824	catalytic activity	ISS	molecular_function
AT1G63900	DIAP1-like protein 1	DAL1	GO:0005623	cell	IGI	cellular_component
AT5G66160	receptor homology region transmembrane domain ring H2 motif protein 1	RMR1	GO:0005623	cell	IDA	cellular_component
AT1G57820	VARIANT IN METHYLATION 1	VIM1	GO:0051301	cell division	IDA	biological_process
AT2G44950	histone mono-ubiquitination 1	HUB1	GO:0051301	cell division	IMP	biological_process
AT1G03770	RING 1B	RING1B	GO:0001709	cell fate determination	IMP	biological_process
AT5G44280	RING 1A	RING1A	GO:0001709	cell fate determination	IMP	biological_process
AT2G44950	histone mono-ubiquitination 1	HUB1	GO:0016049	cell growth	IMP	biological_process
AT2G40830	RING-H2 finger C1A	RHC1A	GO:0005618	cell wall	IDA	cellular_component
AT2G22010	related to KPC1	RKP	GO:0060154	cellular process regulating host cell cycle in response to virus	IDA	biological_process
AT5G58787		AT5G58787	GO:0071215	cellular response to abscisic acid stimulus	IMP	biological_process
AT1G20823		AT1G20823	GO:0070417	cellular response to cold	IMP	biological_process
AT4G21070	breast cancer susceptibility1	BRCA1	GO:0071480	cellular response to gamma radiation	IEP	biological_process
AT1G05880	ARIADNE 12	ARI12	GO:0071456	cellular response to hypoxia	IEP	biological_process
AT3G18290	BRUTUS	BTS	GO:0010106	cellular response to iron ion starvation	IEP	biological_process
AT5G27420	carbon/nitrogen insensitive 1	CNI1	GO:0043562	cellular response to nitrogen levels	IMP	biological_process
AT5G58580	TOXICOS EN LEVADURA 63	ATL63	GO:0071470	cellular response to osmotic stress	IMP	biological_process
AT2G45135		AT2G45135	GO:0005575	cellular_component	ND	cellular_component
AT3G28880		AT3G28880	GO:0005575	cellular_component	ND	cellular_component
AT3G48400		AT3G48400	GO:0005575	cellular_component	ND	cellular_component
AT3G51325		AT3G51325	GO:0005575	cellular_component	ND	cellular_component
AT3G56580		AT3G56580	GO:0005575	cellular_component	ND	cellular_component
AT4G24015		AT4G24015	GO:0005575	cellular_component	ND	cellular_component
AT1G53490	homolog of human HEI10 ( Enhancer of cell Invasion No.10)	HEI10	GO:0051026	chiasma assembly	IMP	biological_process
AT1G12760		AT1G12760	GO:0009507	chloroplast	ISM	cellular_component
AT1G20823		AT1G20823	GO:0009507	chloroplast	ISM	cellular_component
AT2G19610		AT2G19610	GO:0009507	chloroplast	ISM	cellular_component
AT2G21380		AT2G21380	GO:0009507	chloroplast	IEA	cellular_component
AT2G46160		AT2G46160	GO:0009507	chloroplast	ISM	cellular_component
AT4G01020		AT4G01020	GO:0009507	chloroplast	IEA	cellular_component
AT4G20160		AT4G20160	GO:0009507	chloroplast	IDA	cellular_component
AT4G39050		AT4G39050	GO:0009507	chloroplast	ISM	cellular_component
AT5G10370		AT5G10370	GO:0009507	chloroplast	IEA	cellular_component
AT5G18760		AT5G18760	GO:0009507	chloroplast	ISM	cellular_component
AT1G21650		SECA2	GO:0009941	chloroplast envelope	IDA	cellular_component
AT1G54150	SP1-like 2	SPL2	GO:0009941	chloroplast envelope	IDA	cellular_component
AT1G59560		ZCF61	GO:0009941	chloroplast envelope	IDA	cellular_component
AT1G63900	DIAP1-like protein 1	DAL1	GO:0009941	chloroplast envelope	IDA	cellular_component
AT5G43530		AT5G43530	GO:0009941	chloroplast envelope	IDA	cellular_component
AT1G21650		SECA2	GO:0031969	chloroplast membrane	IEA	cellular_component
AT1G21650		SECA2	GO:0009658	chloroplast organization	IBA	biological_process
AT1G63900	DIAP1-like protein 1	DAL1	GO:0009658	chloroplast organization	IGI	biological_process
AT1G54150	SP1-like 2	SPL2	GO:0009707	chloroplast outer membrane	IEA	cellular_component
AT1G59560		ZCF61	GO:0009707	chloroplast outer membrane	IEA	cellular_component
AT1G63900	DIAP1-like protein 1	DAL1	GO:0009707	chloroplast outer membrane	IEA	cellular_component
AT2G17730	NEP-interacting protein 2	NIP2	GO:0009535	chloroplast thylakoid membrane	IDA	cellular_component
AT2G17730	NEP-interacting protein 2	NIP2	GO:0009535	chloroplast thylakoid membrane	IEA	cellular_component
AT4G35840		AT4G35840	GO:0009535	chloroplast thylakoid membrane	IEA	cellular_component
AT3G07610	increase in bonsai methylation 1	IBM1	GO:0031490	chromatin DNA binding	IDA	molecular_function
AT1G57820	VARIANT IN METHYLATION 1	VIM1	GO:0003682	chromatin binding	IDA	molecular_function
AT1G57820	VARIANT IN METHYLATION 1	VIM1	GO:0006325	chromatin organization	IPI	biological_process
AT1G57820	VARIANT IN METHYLATION 1	VIM1	GO:0010369	chromocenter	IDA	cellular_component
AT1G53490	homolog of human HEI10 ( Enhancer of cell Invasion No.10)	HEI10	GO:0005694	chromosome	IDA	cellular_component
AT1G03770	RING 1B	RING1B	GO:0016569	covalent chromatin modification	IEA	biological_process
AT1G50410		AT1G50410	GO:0016569	covalent chromatin modification	IEA	biological_process
AT1G57800	VARIANT IN METHYLATION 5	VIM5	GO:0016569	covalent chromatin modification	IEA	biological_process
AT1G57820	VARIANT IN METHYLATION 1	VIM1	GO:0016569	covalent chromatin modification	IEA	biological_process
AT1G66040	VARIANT IN METHYLATION 4	VIM4	GO:0016569	covalent chromatin modification	IEA	biological_process
AT1G66050	VARIANT IN METHYLATION 2	VIM2	GO:0016569	covalent chromatin modification	IEA	biological_process
AT3G20010		AT3G20010	GO:0016569	covalent chromatin modification	IEA	biological_process
AT4G08590	ORTHRUS-like	ORTHL	GO:0016569	covalent chromatin modification	IEA	biological_process
AT5G22750		RAD5	GO:0016569	covalent chromatin modification	IEA	biological_process
AT5G39550	VARIANT IN METHYLATION 3	VIM3	GO:0016569	covalent chromatin modification	IEA	biological_process
AT5G43530		AT5G43530	GO:0016569	covalent chromatin modification	IEA	biological_process
AT5G44280	RING 1A	RING1A	GO:0016569	covalent chromatin modification	IEA	biological_process
AT3G05870	anaphase-promoting complex/cyclosome 11	APC11	GO:0097602	cullin family protein binding	IBA	molecular_function
AT5G20570	RING-box 1	RBX1	GO:0097602	cullin family protein binding	IBA	molecular_function
AT4G34100	ECERIFERUM 9	CER9	GO:0042335	cuticle development	IMP	biological_process
AT4G34100	ECERIFERUM 9	CER9	GO:0010143	cutin biosynthetic process	IMP	biological_process
AT3G01650	RING domain ligase1	RGLG1	GO:0009690	cytokinin metabolic process	IGI	biological_process
AT5G14420	RING domain ligase2	RGLG2	GO:0009690	cytokinin metabolic process	IGI	biological_process
AT1G02610		AT1G02610	GO:0005737	cytoplasm	ISM	cellular_component
AT1G05880	ARIADNE 12	ARI12	GO:0005737	cytoplasm	IBA	cellular_component
AT1G05890	ARIADNE 5	ARI5	GO:0005737	cytoplasm	IBA	cellular_component
AT1G05890	ARIADNE 5	ARI5	GO:0005737	cytoplasm	ISM	cellular_component
AT1G06770	DREB2A-interacting protein 1	DRIP1	GO:0005737	cytoplasm	ISM	cellular_component
AT1G10650		AT1G10650	GO:0005737	cytoplasm	ISM	cellular_component
AT1G11100		AT1G11100	GO:0005737	cytoplasm	IBA	cellular_component
AT1G15100	RING-H2 finger A2A	RHA2A	GO:0005737	cytoplasm	IEA	cellular_component
AT1G17145		AT1G17145	GO:0005737	cytoplasm	ISM	cellular_component
AT1G18780		AT1G18780	GO:0005737	cytoplasm	ISM	cellular_component
AT1G21651		AT1G21651	GO:0005737	cytoplasm	ISM	cellular_component
AT1G32340	NDR1/HIN1-like 8	NHL8	GO:0005737	cytoplasm	IBA	cellular_component
AT1G32530		AT1G32530	GO:0005737	cytoplasm	ISM	cellular_component
AT1G50410		AT1G50410	GO:0005737	cytoplasm	IBA	cellular_component
AT1G50440		AT1G50440	GO:0005737	cytoplasm	ISM	cellular_component
AT1G55530		AT1G55530	GO:0005737	cytoplasm	ISM	cellular_component
AT1G60610		AT1G60610	GO:0005737	cytoplasm	ISM	cellular_component
AT1G61140	embryo sac development arrest 16	EDA16	GO:0005737	cytoplasm	IBA	cellular_component
AT1G61620		AT1G61620	GO:0005737	cytoplasm	IEA	cellular_component
AT1G65430	ARIADNE 8	ARI8	GO:0005737	cytoplasm	IBA	cellular_component
AT1G66610		AT1G66610	GO:0005737	cytoplasm	ISM	cellular_component
AT1G66630		AT1G66630	GO:0005737	cytoplasm	ISM	cellular_component
AT1G74620		AT1G74620	GO:0005737	cytoplasm	ISM	cellular_component
AT1G74990		AT1G74990	GO:0005737	cytoplasm	ISM	cellular_component
AT1G77830		AT1G77830	GO:0005737	cytoplasm	ISM	cellular_component
AT1G78420		AT1G78420	GO:0005737	cytoplasm	ISM	cellular_component
AT1G79110	BOI-related gene 2	BRG2	GO:0005737	cytoplasm	ISM	cellular_component
AT2G01150	RING-H2 finger protein 2B	RHA2B	GO:0005737	cytoplasm	IEA	cellular_component
AT2G16090	ARIADNE 2	ARI2	GO:0005737	cytoplasm	IBA	cellular_component
AT2G16090	ARIADNE 2	ARI2	GO:0005737	cytoplasm	ISM	cellular_component
AT2G19610		AT2G19610	GO:0005737	cytoplasm	ISM	cellular_component
AT2G22010	related to KPC1	RKP	GO:0005737	cytoplasm	ISM	cellular_component
AT2G22120		AT2G22120	GO:0005737	cytoplasm	ISM	cellular_component
AT2G26130		AT2G26130	GO:0005737	cytoplasm	IBA	cellular_component
AT2G27950		AT2G27950	GO:0005737	cytoplasm	ISM	cellular_component
AT2G28840	XB3 ortholog 1 in Arabidopsis thaliana	XBAT31	GO:0005737	cytoplasm	ISM	cellular_component
AT2G31510	ARIADNE 7	ARI7	GO:0005737	cytoplasm	IBA	cellular_component
AT2G31510	ARIADNE 7	ARI7	GO:0005737	cytoplasm	ISM	cellular_component
AT2G31760	ARIADNE 10	ARI10	GO:0005737	cytoplasm	IBA	cellular_component
AT2G31760	ARIADNE 10	ARI10	GO:0005737	cytoplasm	ISM	cellular_component
AT2G31770	ARIADNE 9	ARI9	GO:0005737	cytoplasm	IBA	cellular_component
AT2G31770	ARIADNE 9	ARI9	GO:0005737	cytoplasm	ISM	cellular_component
AT2G31780	ARIADNE 11	ARI11	GO:0005737	cytoplasm	IBA	cellular_component
AT2G32950	CONSTITUTIVE PHOTOMORPHOGENIC 1	COP1	GO:0005737	cytoplasm	IEA	cellular_component
AT2G35330		AT2G35330	GO:0005737	cytoplasm	ISM	cellular_component
AT2G38220	ABERRANT POLLEN DEVELOPMENT 3	APD3	GO:0005737	cytoplasm	ISM	cellular_component
AT2G42160	BRAP2 RING ZnF UBP domain-containing protein 1	BRIZ1	GO:0005737	cytoplasm	ISM	cellular_component
AT2G45530		AT2G45530	GO:0005737	cytoplasm	ISM	cellular_component
AT2G47700	RED AND FAR-RED INSENSITIVE 2	RFI2	GO:0005737	cytoplasm	ISM	cellular_component
AT3G02340		AT3G02340	GO:0005737	cytoplasm	ISM	cellular_component
AT3G05250		AT3G05250	GO:0005737	cytoplasm	ISM	cellular_component
AT3G06140	LOG2-LIKE UBIQUITIN LIGASE4	LUL4	GO:0005737	cytoplasm	ISM	cellular_component
AT3G06330		AT3G06330	GO:0005737	cytoplasm	ISM	cellular_component
AT3G09770	LOSS OF GDU 2	LOG2	GO:0005737	cytoplasm	ISM	cellular_component
AT3G12920	BOI-related gene 3	BRG3	GO:0005737	cytoplasm	ISM	cellular_component
AT3G13430		AT3G13430	GO:0005737	cytoplasm	ISM	cellular_component
AT3G15070		AT3G15070	GO:0005737	cytoplasm	ISM	cellular_component
AT3G23280	XB3 ortholog 5 in Arabidopsis thaliana	XBAT35	GO:0005737	cytoplasm	IDA	cellular_component
AT3G23280	XB3 ortholog 5 in Arabidopsis thaliana	XBAT35	GO:0005737	cytoplasm	ISM	cellular_component
AT3G24800	proteolysis 1	PRT1	GO:0005737	cytoplasm	IEA	cellular_component
AT3G24800	proteolysis 1	PRT1	GO:0005737	cytoplasm	ISM	cellular_component
AT3G27710	ARIADNE 3	ARI3	GO:0005737	cytoplasm	IBA	cellular_component
AT3G29270		AT3G29270	GO:0005737	cytoplasm	ISM	cellular_component
AT3G42830		AT3G42830	GO:0005737	cytoplasm	IEA	cellular_component
AT3G43180		AT3G43180	GO:0005737	cytoplasm	ISM	cellular_component
AT3G45555		AT3G45555	GO:0005737	cytoplasm	ISM	cellular_component
AT3G45570		AT3G45570	GO:0005737	cytoplasm	ISM	cellular_component
AT3G46620	RING and Domain of Unknown Function 1117 1	RDUF1	GO:0005737	cytoplasm	IDA	cellular_component
AT3G47550		AT3G47550	GO:0005737	cytoplasm	IDA	cellular_component
AT3G53410	LOG2-LIKE UBIQUITIN LIGASE2	LUL2	GO:0005737	cytoplasm	ISM	cellular_component
AT3G53690		AT3G53690	GO:0005737	cytoplasm	ISM	cellular_component
AT3G58040	seven in absentia of Arabidopsis 2	SINAT2	GO:0005737	cytoplasm	IBA	cellular_component
AT4G01270		AT4G01270	GO:0005737	cytoplasm	ISM	cellular_component
AT4G02075	pitchoun 1	PIT1	GO:0005737	cytoplasm	ISM	cellular_component
AT4G03965		AT4G03965	GO:0005737	cytoplasm	ISM	cellular_component
AT4G08590	ORTHRUS-like	ORTHL	GO:0005737	cytoplasm	IDA	cellular_component
AT4G12150		AT4G12150	GO:0005737	cytoplasm	ISM	cellular_component
AT4G19700		RING	GO:0005737	cytoplasm	ISM	cellular_component
AT4G23450	ABA Insensitive RING Protein 1	AIRP1	GO:0005737	cytoplasm	IDA	cellular_component
AT4G34370	ARIADNE 1	ARI1	GO:0005737	cytoplasm	IBA	cellular_component
AT4G34370	ARIADNE 1	ARI1	GO:0005737	cytoplasm	ISM	cellular_component
AT4G35070		AT4G35070	GO:0005737	cytoplasm	ISM	cellular_component
AT5G01070		AT5G01070	GO:0005737	cytoplasm	ISM	cellular_component
AT5G03180		AT5G03180	GO:0005737	cytoplasm	ISM	cellular_component
AT5G03200	LOG2-LIKE UBIQUITIN LIGASE1	LUL1	GO:0005737	cytoplasm	ISM	cellular_component
AT5G04460		AT5G04460	GO:0005737	cytoplasm	ISM	cellular_component
AT5G07225		AT5G07225	GO:0005737	cytoplasm	ISM	cellular_component
AT5G07270	XB3 ortholog 3 in Arabidopsis thaliana	XBAT33	GO:0005737	cytoplasm	ISM	cellular_component
AT5G07640		AT5G07640	GO:0005737	cytoplasm	ISM	cellular_component
AT5G08730	ARIADNE 16	ARI16	GO:0005737	cytoplasm	IBA	cellular_component
AT5G08730	ARIADNE 16	ARI16	GO:0005737	cytoplasm	ISM	cellular_component
AT5G13530	KEEP ON GOING	KEG	GO:0005737	cytoplasm	ISM	cellular_component
AT5G18650		AT5G18650	GO:0005737	cytoplasm	IDA	cellular_component
AT5G19080	LOG2-LIKE UBIQUITIN LIGASE3	LUL3	GO:0005737	cytoplasm	ISM	cellular_component
AT5G20570	RING-box 1	RBX1	GO:0005737	cytoplasm	IEA	cellular_component
AT5G23110		AT5G23110	GO:0005737	cytoplasm	ISM	cellular_component
AT5G37560		AT5G37560	GO:0005737	cytoplasm	ISM	cellular_component
AT5G37890		AT5G37890	GO:0005737	cytoplasm	IBA	cellular_component
AT5G37930		AT5G37930	GO:0005737	cytoplasm	ISM	cellular_component
AT5G38070		AT5G38070	GO:0005737	cytoplasm	ISM	cellular_component
AT5G38895		AT5G38895	GO:0005737	cytoplasm	ISM	cellular_component
AT5G45100	BOI-related gene 1	BRG1	GO:0005737	cytoplasm	ISM	cellular_component
AT5G60580		AT5G60580	GO:0005737	cytoplasm	ISM	cellular_component
AT5G62460		AT5G62460	GO:0005737	cytoplasm	ISM	cellular_component
AT5G63750	ARIADNE 13	ARI13	GO:0005737	cytoplasm	IBA	cellular_component
AT5G63750	ARIADNE 13	ARI13	GO:0005737	cytoplasm	ISM	cellular_component
AT5G63760	ARIADNE 15	ARI15	GO:0005737	cytoplasm	IBA	cellular_component
AT5G63760	ARIADNE 15	ARI15	GO:0005737	cytoplasm	ISM	cellular_component
AT5G64920	COP1-interacting protein 8	CIP8	GO:0005737	cytoplasm	IDA	cellular_component
AT1G18470		AT1G18470	GO:0005829	cytosol	RCA	cellular_component
AT1G79810	REVERSAL OF THE DET PHENOTYPE 3	TED3	GO:0005829	cytosol	IDA	cellular_component
AT2G26350	peroxin 10	PEX10	GO:0005829	cytosol	IDA	cellular_component
AT3G46620	RING and Domain of Unknown Function 1117 1	RDUF1	GO:0005829	cytosol	IEA	cellular_component
AT3G54360		AT3G54360	GO:0005829	cytosol	IDA	cellular_component
AT5G01520	ABA Insensitive RING Protein 2	AIRP2	GO:0005829	cytosol	IDA	cellular_component
AT5G20910	ABI3-interacting protein 2	AIP2	GO:0005829	cytosol	IDA	cellular_component
AT5G58410		AT5G58410	GO:0005829	cytosol	IDA	cellular_component
AT5G58787		AT5G58787	GO:0005829	cytosol	IDA	cellular_component
AT5G59550	RING and Domain of Unknown Function 1117 2	RDUF2	GO:0005829	cytosol	IEA	cellular_component
AT1G20823		AT1G20823	GO:0006952	defense response	IEA	biological_process
AT1G74410		AT1G74410	GO:0006952	defense response	IEA	biological_process
AT1G79110	BOI-related gene 2	BRG2	GO:0006952	defense response	IEA	biological_process
AT3G12920	BOI-related gene 3	BRG3	GO:0006952	defense response	IEA	biological_process
AT3G16720	TOXICOS EN LEVADURA 2	ATL2	GO:0006952	defense response	IDA	biological_process
AT4G35480	RING-H2 finger A3B	RHA3B	GO:0006952	defense response	IEA	biological_process
AT5G10380		RING1	GO:0006952	defense response	IEA	biological_process
AT5G13530	KEEP ON GOING	KEG	GO:0006952	defense response	IMP	biological_process
AT5G18650		AT5G18650	GO:0006952	defense response	IEA	biological_process
AT5G45100	BOI-related gene 1	BRG1	GO:0006952	defense response	IEA	biological_process
AT5G66070		AT5G66070	GO:0006952	defense response	IEA	biological_process
AT1G02860	nitrogen limitation adaptation	NLA	GO:0042742	defense response to bacterium	IMP	biological_process
AT1G10170	NF-X-like 1	NFXL1	GO:0042742	defense response to bacterium	IMP	biological_process
AT1G79380	RING DOMAIN LIGASE 4	RGLG4	GO:0042742	defense response to bacterium	IMP	biological_process
AT4G19700		RING	GO:0042742	defense response to bacterium	IMP	biological_process
AT5G63970	RING DOMAIN LIGASE 3	RGLG3	GO:0042742	defense response to bacterium	IMP	biological_process
AT3G05200	Arabidopsis toxicos en levadura 6	ATL6	GO:0009816	defense response to bacterium, incompatible interaction	IMP	biological_process
AT5G27420	carbon/nitrogen insensitive 1	CNI1	GO:0009816	defense response to bacterium, incompatible interaction	IMP	biological_process
AT2G35000	Arabidopsis toxicos en levadura 9	ATL9	GO:0050832	defense response to fungus	IMP	biological_process
AT4G19700		RING	GO:0050832	defense response to fungus	IMP	biological_process
AT2G44950	histone mono-ubiquitination 1	HUB1	GO:0009817	defense response to fungus, incompatible interaction	IMP	biological_process
AT3G05200	Arabidopsis toxicos en levadura 6	ATL6	GO:0009814	defense response, incompatible interaction	IEP	biological_process
AT5G27420	carbon/nitrogen insensitive 1	CNI1	GO:0009814	defense response, incompatible interaction	IEP	biological_process
AT5G13530	KEEP ON GOING	KEG	GO:0048589	developmental growth	IMP	biological_process
AT3G07610	increase in bonsai methylation 1	IBM1	GO:0051213	dioxygenase activity	IEA	biological_process
AT3G07610	increase in bonsai methylation 1	IBM1	GO:0051213	dioxygenase activity	IEA	molecular_function
AT1G04020	breast cancer associated RING 1	BARD1	GO:0000724	double-strand break repair via homologous recombination	IMP	biological_process
AT4G21070	breast cancer susceptibility1	BRCA1	GO:0000724	double-strand break repair via homologous recombination	IMP	biological_process
AT5G22750		RAD5	GO:0000724	double-strand break repair via homologous recombination	IDA	biological_process
AT5G22750		RAD5	GO:0000724	double-strand break repair via homologous recombination	IMP	biological_process
AT5G22750		RAD5	GO:0045003	double-strand break repair via synthesis-dependent strand annealing	IDA	biological_process
AT1G57820	VARIANT IN METHYLATION 1	VIM1	GO:0010385	double-stranded methylated DNA binding	IDA	molecular_function
AT5G13530	KEEP ON GOING	KEG	GO:0005769	early endosome	IDA	cellular_component
AT5G58580	TOXICOS EN LEVADURA 63	ATL63	GO:0005769	early endosome	IDA	cellular_component
AT1G21650		SECA2	GO:0009793	embryo development ending in seed dormancy	IMP	biological_process
AT2G01735	RING-finger protein for embryogenesis	RIE1	GO:0009793	embryo development ending in seed dormancy	IMP	biological_process
AT2G18650	maternal effect embryo arrest 16	MEE16	GO:0009793	embryo development ending in seed dormancy	IMP	biological_process
AT2G26350	peroxin 10	PEX10	GO:0009793	embryo development ending in seed dormancy	IMP	biological_process
AT3G18290	BRUTUS	BTS	GO:0009793	embryo development ending in seed dormancy	NAS	biological_process
AT1G61140	embryo sac development arrest 16	EDA16	GO:0009553	embryo sac development	IMP	biological_process
AT2G34920	embryo sac development arrest 18	EDA18	GO:0009553	embryo sac development	IMP	biological_process
AT4G28370		AT4G28370	GO:0012505	endomembrane system	IDA	cellular_component
AT1G22510		AT1G22510	GO:0005783	endoplasmic reticulum	IDA	cellular_component
AT1G79810	REVERSAL OF THE DET PHENOTYPE 3	TED3	GO:0005783	endoplasmic reticulum	IDA	cellular_component
AT2G26350	peroxin 10	PEX10	GO:0005783	endoplasmic reticulum	IDA	cellular_component
AT3G55530	SALT- AND DROUGHT-INDUCED RING FINGER1	SDIR1	GO:0005783	endoplasmic reticulum	IEA	cellular_component
AT4G03510	RING membrane-anchor 1	RMA1	GO:0005783	endoplasmic reticulum	IDA	cellular_component
AT4G27470	RING membrane-anchor 3	RMA3	GO:0005783	endoplasmic reticulum	IDA	cellular_component
AT4G28270	RING membrane-anchor 2	RMA2	GO:0005783	endoplasmic reticulum	IDA	cellular_component
AT4G03510	RING membrane-anchor 1	RMA1	GO:0005789	endoplasmic reticulum membrane	IEA	cellular_component
AT4G27470	RING membrane-anchor 3	RMA3	GO:0005789	endoplasmic reticulum membrane	IEA	cellular_component
AT4G28270	RING membrane-anchor 2	RMA2	GO:0005789	endoplasmic reticulum membrane	IEA	cellular_component
AT1G65040	homolog of yeast Hrd1	Hrd1B	GO:0044322	endoplasmic reticulum quality control compartment	IBA	cellular_component
AT3G16090	homolog of yeast Hrd1	Hrd1A	GO:0044322	endoplasmic reticulum quality control compartment	IBA	cellular_component
AT1G65040	homolog of yeast Hrd1	Hrd1B	GO:0030968	endoplasmic reticulum unfolded protein response	IBA	biological_process
AT3G16090	homolog of yeast Hrd1	Hrd1A	GO:0030968	endoplasmic reticulum unfolded protein response	IBA	biological_process
AT5G13530	KEEP ON GOING	KEG	GO:0016197	endosomal transport	IMP	biological_process
AT2G05170	vacuolar protein sorting 11	VPS11	GO:0005768	endosome	IBA	cellular_component
AT5G58580	TOXICOS EN LEVADURA 63	ATL63	GO:0005768	endosome	IDA	cellular_component
AT2G05170	vacuolar protein sorting 11	VPS11	GO:0007032	endosome organization	IBA	biological_process
AT2G32950	CONSTITUTIVE PHOTOMORPHOGENIC 1	COP1	GO:0009649	entrainment of circadian clock	IMP	biological_process
AT1G08050		AT1G08050	GO:0005576	extracellular region	ISM	cellular_component
AT1G14180		AT1G14180	GO:0005576	extracellular region	ISM	cellular_component
AT1G18470		AT1G18470	GO:0005576	extracellular region	ISM	cellular_component
AT1G22500	Arabidopsis toxicos en levadura 15	ATL15	GO:0005576	extracellular region	ISM	cellular_component
AT1G22670		AT1G22670	GO:0005576	extracellular region	ISM	cellular_component
AT1G35330		AT1G35330	GO:0005576	extracellular region	ISM	cellular_component
AT1G35630		AT1G35630	GO:0005576	extracellular region	ISM	cellular_component
AT1G71980		AT1G71980	GO:0005576	extracellular region	ISM	cellular_component
AT2G22680	WAV3 homolog 1	WAVH1	GO:0005576	extracellular region	ISM	cellular_component
AT2G25410		AT2G25410	GO:0005576	extracellular region	ISM	cellular_component
AT2G34990		AT2G34990	GO:0005576	extracellular region	ISM	cellular_component
AT2G35000	Arabidopsis toxicos en levadura 9	ATL9	GO:0005576	extracellular region	ISM	cellular_component
AT2G38970		AT2G38970	GO:0005576	extracellular region	ISM	cellular_component
AT2G46494		AT2G46494	GO:0005576	extracellular region	ISM	cellular_component
AT2G46495		AT2G46495	GO:0005576	extracellular region	ISM	cellular_component
AT3G05200	Arabidopsis toxicos en levadura 6	ATL6	GO:0005576	extracellular region	ISM	cellular_component
AT3G19140	DAY NEUTRAL FLOWERING	DNF	GO:0005576	extracellular region	ISM	cellular_component
AT3G54780		AT3G54780	GO:0005576	extracellular region	ISM	cellular_component
AT4G09100		AT4G09100	GO:0005576	extracellular region	ISM	cellular_component
AT4G09130		AT4G09130	GO:0005576	extracellular region	ISM	cellular_component
AT4G09560		AT4G09560	GO:0005576	extracellular region	ISM	cellular_component
AT4G15975		AT4G15975	GO:0005576	extracellular region	ISM	cellular_component
AT4G24204		AT4G24204	GO:0005576	extracellular region	ISM	cellular_component
AT4G40070		AT4G40070	GO:0005576	extracellular region	ISM	cellular_component
AT5G05810		ATL43	GO:0005576	extracellular region	ISM	cellular_component
AT5G10380		RING1	GO:0005576	extracellular region	ISM	cellular_component
AT5G27420	carbon/nitrogen insensitive 1	CNI1	GO:0005576	extracellular region	ISM	cellular_component
AT5G36001		AT5G36001	GO:0005576	extracellular region	ISM	cellular_component
AT5G41440		AT5G41440	GO:0005576	extracellular region	ISM	cellular_component
AT5G49665		AT5G49665	GO:0005576	extracellular region	ISM	cellular_component
AT5G60710		AT5G60710	GO:0005576	extracellular region	ISM	cellular_component
AT5G66160	receptor homology region transmembrane domain ring H2 motif protein 1	RMR1	GO:0005576	extracellular region	ISM	cellular_component
AT5G66160	receptor homology region transmembrane domain ring H2 motif protein 1	RMR1	GO:0000306	extrinsic component of vacuolar membrane	IDA	cellular_component
AT1G79810	REVERSAL OF THE DET PHENOTYPE 3	TED3	GO:0006635	fatty acid beta-oxidation	IMP	biological_process
AT2G26350	peroxin 10	PEX10	GO:0006635	fatty acid beta-oxidation	IMP	biological_process
AT3G63530	BIG BROTHER	BB	GO:0048437	floral organ development	IMP	biological_process
AT2G15530	MED25 BINDING RING-H2 PROTEIN 1	MBR1	GO:0009908	flower development	IEA	biological_process
AT3G07610	increase in bonsai methylation 1	IBM1	GO:0009908	flower development	IMP	biological_process
AT4G34040	MED25 BINDING RING-H2 PROTEIN 2	MBR2	GO:0009908	flower development	IEA	biological_process
AT1G50410		AT1G50410	GO:0031047	gene silencing by RNA	IEA	biological_process
AT1G08190	vacuolar protein sorting 41	VPS41	GO:0009630	gravitropism	IMP	biological_process
AT5G02750	SHOOT GRAVITROPISM 9	SGR9	GO:0009630	gravitropism	IMP	biological_process
AT1G05120		AT1G05120	GO:0004386	helicase activity	IEA	molecular_function
AT1G11100		AT1G11100	GO:0004386	helicase activity	IEA	molecular_function
AT1G11100		AT1G11100	GO:0004386	helicase activity	ISS	molecular_function
AT1G50410		AT1G50410	GO:0004386	helicase activity	IEA	molecular_function
AT1G50410		AT1G50410	GO:0004386	helicase activity	ISS	molecular_function
AT1G61140	embryo sac development arrest 16	EDA16	GO:0004386	helicase activity	IEA	molecular_function
AT1G61140	embryo sac development arrest 16	EDA16	GO:0004386	helicase activity	ISS	molecular_function
AT2G40770		AT2G40770	GO:0004386	helicase activity	IEA	molecular_function
AT3G16600		AT3G16600	GO:0004386	helicase activity	IEA	molecular_function
AT3G16600		AT3G16600	GO:0004386	helicase activity	ISS	molecular_function
AT3G20010		AT3G20010	GO:0004386	helicase activity	IEA	molecular_function
AT3G20010		AT3G20010	GO:0004386	helicase activity	ISS	molecular_function
AT3G54460		AT3G54460	GO:0004386	helicase activity	IEA	molecular_function
AT4G01020		AT4G01020	GO:0004386	helicase activity	ISS	molecular_function
AT5G05130		AT5G05130	GO:0004386	helicase activity	ISS	molecular_function
AT5G10370		AT5G10370	GO:0004386	helicase activity	ISS	molecular_function
AT5G22750		RAD5	GO:0004386	helicase activity	IEA	molecular_function
AT5G22750		RAD5	GO:0004386	helicase activity	ISS	molecular_function
AT5G43530		AT5G43530	GO:0004386	helicase activity	IEA	molecular_function
AT5G43530		AT5G43530	GO:0004386	helicase activity	ISS	molecular_function
AT1G55250	histone mono-ubiquitination 2	HUB2	GO:0033523	histone H2B ubiquitination	IMP	biological_process
AT2G44950	histone mono-ubiquitination 1	HUB1	GO:0033523	histone H2B ubiquitination	IMP	biological_process
AT1G04020	breast cancer associated RING 1	BARD1	GO:0080182	histone H3-K4 trimethylation	IDA	biological_process
AT3G07610	increase in bonsai methylation 1	IBM1	GO:0033169	histone H3-K9 demethylation	IGI	biological_process
AT3G07610	increase in bonsai methylation 1	IBM1	GO:0033169	histone H3-K9 demethylation	IMP	biological_process
AT1G09060		AT1G09060	GO:0042393	histone binding	IDA	molecular_function
AT1G57820	VARIANT IN METHYLATION 1	VIM1	GO:0042393	histone binding	IPI	molecular_function
AT3G07610	increase in bonsai methylation 1	IBM1	GO:0032454	histone demethylase activity (H3-K9 specific)	IDA	biological_process
AT3G07610	increase in bonsai methylation 1	IBM1	GO:0032454	histone demethylase activity (H3-K9 specific)	IDA	molecular_function
AT3G07610	increase in bonsai methylation 1	IBM1	GO:0032454	histone demethylase activity (H3-K9 specific)	IMP	biological_process
AT3G07610	increase in bonsai methylation 1	IBM1	GO:0032454	histone demethylase activity (H3-K9 specific)	IMP	molecular_function
AT3G07610	increase in bonsai methylation 1	IBM1	GO:0032454	histone demethylase activity (H3-K9 specific)	ISS	biological_process
AT3G07610	increase in bonsai methylation 1	IBM1	GO:0032454	histone demethylase activity (H3-K9 specific)	ISS	molecular_function
AT1G55250	histone mono-ubiquitination 2	HUB2	GO:0010390	histone monoubiquitination	IMP	biological_process
AT2G44950	histone mono-ubiquitination 1	HUB1	GO:0010390	histone monoubiquitination	IMP	biological_process
AT3G09770	LOSS OF GDU 2	LOG2	GO:0016799	hydrolase activity, hydrolyzing N-glycosyl compounds	IEA	molecular_function
AT2G32950	CONSTITUTIVE PHOTOMORPHOGENIC 1	COP1	GO:0042802	identical protein binding	IPI	molecular_function
AT1G55250	histone mono-ubiquitination 2	HUB2	GO:0045087	innate immune response	IGI	biological_process
AT2G44950	histone mono-ubiquitination 1	HUB1	GO:0045087	innate immune response	IGI	biological_process
AT1G02610		AT1G02610	GO:0016021	integral component of membrane	IEA	cellular_component
AT1G04360		AT1G04360	GO:0016021	integral component of membrane	IEA	cellular_component
AT1G05890	ARIADNE 5	ARI5	GO:0016021	integral component of membrane	IEA	cellular_component
AT1G11020		AT1G11020	GO:0016021	integral component of membrane	IEA	cellular_component
AT1G12760		AT1G12760	GO:0016021	integral component of membrane	IEA	cellular_component
AT1G14180		AT1G14180	GO:0016021	integral component of membrane	IEA	cellular_component
AT1G14260		AT1G14260	GO:0016021	integral component of membrane	IEA	cellular_component
AT1G18470		AT1G18470	GO:0016021	integral component of membrane	IEA	cellular_component
AT1G18780		AT1G18780	GO:0016021	integral component of membrane	IEA	cellular_component
AT1G19310		AT1G19310	GO:0016021	integral component of membrane	IEA	cellular_component
AT1G20823		AT1G20823	GO:0016021	integral component of membrane	IEA	cellular_component
AT1G22500	Arabidopsis toxicos en levadura 15	ATL15	GO:0016021	integral component of membrane	IEA	cellular_component
AT1G22510		AT1G22510	GO:0016021	integral component of membrane	IEA	cellular_component
AT1G22670		AT1G22670	GO:0016021	integral component of membrane	IEA	cellular_component
AT1G23980		AT1G23980	GO:0016021	integral component of membrane	IEA	cellular_component
AT1G28040		AT1G28040	GO:0016021	integral component of membrane	IEA	cellular_component
AT1G32361		ATL1F	GO:0016021	integral component of membrane	IEA	cellular_component
AT1G33480		AT1G33480	GO:0016021	integral component of membrane	IEA	cellular_component
AT1G35330		AT1G35330	GO:0016021	integral component of membrane	IEA	cellular_component
AT1G35625		AT1G35625	GO:0016021	integral component of membrane	IEA	cellular_component
AT1G35630		AT1G35630	GO:0016021	integral component of membrane	IEA	cellular_component
AT1G49200		AT1G49200	GO:0016021	integral component of membrane	IEA	cellular_component
AT1G49210		AT1G49210	GO:0016021	integral component of membrane	IEA	cellular_component
AT1G49220		AT1G49220	GO:0016021	integral component of membrane	IEA	cellular_component
AT1G50440		AT1G50440	GO:0016021	integral component of membrane	IEA	cellular_component
AT1G51930		AT1G51930	GO:0016021	integral component of membrane	IEA	cellular_component
AT1G53010		AT1G53010	GO:0016021	integral component of membrane	IEA	cellular_component
AT1G53820		AT1G53820	GO:0016021	integral component of membrane	IEA	cellular_component
AT1G54150	SP1-like 2	SPL2	GO:0016021	integral component of membrane	IEA	cellular_component
AT1G59560		ZCF61	GO:0016021	integral component of membrane	IEA	cellular_component
AT1G63170		AT1G63170	GO:0016021	integral component of membrane	IEA	cellular_component
AT1G63840		AT1G63840	GO:0016021	integral component of membrane	IEA	cellular_component
AT1G63900	DIAP1-like protein 1	DAL1	GO:0016021	integral component of membrane	IEA	cellular_component
AT1G65040	homolog of yeast Hrd1	Hrd1B	GO:0016021	integral component of membrane	IEA	cellular_component
AT1G68070		AT1G68070	GO:0016021	integral component of membrane	IEA	cellular_component
AT1G68820		AT1G68820	GO:0016021	integral component of membrane	IEA	cellular_component
AT1G69330		AT1G69330	GO:0016021	integral component of membrane	IEA	cellular_component
AT1G71980		AT1G71980	GO:0016021	integral component of membrane	IEA	cellular_component
AT1G72175		AT1G72175	GO:0016021	integral component of membrane	IEA	cellular_component
AT1G72200		AT1G72200	GO:0016021	integral component of membrane	IEA	cellular_component
AT1G72220		AT1G72220	GO:0016021	integral component of membrane	IEA	cellular_component
AT1G72310		ATL3	GO:0016021	integral component of membrane	IEA	cellular_component
AT1G73950		AT1G73950	GO:0016021	integral component of membrane	IEA	cellular_component
AT1G74370		AT1G74370	GO:0016021	integral component of membrane	IEA	cellular_component
AT1G74410		AT1G74410	GO:0016021	integral component of membrane	IEA	cellular_component
AT1G76410		ATL8	GO:0016021	integral component of membrane	IEA	cellular_component
AT1G80400		AT1G80400	GO:0016021	integral component of membrane	IEA	cellular_component
AT2G01275		AT2G01275	GO:0016021	integral component of membrane	IEA	cellular_component
AT2G01735	RING-finger protein for embryogenesis	RIE1	GO:0016021	integral component of membrane	IEA	cellular_component
AT2G02960		AT2G02960	GO:0016021	integral component of membrane	IEA	cellular_component
AT2G04240		XERICO	GO:0016021	integral component of membrane	IEA	cellular_component
AT2G14835		AT2G14835	GO:0016021	integral component of membrane	IEA	cellular_component
AT2G17450	RING-H2 finger A3A	RHA3A	GO:0016021	integral component of membrane	IEA	cellular_component
AT2G17730	NEP-interacting protein 2	NIP2	GO:0016021	integral component of membrane	IEA	cellular_component
AT2G18650	maternal effect embryo arrest 16	MEE16	GO:0016021	integral component of membrane	IEA	cellular_component
AT2G18670		AT2G18670	GO:0016021	integral component of membrane	IEA	cellular_component
AT2G20030		AT2G20030	GO:0016021	integral component of membrane	IEA	cellular_component
AT2G20650		AT2G20650	GO:0016021	integral component of membrane	IEA	cellular_component
AT2G22010	related to KPC1	RKP	GO:0016021	integral component of membrane	IEA	cellular_component
AT2G22120		AT2G22120	GO:0016021	integral component of membrane	IEA	cellular_component
AT2G23780		AT2G23780	GO:0016021	integral component of membrane	IEA	cellular_component
AT2G25410		AT2G25410	GO:0016021	integral component of membrane	IEA	cellular_component
AT2G26130		AT2G26130	GO:0016021	integral component of membrane	IEA	cellular_component
AT2G26135		AT2G26135	GO:0016021	integral component of membrane	IEA	cellular_component
AT2G27940		AT2G27940	GO:0016021	integral component of membrane	IEA	cellular_component
AT2G28840	XB3 ortholog 1 in Arabidopsis thaliana	XBAT31	GO:0016021	integral component of membrane	IEA	cellular_component
AT2G28920		AT2G28920	GO:0016021	integral component of membrane	IEA	cellular_component
AT2G34000		AT2G34000	GO:0016021	integral component of membrane	IEA	cellular_component
AT2G34200		AT2G34200	GO:0016021	integral component of membrane	IEA	cellular_component
AT2G34990		AT2G34990	GO:0016021	integral component of membrane	IEA	cellular_component
AT2G35000	Arabidopsis toxicos en levadura 9	ATL9	GO:0016021	integral component of membrane	IEA	cellular_component
AT2G35420		AT2G35420	GO:0016021	integral component of membrane	IEA	cellular_component
AT2G35910		AT2G35910	GO:0016021	integral component of membrane	IEA	cellular_component
AT2G37580		AT2G37580	GO:0016021	integral component of membrane	IEA	cellular_component
AT2G37950		AT2G37950	GO:0016021	integral component of membrane	IEA	cellular_component
AT2G38185	ABERRANT POLLEN DEVELOPMENT 1	APD1	GO:0016021	integral component of membrane	IEA	cellular_component
AT2G38195	ABERRANT POLLEN DEVELOPMENT 4	APD4	GO:0016021	integral component of membrane	IEA	cellular_component
AT2G38220	ABERRANT POLLEN DEVELOPMENT 3	APD3	GO:0016021	integral component of membrane	IEA	cellular_component
AT2G42350		AT2G42350	GO:0016021	integral component of membrane	IEA	cellular_component
AT2G42360		AT2G42360	GO:0016021	integral component of membrane	IEA	cellular_component
AT2G44578		AT2G44578	GO:0016021	integral component of membrane	IEA	cellular_component
AT2G44581		AT2G44581	GO:0016021	integral component of membrane	IEA	cellular_component
AT2G45530		AT2G45530	GO:0016021	integral component of membrane	IEA	cellular_component
AT2G46160		AT2G46160	GO:0016021	integral component of membrane	IEA	cellular_component
AT2G46494		AT2G46494	GO:0016021	integral component of membrane	IEA	cellular_component
AT2G46495		AT2G46495	GO:0016021	integral component of membrane	IEA	cellular_component
AT2G47560		AT2G47560	GO:0016021	integral component of membrane	IEA	cellular_component
AT3G03550		AT3G03550	GO:0016021	integral component of membrane	IEA	cellular_component
AT3G05200	Arabidopsis toxicos en levadura 6	ATL6	GO:0016021	integral component of membrane	IEA	cellular_component
AT3G06330		AT3G06330	GO:0016021	integral component of membrane	IEA	cellular_component
AT3G09760		AT3G09760	GO:0016021	integral component of membrane	IEA	cellular_component
AT3G10910		AT3G10910	GO:0016021	integral component of membrane	IEA	cellular_component
AT3G11110		AT3G11110	GO:0016021	integral component of membrane	IEA	cellular_component
AT3G14320		AT3G14320	GO:0016021	integral component of membrane	IEA	cellular_component
AT3G16090	homolog of yeast Hrd1	Hrd1A	GO:0016021	integral component of membrane	IEA	cellular_component
AT3G16720	TOXICOS EN LEVADURA 2	ATL2	GO:0016021	integral component of membrane	IEA	cellular_component
AT3G18773		AT3G18773	GO:0016021	integral component of membrane	IEA	cellular_component
AT3G18930		AT3G18930	GO:0016021	integral component of membrane	IEA	cellular_component
AT3G19140	DAY NEUTRAL FLOWERING	DNF	GO:0016021	integral component of membrane	IEA	cellular_component
AT3G20395		AT3G20395	GO:0016021	integral component of membrane	IEA	cellular_component
AT3G27330		AT3G27330	GO:0016021	integral component of membrane	IEA	cellular_component
AT3G29270		AT3G29270	GO:0016021	integral component of membrane	IEA	cellular_component
AT3G43430		AT3G43430	GO:0016021	integral component of membrane	IEA	cellular_component
AT3G45480		AT3G45480	GO:0016021	integral component of membrane	IEA	cellular_component
AT3G45540		AT3G45540	GO:0016021	integral component of membrane	IEA	cellular_component
AT3G47550		AT3G47550	GO:0016021	integral component of membrane	IEA	cellular_component
AT3G47990	SUGAR-INSENSITIVE 3	SIS3	GO:0016021	integral component of membrane	IEA	cellular_component
AT3G48030		AT3G48030	GO:0016021	integral component of membrane	IEA	cellular_component
AT3G55530	SALT- AND DROUGHT-INDUCED RING FINGER1	SDIR1	GO:0016021	integral component of membrane	IEA	cellular_component
AT3G60220	TOXICOS EN LEVADURA 4	ATL4	GO:0016021	integral component of membrane	IEA	cellular_component
AT3G60966		AT3G60966	GO:0016021	integral component of membrane	IEA	cellular_component
AT3G61180		AT3G61180	GO:0016021	integral component of membrane	IEA	cellular_component
AT3G61460	brassinosteroid-responsive RING-H2	BRH1	GO:0016021	integral component of membrane	IEA	cellular_component
AT3G61550		AT3G61550	GO:0016021	integral component of membrane	IEA	cellular_component
AT3G62690	AtL5	ATL5	GO:0016021	integral component of membrane	IEA	cellular_component
AT4G02075	pitchoun 1	PIT1	GO:0016021	integral component of membrane	IEA	cellular_component
AT4G03510	RING membrane-anchor 1	RMA1	GO:0016021	integral component of membrane	IEA	cellular_component
AT4G08590	ORTHRUS-like	ORTHL	GO:0016021	integral component of membrane	IEA	cellular_component
AT4G09100		AT4G09100	GO:0016021	integral component of membrane	IEA	cellular_component
AT4G09110		AT4G09110	GO:0016021	integral component of membrane	IEA	cellular_component
AT4G09120		AT4G09120	GO:0016021	integral component of membrane	IEA	cellular_component
AT4G09130		AT4G09130	GO:0016021	integral component of membrane	IEA	cellular_component
AT4G09560		AT4G09560	GO:0016021	integral component of membrane	IEA	cellular_component
AT4G10150		AT4G10150	GO:0016021	integral component of membrane	IEA	cellular_component
AT4G10160		AT4G10160	GO:0016021	integral component of membrane	IEA	cellular_component
AT4G11680		AT4G11680	GO:0016021	integral component of membrane	IEA	cellular_component
AT4G17245		AT4G17245	GO:0016021	integral component of membrane	IEA	cellular_component
AT4G17905		ATL4H	GO:0016021	integral component of membrane	IEA	cellular_component
AT4G17920		AT4G17920	GO:0016021	integral component of membrane	IEA	cellular_component
AT4G23450	ABA Insensitive RING Protein 1	AIRP1	GO:0016021	integral component of membrane	IEA	cellular_component
AT4G24204		AT4G24204	GO:0016021	integral component of membrane	IEA	cellular_component
AT4G25230	RPM1 interacting protein 2	RIN2	GO:0016021	integral component of membrane	IEA	cellular_component
AT4G26580		AT4G26580	GO:0016021	integral component of membrane	IEA	cellular_component
AT4G27470	RING membrane-anchor 3	RMA3	GO:0016021	integral component of membrane	IEA	cellular_component
AT4G28270	RING membrane-anchor 2	RMA2	GO:0016021	integral component of membrane	IEA	cellular_component
AT4G28370		AT4G28370	GO:0016021	integral component of membrane	IEA	cellular_component
AT4G28890		AT4G28890	GO:0016021	integral component of membrane	IEA	cellular_component
AT4G30370		AT4G30370	GO:0016021	integral component of membrane	IEA	cellular_component
AT4G30400		AT4G30400	GO:0016021	integral component of membrane	IEA	cellular_component
AT4G32600		AT4G32600	GO:0016021	integral component of membrane	IEA	cellular_component
AT4G32670		AT4G32670	GO:0016021	integral component of membrane	IEA	cellular_component
AT4G33565		AT4G33565	GO:0016021	integral component of membrane	IEA	cellular_component
AT4G34100	ECERIFERUM 9	CER9	GO:0016021	integral component of membrane	IEA	cellular_component
AT4G35480	RING-H2 finger A3B	RHA3B	GO:0016021	integral component of membrane	IEA	cellular_component
AT4G35840		AT4G35840	GO:0016021	integral component of membrane	IEA	cellular_component
AT4G38140		AT4G38140	GO:0016021	integral component of membrane	IEA	cellular_component
AT4G40070		AT4G40070	GO:0016021	integral component of membrane	IEA	cellular_component
AT5G01070		AT5G01070	GO:0016021	integral component of membrane	IEA	cellular_component
AT5G01450	ABERRANT POLLEN DEVELOPMENT 2	APD2	GO:0016021	integral component of membrane	IEA	cellular_component
AT5G01880		AT5G01880	GO:0016021	integral component of membrane	IEA	cellular_component
AT5G01960		AT5G01960	GO:0016021	integral component of membrane	IEA	cellular_component
AT5G01980		AT5G01980	GO:0016021	integral component of membrane	IEA	cellular_component
AT5G03180		AT5G03180	GO:0016021	integral component of membrane	IEA	cellular_component
AT5G05280		AT5G05280	GO:0016021	integral component of membrane	IEA	cellular_component
AT5G05830		AT5G05830	GO:0016021	integral component of membrane	IEA	cellular_component
AT5G05910		AT5G05910	GO:0016021	integral component of membrane	IEA	cellular_component
AT5G06490		AT5G06490	GO:0016021	integral component of membrane	IEA	cellular_component
AT5G07040		AT5G07040	GO:0016021	integral component of membrane	IEA	cellular_component
AT5G08750		AT5G08750	GO:0016021	integral component of membrane	IEA	cellular_component
AT5G10380		RING1	GO:0016021	integral component of membrane	IEA	cellular_component
AT5G17600		AT5G17600	GO:0016021	integral component of membrane	IEA	cellular_component
AT5G18760		AT5G18760	GO:0016021	integral component of membrane	IEA	cellular_component
AT5G20885		AT5G20885	GO:0016021	integral component of membrane	IEA	cellular_component
AT5G27420	carbon/nitrogen insensitive 1	CNI1	GO:0016021	integral component of membrane	IEA	cellular_component
AT5G36001		AT5G36001	GO:0016021	integral component of membrane	IEA	cellular_component
AT5G38070		AT5G38070	GO:0016021	integral component of membrane	IEA	cellular_component
AT5G40250		AT5G40250	GO:0016021	integral component of membrane	IEA	cellular_component
AT5G41430		AT5G41430	GO:0016021	integral component of membrane	IEA	cellular_component
AT5G41440		AT5G41440	GO:0016021	integral component of membrane	IEA	cellular_component
AT5G41450		AT5G41450	GO:0016021	integral component of membrane	IEA	cellular_component
AT5G42200		AT5G42200	GO:0016021	integral component of membrane	IEA	cellular_component
AT5G43420		AT5G43420	GO:0016021	integral component of membrane	IEA	cellular_component
AT5G46650		AT5G46650	GO:0016021	integral component of membrane	IEA	cellular_component
AT5G47610		AT5G47610	GO:0016021	integral component of membrane	IEA	cellular_component
AT5G51450	RPM1 interacting protein 3	RIN3	GO:0016021	integral component of membrane	IEA	cellular_component
AT5G53110		AT5G53110	GO:0016021	integral component of membrane	IEA	cellular_component
AT5G55970		AT5G55970	GO:0016021	integral component of membrane	IEA	cellular_component
AT5G57750		AT5G57750	GO:0016021	integral component of membrane	IEA	cellular_component
AT5G58580	TOXICOS EN LEVADURA 63	ATL63	GO:0016021	integral component of membrane	IEA	cellular_component
AT5G59000		AT5G59000	GO:0016021	integral component of membrane	IEA	cellular_component
AT5G60580		AT5G60580	GO:0016021	integral component of membrane	IEA	cellular_component
AT5G62460		AT5G62460	GO:0016021	integral component of membrane	IEA	cellular_component
AT5G63780	shoot apical meristem arrest 1	SHA1	GO:0016021	integral component of membrane	IEA	cellular_component
AT5G66070		AT5G66070	GO:0016021	integral component of membrane	IEA	cellular_component
AT5G66160	receptor homology region transmembrane domain ring H2 motif protein 1	RMR1	GO:0016021	integral component of membrane	IEA	cellular_component
AT2G26350	peroxin 10	PEX10	GO:0005779	integral component of peroxisomal membrane	IEA	cellular_component
AT2G17730	NEP-interacting protein 2	NIP2	GO:0031351	integral component of plastid membrane	IDA	cellular_component
AT1G04020	breast cancer associated RING 1	BARD1	GO:0005622	intracellular	ISS	cellular_component
AT1G63900	DIAP1-like protein 1	DAL1	GO:0005622	intracellular	IGI	cellular_component
AT5G66160	receptor homology region transmembrane domain ring H2 motif protein 1	RMR1	GO:0005622	intracellular	IDA	cellular_component
AT3G55530	SALT- AND DROUGHT-INDUCED RING FINGER1	SDIR1	GO:0043231	intracellular membrane-bounded organelle	IDA	cellular_component
AT1G12470		AT1G12470	GO:0006886	intracellular protein transport	IEA	biological_process
AT1G12470		AT1G12470	GO:0006886	intracellular protein transport	IEA	cellular_component
AT1G21650		SECA2	GO:0006886	intracellular protein transport	ISS	biological_process
AT1G21650		SECA2	GO:0006886	intracellular protein transport	ISS	cellular_component
AT2G05170	vacuolar protein sorting 11	VPS11	GO:0006886	intracellular protein transport	IEA	biological_process
AT2G05170	vacuolar protein sorting 11	VPS11	GO:0006886	intracellular protein transport	IEA	cellular_component
AT4G00800		SETH5	GO:0006886	intracellular protein transport	IEA	biological_process
AT4G00800		SETH5	GO:0006886	intracellular protein transport	IEA	cellular_component
AT5G66160	receptor homology region transmembrane domain ring H2 motif protein 1	RMR1	GO:0006886	intracellular protein transport	IDA	biological_process
AT5G66160	receptor homology region transmembrane domain ring H2 motif protein 1	RMR1	GO:0006886	intracellular protein transport	IDA	cellular_component
AT4G34100	ECERIFERUM 9	CER9	GO:0008299	isoprenoid biosynthetic process	IMP	biological_process
AT1G79380	RING DOMAIN LIGASE 4	RGLG4	GO:0009867	jasmonic acid mediated signaling pathway	IMP	biological_process
AT5G63970	RING DOMAIN LIGASE 3	RGLG3	GO:0009867	jasmonic acid mediated signaling pathway	IMP	biological_process
AT5G53110		AT5G53110	GO:0016301	kinase activity	IEA	biological_process
AT5G53110		AT5G53110	GO:0016301	kinase activity	IEA	molecular_function
AT1G08190	vacuolar protein sorting 41	VPS41	GO:0005770	late endosome	IBA	cellular_component
AT1G22670		AT1G22670	GO:0031902	late endosome membrane	IEA	cellular_component
AT1G35625		AT1G35625	GO:0031902	late endosome membrane	IEA	cellular_component
AT1G35630		AT1G35630	GO:0031902	late endosome membrane	IEA	cellular_component
AT2G05170	vacuolar protein sorting 11	VPS11	GO:0031902	late endosome membrane	IEA	cellular_component
AT4G09560		AT4G09560	GO:0031902	late endosome membrane	IEA	cellular_component
AT5G66160	receptor homology region transmembrane domain ring H2 motif protein 1	RMR1	GO:0031902	late endosome membrane	IEA	cellular_component
AT5G13530	KEEP ON GOING	KEG	GO:0045324	late endosome to vacuole transport	IDA	biological_process
AT5G57740	XB3 ortholog 2 in Arabidopsis thaliana	XBAT32	GO:0010311	lateral root formation	IMP	biological_process
AT1G04020	breast cancer associated RING 1	BARD1	GO:0048366	leaf development	IMP	biological_process
AT3G07610	increase in bonsai methylation 1	IBM1	GO:0048366	leaf development	IMP	biological_process
AT1G55250	histone mono-ubiquitination 2	HUB2	GO:0009965	leaf morphogenesis	IMP	biological_process
AT2G44950	histone mono-ubiquitination 1	HUB1	GO:0009965	leaf morphogenesis	IMP	biological_process
AT1G02860	nitrogen limitation adaptation	NLA	GO:0016874	ligase activity	IEA	molecular_function
AT1G03365		AT1G03365	GO:0016874	ligase activity	IEA	molecular_function
AT1G03770	RING 1B	RING1B	GO:0016874	ligase activity	IEA	molecular_function
AT1G05880	ARIADNE 12	ARI12	GO:0016874	ligase activity	IEA	molecular_function
AT1G05890	ARIADNE 5	ARI5	GO:0016874	ligase activity	IEA	molecular_function
AT1G06770	DREB2A-interacting protein 1	DRIP1	GO:0016874	ligase activity	IEA	molecular_function
AT1G10170	NF-X-like 1	NFXL1	GO:0016874	ligase activity	IEA	molecular_function
AT1G12760		AT1G12760	GO:0016874	ligase activity	IEA	molecular_function
AT1G15100	RING-H2 finger A2A	RHA2A	GO:0016874	ligase activity	IEA	molecular_function
AT1G22500	Arabidopsis toxicos en levadura 15	ATL15	GO:0016874	ligase activity	IEA	molecular_function
AT1G49210		AT1G49210	GO:0016874	ligase activity	IEA	molecular_function
AT1G49850		AT1G49850	GO:0016874	ligase activity	IEA	molecular_function
AT1G53490	homolog of human HEI10 ( Enhancer of cell Invasion No.10)	HEI10	GO:0016874	ligase activity	IEA	molecular_function
AT1G54150	SP1-like 2	SPL2	GO:0016874	ligase activity	IEA	molecular_function
AT1G55250	histone mono-ubiquitination 2	HUB2	GO:0016874	ligase activity	IEA	molecular_function
AT1G57800	VARIANT IN METHYLATION 5	VIM5	GO:0016874	ligase activity	IEA	molecular_function
AT1G57820	VARIANT IN METHYLATION 1	VIM1	GO:0016874	ligase activity	IEA	molecular_function
AT1G59560		ZCF61	GO:0016874	ligase activity	IEA	molecular_function
AT1G63170		AT1G63170	GO:0016874	ligase activity	IEA	molecular_function
AT1G63900	DIAP1-like protein 1	DAL1	GO:0016874	ligase activity	IEA	molecular_function
AT1G65040	homolog of yeast Hrd1	Hrd1B	GO:0016874	ligase activity	IEA	molecular_function
AT1G65430	ARIADNE 8	ARI8	GO:0016874	ligase activity	IEA	molecular_function
AT1G66040	VARIANT IN METHYLATION 4	VIM4	GO:0016874	ligase activity	IEA	molecular_function
AT1G66050	VARIANT IN METHYLATION 2	VIM2	GO:0016874	ligase activity	IEA	molecular_function
AT1G66610		AT1G66610	GO:0016874	ligase activity	IEA	molecular_function
AT1G66620		AT1G66620	GO:0016874	ligase activity	IEA	molecular_function
AT1G66630		AT1G66630	GO:0016874	ligase activity	IEA	molecular_function
AT1G66650		AT1G66650	GO:0016874	ligase activity	IEA	molecular_function
AT1G79110	BOI-related gene 2	BRG2	GO:0016874	ligase activity	IEA	molecular_function
AT1G79380	RING DOMAIN LIGASE 4	RGLG4	GO:0016874	ligase activity	IEA	molecular_function
AT2G01150	RING-H2 finger protein 2B	RHA2B	GO:0016874	ligase activity	IEA	molecular_function
AT2G01735	RING-finger protein for embryogenesis	RIE1	GO:0016874	ligase activity	IEA	molecular_function
AT2G04240		XERICO	GO:0016874	ligase activity	IEA	molecular_function
AT2G15530	MED25 BINDING RING-H2 PROTEIN 1	MBR1	GO:0016874	ligase activity	IEA	molecular_function
AT2G16090	ARIADNE 2	ARI2	GO:0016874	ligase activity	IEA	molecular_function
AT2G17450	RING-H2 finger A3A	RHA3A	GO:0016874	ligase activity	IEA	molecular_function
AT2G20650		AT2G20650	GO:0016874	ligase activity	IEA	molecular_function
AT2G22010	related to KPC1	RKP	GO:0016874	ligase activity	IEA	molecular_function
AT2G28840	XB3 ortholog 1 in Arabidopsis thaliana	XBAT31	GO:0016874	ligase activity	IEA	molecular_function
AT2G30580	DREB2A-interacting protein 2	DRIP2	GO:0016874	ligase activity	IEA	molecular_function
AT2G31510	ARIADNE 7	ARI7	GO:0016874	ligase activity	IEA	molecular_function
AT2G31760	ARIADNE 10	ARI10	GO:0016874	ligase activity	IEA	molecular_function
AT2G31770	ARIADNE 9	ARI9	GO:0016874	ligase activity	IEA	molecular_function
AT2G32950	CONSTITUTIVE PHOTOMORPHOGENIC 1	COP1	GO:0016874	ligase activity	IEA	molecular_function
AT2G35000	Arabidopsis toxicos en levadura 9	ATL9	GO:0016874	ligase activity	IEA	molecular_function
AT2G38920		AT2G38920	GO:0016874	ligase activity	IEA	molecular_function
AT2G39720	RING-H2 finger C2A	RHC2A	GO:0016874	ligase activity	IEA	molecular_function
AT2G40830	RING-H2 finger C1A	RHC1A	GO:0016874	ligase activity	IEA	molecular_function
AT2G41980		AT2G41980	GO:0016874	ligase activity	IEA	molecular_function
AT2G42360		AT2G42360	GO:0016874	ligase activity	IEA	molecular_function
AT2G44950	histone mono-ubiquitination 1	HUB1	GO:0016874	ligase activity	IEA	molecular_function
AT3G01650	RING domain ligase1	RGLG1	GO:0016874	ligase activity	IEA	molecular_function
AT3G02290		AT3G02290	GO:0016874	ligase activity	IEA	molecular_function
AT3G05200	Arabidopsis toxicos en levadura 6	ATL6	GO:0016874	ligase activity	IEA	molecular_function
AT3G06140	LOG2-LIKE UBIQUITIN LIGASE4	LUL4	GO:0016874	ligase activity	IEA	molecular_function
AT3G08505		AT3G08505	GO:0016874	ligase activity	IEA	molecular_function
AT3G09770	LOSS OF GDU 2	LOG2	GO:0016874	ligase activity	IEA	molecular_function
AT3G12920	BOI-related gene 3	BRG3	GO:0016874	ligase activity	IEA	molecular_function
AT3G16090	homolog of yeast Hrd1	Hrd1A	GO:0016874	ligase activity	IEA	molecular_function
AT3G18290	BRUTUS	BTS	GO:0016874	ligase activity	IEA	molecular_function
AT3G19910		AT3G19910	GO:0016874	ligase activity	IEA	molecular_function
AT3G19950		AT3G19950	GO:0016874	ligase activity	IEA	molecular_function
AT3G23060		AT3G23060	GO:0016874	ligase activity	IEA	molecular_function
AT3G23280	XB3 ortholog 5 in Arabidopsis thaliana	XBAT35	GO:0016874	ligase activity	IEA	molecular_function
AT3G24800	proteolysis 1	PRT1	GO:0016874	ligase activity	IEA	molecular_function
AT3G27710	ARIADNE 3	ARI3	GO:0016874	ligase activity	IEA	molecular_function
AT3G46620	RING and Domain of Unknown Function 1117 1	RDUF1	GO:0016874	ligase activity	IEA	molecular_function
AT3G47990	SUGAR-INSENSITIVE 3	SIS3	GO:0016874	ligase activity	IEA	molecular_function
AT3G53410	LOG2-LIKE UBIQUITIN LIGASE2	LUL2	GO:0016874	ligase activity	IEA	molecular_function
AT3G55530	SALT- AND DROUGHT-INDUCED RING FINGER1	SDIR1	GO:0016874	ligase activity	IEA	molecular_function
AT3G56580		AT3G56580	GO:0016874	ligase activity	IEA	molecular_function
AT3G58040	seven in absentia of Arabidopsis 2	SINAT2	GO:0016874	ligase activity	IEA	molecular_function
AT3G60220	TOXICOS EN LEVADURA 4	ATL4	GO:0016874	ligase activity	IEA	molecular_function
AT3G61790		AT3G61790	GO:0016874	ligase activity	IEA	molecular_function
AT3G63530	BIG BROTHER	BB	GO:0016874	ligase activity	IEA	molecular_function
AT4G00335	RING-H2 finger B1A	RHB1A	GO:0016874	ligase activity	IEA	molecular_function
AT4G03000		AT4G03000	GO:0016874	ligase activity	IEA	molecular_function
AT4G03510	RING membrane-anchor 1	RMA1	GO:0016874	ligase activity	IEA	molecular_function
AT4G08590	ORTHRUS-like	ORTHL	GO:0016874	ligase activity	IEA	molecular_function
AT4G10160		AT4G10160	GO:0016874	ligase activity	IEA	molecular_function
AT4G11360	RING-H2 finger A1B	RHA1B	GO:0016874	ligase activity	IEA	molecular_function
AT4G11370	RING-H2 finger A1A	RHA1A	GO:0016874	ligase activity	IEA	molecular_function
AT4G11680		AT4G11680	GO:0016874	ligase activity	IEA	molecular_function
AT4G14220	RING-H2 group F1A	RHF1A	GO:0016874	ligase activity	IEA	molecular_function
AT4G14365	XB3 ortholog 4 in Arabidopsis thaliana	XBAT34	GO:0016874	ligase activity	IEA	molecular_function
AT4G19700		RING	GO:0016874	ligase activity	IEA	molecular_function
AT4G23450	ABA Insensitive RING Protein 1	AIRP1	GO:0016874	ligase activity	IEA	molecular_function
AT4G24015		AT4G24015	GO:0016874	ligase activity	IEA	molecular_function
AT4G25230	RPM1 interacting protein 2	RIN2	GO:0016874	ligase activity	IEA	molecular_function
AT4G27470	RING membrane-anchor 3	RMA3	GO:0016874	ligase activity	IEA	molecular_function
AT4G27880		AT4G27880	GO:0016874	ligase activity	IEA	molecular_function
AT4G28270	RING membrane-anchor 2	RMA2	GO:0016874	ligase activity	IEA	molecular_function
AT4G28890		AT4G28890	GO:0016874	ligase activity	IEA	molecular_function
AT4G34040	MED25 BINDING RING-H2 PROTEIN 2	MBR2	GO:0016874	ligase activity	IEA	molecular_function
AT4G34100	ECERIFERUM 9	CER9	GO:0016874	ligase activity	IEA	molecular_function
AT4G34370	ARIADNE 1	ARI1	GO:0016874	ligase activity	IEA	molecular_function
AT4G35480	RING-H2 finger A3B	RHA3B	GO:0016874	ligase activity	IEA	molecular_function
AT5G02750	SHOOT GRAVITROPISM 9	SGR9	GO:0016874	ligase activity	IEA	molecular_function
AT5G03200	LOG2-LIKE UBIQUITIN LIGASE1	LUL1	GO:0016874	ligase activity	IEA	molecular_function
AT5G07270	XB3 ortholog 3 in Arabidopsis thaliana	XBAT33	GO:0016874	ligase activity	IEA	molecular_function
AT5G08730	ARIADNE 16	ARI16	GO:0016874	ligase activity	IEA	molecular_function
AT5G10380		RING1	GO:0016874	ligase activity	IEA	molecular_function
AT5G13530	KEEP ON GOING	KEG	GO:0016874	ligase activity	IEA	molecular_function
AT5G14420	RING domain ligase2	RGLG2	GO:0016874	ligase activity	IEA	molecular_function
AT5G18650		AT5G18650	GO:0016874	ligase activity	IEA	molecular_function
AT5G19080	LOG2-LIKE UBIQUITIN LIGASE3	LUL3	GO:0016874	ligase activity	IEA	molecular_function
AT5G20910	ABI3-interacting protein 2	AIP2	GO:0016874	ligase activity	IEA	molecular_function
AT5G22000	RING-H2 group F2A	RHF2A	GO:0016874	ligase activity	IEA	molecular_function
AT5G27420	carbon/nitrogen insensitive 1	CNI1	GO:0016874	ligase activity	IEA	molecular_function
AT5G37870		AT5G37870	GO:0016874	ligase activity	IEA	molecular_function
AT5G37890		AT5G37890	GO:0016874	ligase activity	IEA	molecular_function
AT5G37910		AT5G37910	GO:0016874	ligase activity	IEA	molecular_function
AT5G37930		AT5G37930	GO:0016874	ligase activity	IEA	molecular_function
AT5G39550	VARIANT IN METHYLATION 3	VIM3	GO:0016874	ligase activity	IEA	molecular_function
AT5G42200		AT5G42200	GO:0016874	ligase activity	IEA	molecular_function
AT5G42940		AT5G42940	GO:0016874	ligase activity	IEA	molecular_function
AT5G44280	RING 1A	RING1A	GO:0016874	ligase activity	IEA	molecular_function
AT5G45100	BOI-related gene 1	BRG1	GO:0016874	ligase activity	IEA	molecular_function
AT5G51450	RPM1 interacting protein 3	RIN3	GO:0016874	ligase activity	IEA	molecular_function
AT5G57740	XB3 ortholog 2 in Arabidopsis thaliana	XBAT32	GO:0016874	ligase activity	IEA	molecular_function
AT5G58410		AT5G58410	GO:0016874	ligase activity	IEA	molecular_function
AT5G59550	RING and Domain of Unknown Function 1117 2	RDUF2	GO:0016874	ligase activity	IEA	molecular_function
AT5G63750	ARIADNE 13	ARI13	GO:0016874	ligase activity	IEA	molecular_function
AT5G63760	ARIADNE 15	ARI15	GO:0016874	ligase activity	IEA	molecular_function
AT5G63780	shoot apical meristem arrest 1	SHA1	GO:0016874	ligase activity	IEA	molecular_function
AT5G63970	RING DOMAIN LIGASE 3	RGLG3	GO:0016874	ligase activity	IEA	molecular_function
AT5G64920	COP1-interacting protein 8	CIP8	GO:0016874	ligase activity	IEA	molecular_function
AT1G14180		AT1G14180	GO:0016829	lyase activity	IEA	molecular_function
AT2G05170	vacuolar protein sorting 11	VPS11	GO:0007040	lysosome organization	IBA	biological_process
AT2G17730	NEP-interacting protein 2	NIP2	GO:0009299	mRNA transcription	IPI	biological_process
AT1G57800	VARIANT IN METHYLATION 5	VIM5	GO:0010216	maintenance of DNA methylation	IBA	biological_process
AT1G57820	VARIANT IN METHYLATION 1	VIM1	GO:0010216	maintenance of DNA methylation	IBA	biological_process
AT1G66040	VARIANT IN METHYLATION 4	VIM4	GO:0010216	maintenance of DNA methylation	IBA	biological_process
AT1G66050	VARIANT IN METHYLATION 2	VIM2	GO:0010216	maintenance of DNA methylation	IBA	biological_process
AT3G54360		AT3G54360	GO:0010216	maintenance of DNA methylation	IBA	biological_process
AT4G08590	ORTHRUS-like	ORTHL	GO:0010216	maintenance of DNA methylation	IBA	biological_process
AT5G39550	VARIANT IN METHYLATION 3	VIM3	GO:0010216	maintenance of DNA methylation	IBA	biological_process
AT1G03770	RING 1B	RING1B	GO:0010076	maintenance of floral meristem identity	IMP	biological_process
AT5G44280	RING 1A	RING1A	GO:0010076	maintenance of floral meristem identity	IMP	biological_process
AT1G03770	RING 1B	RING1B	GO:0010077	maintenance of inflorescence meristem identity	IMP	biological_process
AT5G44280	RING 1A	RING1A	GO:0010077	maintenance of inflorescence meristem identity	IMP	biological_process
AT1G04020	breast cancer associated RING 1	BARD1	GO:0010078	maintenance of root meristem identity	IMP	biological_process
AT1G03770	RING 1B	RING1B	GO:0010492	maintenance of shoot apical meristem identity	IMP	biological_process
AT1G04020	breast cancer associated RING 1	BARD1	GO:0010492	maintenance of shoot apical meristem identity	IMP	biological_process
AT5G44280	RING 1A	RING1A	GO:0010492	maintenance of shoot apical meristem identity	IMP	biological_process
AT5G63780	shoot apical meristem arrest 1	SHA1	GO:0010492	maintenance of shoot apical meristem identity	IMP	biological_process
AT4G14220	RING-H2 group F1A	RHF1A	GO:0009561	megagametogenesis	IGI	biological_process
AT5G22000	RING-H2 group F2A	RHF2A	GO:0009561	megagametogenesis	IGI	biological_process
AT1G53490	homolog of human HEI10 ( Enhancer of cell Invasion No.10)	HEI10	GO:0007126	meiotic nuclear division	IMP	biological_process
AT1G21650		SECA2	GO:0016020	membrane	IEA	cellular_component
AT2G26135		AT2G26135	GO:0016020	membrane	ISS	cellular_component
AT2G34200		AT2G34200	GO:0016020	membrane	IDA	cellular_component
AT3G62690	AtL5	ATL5	GO:0016020	membrane	ISS	cellular_component
AT4G03510	RING membrane-anchor 1	RMA1	GO:0016020	membrane	IDA	cellular_component
AT4G14220	RING-H2 group F1A	RHF1A	GO:0016020	membrane	IDA	cellular_component
AT5G06420		AT5G06420	GO:0016020	membrane	IDA	cellular_component
AT5G27420	carbon/nitrogen insensitive 1	CNI1	GO:0016020	membrane	IDA	cellular_component
AT5G63780	shoot apical meristem arrest 1	SHA1	GO:0048507	meristem development	IMP	biological_process
AT1G05880	ARIADNE 12	ARI12	GO:0046872	metal ion binding	IEA	molecular_function
AT2G21420		AT2G21420	GO:0046872	metal ion binding	IEA	molecular_function
AT2G26130		AT2G26130	GO:0046872	metal ion binding	IEA	molecular_function
AT3G07610	increase in bonsai methylation 1	IBM1	GO:0046872	metal ion binding	IEA	molecular_function
AT3G45480		AT3G45480	GO:0046872	metal ion binding	IEA	molecular_function
AT4G34370	ARIADNE 1	ARI1	GO:0046872	metal ion binding	IEA	molecular_function
AT5G01160		AT5G01160	GO:0046872	metal ion binding	IEA	molecular_function
AT5G37560		AT5G37560	GO:0046872	metal ion binding	IEA	molecular_function
AT1G57820	VARIANT IN METHYLATION 1	VIM1	GO:0008327	methyl-CpG binding	IDA	molecular_function
AT5G39550	VARIANT IN METHYLATION 3	VIM3	GO:0008327	methyl-CpG binding	IDA	molecular_function
AT1G57820	VARIANT IN METHYLATION 1	VIM1	GO:0010428	methyl-CpNpG binding	IDA	molecular_function
AT5G39550	VARIANT IN METHYLATION 3	VIM3	GO:0010428	methyl-CpNpG binding	IDA	molecular_function
AT1G57820	VARIANT IN METHYLATION 1	VIM1	GO:0010429	methyl-CpNpN binding	IDA	molecular_function
AT5G39550	VARIANT IN METHYLATION 3	VIM3	GO:0010429	methyl-CpNpN binding	IDA	molecular_function
AT3G07610	increase in bonsai methylation 1	IBM1	GO:0032259	methylation	IEA	biological_process
AT3G07610	increase in bonsai methylation 1	IBM1	GO:0008168	methyltransferase activity	IEA	biological_process
AT3G07610	increase in bonsai methylation 1	IBM1	GO:0008168	methyltransferase activity	IEA	molecular_function
AT4G14220	RING-H2 group F1A	RHF1A	GO:0055046	microgametogenesis	IGI	biological_process
AT5G22000	RING-H2 group F2A	RHF2A	GO:0055046	microgametogenesis	IGI	biological_process
AT2G21380		AT2G21380	GO:0005874	microtubule	IEA	cellular_component
AT4G39050		AT4G39050	GO:0005874	microtubule	IEA	cellular_component
AT2G21380		AT2G21380	GO:0008017	microtubule binding	IEA	molecular_function
AT4G39050		AT4G39050	GO:0008017	microtubule binding	IEA	molecular_function
AT2G21380		AT2G21380	GO:0003777	microtubule motor activity	ISS	molecular_function
AT4G39050		AT4G39050	GO:0003777	microtubule motor activity	ISS	molecular_function
AT1G18470		AT1G18470	GO:0005739	mitochondrion	ISM	cellular_component
AT1G22510		AT1G22510	GO:0005739	mitochondrion	ISM	cellular_component
AT1G54150	SP1-like 2	SPL2	GO:0005739	mitochondrion	ISM	cellular_component
AT1G59560		ZCF61	GO:0005739	mitochondrion	ISM	cellular_component
AT1G63900	DIAP1-like protein 1	DAL1	GO:0005739	mitochondrion	ISM	cellular_component
AT2G15580		AT2G15580	GO:0005739	mitochondrion	ISM	cellular_component
AT2G44950	histone mono-ubiquitination 1	HUB1	GO:0005739	mitochondrion	IDA	cellular_component
AT3G10815		AT3G10815	GO:0005739	mitochondrion	ISM	cellular_component
AT3G45510		AT3G45510	GO:0005739	mitochondrion	ISM	cellular_component
AT4G22250		AT4G22250	GO:0005739	mitochondrion	ISM	cellular_component
AT4G27880		AT4G27880	GO:0005739	mitochondrion	IDA	cellular_component
AT4G39050		AT4G39050	GO:0005739	mitochondrion	IEA	cellular_component
AT5G41350		AT5G41350	GO:0005739	mitochondrion	IDA	cellular_component
AT5G66070		AT5G66070	GO:0005739	mitochondrion	ISM	cellular_component
AT1G54150	SP1-like 2	SPL2	GO:0007005	mitochondrion organization	IEA	biological_process
AT1G59560		ZCF61	GO:0007005	mitochondrion organization	IEA	biological_process
AT1G63900	DIAP1-like protein 1	DAL1	GO:0007005	mitochondrion organization	IEA	biological_process
AT2G38185	ABERRANT POLLEN DEVELOPMENT 1	APD1	GO:0007067	mitotic nuclear division	IMP	biological_process
AT2G38195	ABERRANT POLLEN DEVELOPMENT 4	APD4	GO:0007067	mitotic nuclear division	IMP	biological_process
AT2G38220	ABERRANT POLLEN DEVELOPMENT 3	APD3	GO:0007067	mitotic nuclear division	IMP	biological_process
AT5G01450	ABERRANT POLLEN DEVELOPMENT 2	APD2	GO:0007067	mitotic nuclear division	IMP	biological_process
AT1G35183		AT1G35183	GO:0003674	molecular_function	ND	molecular_function
AT4G28370		AT4G28370	GO:0080001	mucilage extrusion from seed coat	IMP	biological_process
AT4G28370		AT4G28370	GO:0048363	mucilage pectin metabolic process	IMP	biological_process
AT1G66610		AT1G66610	GO:0007275	multicellular organism development	IEA	biological_process
AT1G66610		AT1G66610	GO:0007275	multicellular organism development	ISS	biological_process
AT1G66620		AT1G66620	GO:0007275	multicellular organism development	IEA	biological_process
AT1G66620		AT1G66620	GO:0007275	multicellular organism development	ISS	biological_process
AT1G66630		AT1G66630	GO:0007275	multicellular organism development	IEA	biological_process
AT1G66630		AT1G66630	GO:0007275	multicellular organism development	ISS	biological_process
AT1G66650		AT1G66650	GO:0007275	multicellular organism development	IEA	biological_process
AT1G66650		AT1G66650	GO:0007275	multicellular organism development	ISS	biological_process
AT2G41980		AT2G41980	GO:0007275	multicellular organism development	IEA	biological_process
AT2G41980		AT2G41980	GO:0007275	multicellular organism development	ISS	biological_process
AT3G58040	seven in absentia of Arabidopsis 2	SINAT2	GO:0007275	multicellular organism development	IEA	biological_process
AT3G58040	seven in absentia of Arabidopsis 2	SINAT2	GO:0007275	multicellular organism development	ISS	biological_process
AT3G61790		AT3G61790	GO:0007275	multicellular organism development	IEA	biological_process
AT3G61790		AT3G61790	GO:0007275	multicellular organism development	ISS	biological_process
AT4G27880		AT4G27880	GO:0007275	multicellular organism development	IEA	biological_process
AT4G27880		AT4G27880	GO:0007275	multicellular organism development	ISS	biological_process
AT5G37870		AT5G37870	GO:0007275	multicellular organism development	IEA	biological_process
AT5G37870		AT5G37870	GO:0007275	multicellular organism development	ISS	biological_process
AT5G37890		AT5G37890	GO:0007275	multicellular organism development	IEA	biological_process
AT5G37890		AT5G37890	GO:0007275	multicellular organism development	ISS	biological_process
AT5G37910		AT5G37910	GO:0007275	multicellular organism development	IEA	biological_process
AT5G37910		AT5G37910	GO:0007275	multicellular organism development	ISS	biological_process
AT5G37930		AT5G37930	GO:0007275	multicellular organism development	IEA	biological_process
AT5G37930		AT5G37930	GO:0007275	multicellular organism development	ISS	biological_process
AT5G13530	KEEP ON GOING	KEG	GO:0009788	negative regulation of abscisic acid-activated signaling pathway	IMP	biological_process
AT5G20910	ABI3-interacting protein 2	AIP2	GO:0009788	negative regulation of abscisic acid-activated signaling pathway	IMP	biological_process
AT4G19700		RING	GO:2000117	negative regulation of cysteine-type endopeptidase activity	IDA	biological_process
AT4G19700		RING	GO:2000117	negative regulation of cysteine-type endopeptidase activity	IDA	molecular_function
AT5G18650		AT5G18650	GO:1900425	negative regulation of defense response to bacterium	IMP	biological_process
AT5G57740	XB3 ortholog 2 in Arabidopsis thaliana	XBAT32	GO:0010366	negative regulation of ethylene biosynthetic process	IMP	biological_process
AT1G04020	breast cancer associated RING 1	BARD1	GO:0045717	negative regulation of fatty acid biosynthetic process	IBA	biological_process
AT4G21070	breast cancer susceptibility1	BRCA1	GO:0045717	negative regulation of fatty acid biosynthetic process	IBA	biological_process
AT1G03770	RING 1B	RING1B	GO:0045814	negative regulation of gene expression, epigenetic	IGI	biological_process
AT5G44280	RING 1A	RING1A	GO:0045814	negative regulation of gene expression, epigenetic	IGI	biological_process
AT3G07610	increase in bonsai methylation 1	IBM1	GO:0060969	negative regulation of gene silencing	IMP	biological_process
AT1G09060		AT1G09060	GO:2000616	negative regulation of histone H3-K9 acetylation	IMP	biological_process
AT1G09060		AT1G09060	GO:0051573	negative regulation of histone H3-K9 methylation	IGI	biological_process
AT1G04020	breast cancer associated RING 1	BARD1	GO:0035067	negative regulation of histone acetylation	IBA	biological_process
AT4G21070	breast cancer susceptibility1	BRCA1	GO:0035067	negative regulation of histone acetylation	IBA	biological_process
AT1G11100		AT1G11100	GO:0048025	negative regulation of mRNA splicing, via spliceosome	IBA	biological_process
AT1G50410		AT1G50410	GO:0048025	negative regulation of mRNA splicing, via spliceosome	IBA	biological_process
AT1G61140	embryo sac development arrest 16	EDA16	GO:0048025	negative regulation of mRNA splicing, via spliceosome	IBA	biological_process
AT3G63530	BIG BROTHER	BB	GO:0046621	negative regulation of organ growth	IMP	biological_process
AT4G19700		RING	GO:0043069	negative regulation of programmed cell death	IMP	biological_process
AT3G56580		AT3G56580	GO:1902006	negative regulation of proline biosynthetic process	IMP	biological_process
AT3G01650	RING domain ligase1	RGLG1	GO:0080148	negative regulation of response to water deprivation	IGI	biological_process
AT5G14420	RING domain ligase2	RGLG2	GO:0080148	negative regulation of response to water deprivation	IGI	biological_process
AT3G19140	DAY NEUTRAL FLOWERING	DNF	GO:0048577	negative regulation of short-day photoperiodism, flowering	IMP	biological_process
AT1G10170	NF-X-like 1	NFXL1	GO:0000122	negative regulation of transcription from RNA polymerase II promoter	IBA	biological_process
AT1G03770	RING 1B	RING1B	GO:0045892	negative regulation of transcription, DNA-templated	IGI	biological_process
AT1G04020	breast cancer associated RING 1	BARD1	GO:0045892	negative regulation of transcription, DNA-templated	IMP	biological_process
AT5G44280	RING 1A	RING1A	GO:0045892	negative regulation of transcription, DNA-templated	IGI	biological_process
AT5G20570	RING-box 1	RBX1	GO:0043224	nuclear SCF ubiquitin ligase complex	IBA	cellular_component
AT2G32950	CONSTITUTIVE PHOTOMORPHOGENIC 1	COP1	GO:0016604	nuclear body	IDA	cellular_component
AT1G57800	VARIANT IN METHYLATION 5	VIM5	GO:0005720	nuclear heterochromatin	IBA	cellular_component
AT1G57820	VARIANT IN METHYLATION 1	VIM1	GO:0005720	nuclear heterochromatin	IBA	cellular_component
AT1G66040	VARIANT IN METHYLATION 4	VIM4	GO:0005720	nuclear heterochromatin	IBA	cellular_component
AT1G66050	VARIANT IN METHYLATION 2	VIM2	GO:0005720	nuclear heterochromatin	IBA	cellular_component
AT3G54360		AT3G54360	GO:0005720	nuclear heterochromatin	IBA	cellular_component
AT4G08590	ORTHRUS-like	ORTHL	GO:0005720	nuclear heterochromatin	IBA	cellular_component
AT5G39550	VARIANT IN METHYLATION 3	VIM3	GO:0005720	nuclear heterochromatin	IBA	cellular_component
AT1G02860	nitrogen limitation adaptation	NLA	GO:0016607	nuclear speck	IEA	cellular_component
AT1G61620		AT1G61620	GO:0016607	nuclear speck	IDA	cellular_component
AT2G32950	CONSTITUTIVE PHOTOMORPHOGENIC 1	COP1	GO:0000152	nuclear ubiquitin ligase complex	TAS	cellular_component
AT1G01350		AT1G01350	GO:0003676	nucleic acid binding	ISS	molecular_function
AT2G47090		AT2G47090	GO:0003676	nucleic acid binding	ISS	molecular_function
AT3G08505		AT3G08505	GO:0003676	nucleic acid binding	ISS	molecular_function
AT3G45480		AT3G45480	GO:0003676	nucleic acid binding	IEA	molecular_function
AT3G51325		AT3G51325	GO:0003676	nucleic acid binding	ISS	molecular_function
AT4G01020		AT4G01020	GO:0003676	nucleic acid binding	ISS	molecular_function
AT4G19670		AT4G19670	GO:0003676	nucleic acid binding	IEA	molecular_function
AT5G06420		AT5G06420	GO:0003676	nucleic acid binding	ISS	molecular_function
AT5G07640		AT5G07640	GO:0003676	nucleic acid binding	IEA	molecular_function
AT5G10370		AT5G10370	GO:0003676	nucleic acid binding	ISS	molecular_function
AT5G22750		RAD5	GO:0003676	nucleic acid binding	IEA	molecular_function
AT5G43530		AT5G43530	GO:0003676	nucleic acid binding	IEA	molecular_function
AT5G60250		AT5G60250	GO:0003676	nucleic acid binding	IEA	molecular_function
AT1G08190	vacuolar protein sorting 41	VPS41	GO:0000166	nucleotide binding	ISS	molecular_function
AT2G28540		AT2G28540	GO:0000166	nucleotide binding	IEA	molecular_function
AT3G45630		AT3G45630	GO:0000166	nucleotide binding	IEA	molecular_function
AT5G60170		AT5G60170	GO:0000166	nucleotide binding	IEA	molecular_function
AT1G01350		AT1G01350	GO:0005634	nucleus	ISM	cellular_component
AT1G02860	nitrogen limitation adaptation	NLA	GO:0005634	nucleus	IDA	cellular_component
AT1G02860	nitrogen limitation adaptation	NLA	GO:0005634	nucleus	ISM	cellular_component
AT1G03365		AT1G03365	GO:0005634	nucleus	ISM	cellular_component
AT1G03770	RING 1B	RING1B	GO:0005634	nucleus	IDA	cellular_component
AT1G03770	RING 1B	RING1B	GO:0005634	nucleus	ISM	cellular_component
AT1G04020	breast cancer associated RING 1	BARD1	GO:0005634	nucleus	IDA	cellular_component
AT1G04020	breast cancer associated RING 1	BARD1	GO:0005634	nucleus	ISM	cellular_component
AT1G04360		AT1G04360	GO:0005634	nucleus	ISM	cellular_component
AT1G04790		AT1G04790	GO:0005634	nucleus	ISM	cellular_component
AT1G05120		AT1G05120	GO:0005634	nucleus	ISM	cellular_component
AT1G05880	ARIADNE 12	ARI12	GO:0005634	nucleus	ISM	cellular_component
AT1G05890	ARIADNE 5	ARI5	GO:0005634	nucleus	ISM	cellular_component
AT1G06770	DREB2A-interacting protein 1	DRIP1	GO:0005634	nucleus	IDA	cellular_component
AT1G06770	DREB2A-interacting protein 1	DRIP1	GO:0005634	nucleus	ISM	cellular_component
AT1G08190	vacuolar protein sorting 41	VPS41	GO:0005634	nucleus	ISM	cellular_component
AT1G09060		AT1G09060	GO:0005634	nucleus	IDA	cellular_component
AT1G09060		AT1G09060	GO:0005634	nucleus	ISM	cellular_component
AT1G10170	NF-X-like 1	NFXL1	GO:0005634	nucleus	IDA	cellular_component
AT1G10170	NF-X-like 1	NFXL1	GO:0005634	nucleus	ISM	cellular_component
AT1G10170	NF-X-like 1	NFXL1	GO:0005634	nucleus	ISS	cellular_component
AT1G10650		AT1G10650	GO:0005634	nucleus	IEA	cellular_component
AT1G11100		AT1G11100	GO:0005634	nucleus	ISM	cellular_component
AT1G11950		AT1G11950	GO:0005634	nucleus	ISM	cellular_component
AT1G12760		AT1G12760	GO:0005634	nucleus	ISM	cellular_component
AT1G13195		AT1G13195	GO:0005634	nucleus	ISM	cellular_component
AT1G14180		AT1G14180	GO:0005634	nucleus	ISM	cellular_component
AT1G14200		AT1G14200	GO:0005634	nucleus	ISM	cellular_component
AT1G15100	RING-H2 finger A2A	RHA2A	GO:0005634	nucleus	IEA	cellular_component
AT1G17970		AT1G17970	GO:0005634	nucleus	ISM	cellular_component
AT1G18660		AT1G18660	GO:0005634	nucleus	ISM	cellular_component
AT1G18760		AT1G18760	GO:0005634	nucleus	ISM	cellular_component
AT1G18770		AT1G18770	GO:0005634	nucleus	ISM	cellular_component
AT1G18910		AT1G18910	GO:0005634	nucleus	ISM	cellular_component
AT1G19310		AT1G19310	GO:0005634	nucleus	ISM	cellular_component
AT1G19680		AT1G19680	GO:0005634	nucleus	ISM	cellular_component
AT1G21960		AT1G21960	GO:0005634	nucleus	ISM	cellular_component
AT1G22510		AT1G22510	GO:0005634	nucleus	ISM	cellular_component
AT1G23980		AT1G23980	GO:0005634	nucleus	ISM	cellular_component
AT1G24440		AT1G24440	GO:0005634	nucleus	ISM	cellular_component
AT1G24580		AT1G24580	GO:0005634	nucleus	ISM	cellular_component
AT1G26800		AT1G26800	GO:0005634	nucleus	ISM	cellular_component
AT1G28040		AT1G28040	GO:0005634	nucleus	ISM	cellular_component
AT1G32340	NDR1/HIN1-like 8	NHL8	GO:0005634	nucleus	ISM	cellular_component
AT1G32361		ATL1F	GO:0005634	nucleus	ISM	cellular_component
AT1G32740		AT1G32740	GO:0005634	nucleus	IEA	cellular_component
AT1G33480		AT1G33480	GO:0005634	nucleus	ISM	cellular_component
AT1G35183		AT1G35183	GO:0005634	nucleus	ISM	cellular_component
AT1G36950		AT1G36950	GO:0005634	nucleus	ISM	cellular_component
AT1G45180		AT1G45180	GO:0005634	nucleus	ISM	cellular_component
AT1G45976	S-ribonuclease binding protein 1	SBP1	GO:0005634	nucleus	IEA	cellular_component
AT1G45976	S-ribonuclease binding protein 1	SBP1	GO:0005634	nucleus	ISM	cellular_component
AT1G47570		AT1G47570	GO:0005634	nucleus	ISM	cellular_component
AT1G49850		AT1G49850	GO:0005634	nucleus	ISM	cellular_component
AT1G50410		AT1G50410	GO:0005634	nucleus	IEA	cellular_component
AT1G50410		AT1G50410	GO:0005634	nucleus	ISM	cellular_component
AT1G53190		AT1G53190	GO:0005634	nucleus	ISM	cellular_component
AT1G53490	homolog of human HEI10 ( Enhancer of cell Invasion No.10)	HEI10	GO:0005634	nucleus	IBA	cellular_component
AT1G53490	homolog of human HEI10 ( Enhancer of cell Invasion No.10)	HEI10	GO:0005634	nucleus	ISM	cellular_component
AT1G53820		AT1G53820	GO:0005634	nucleus	ISM	cellular_component
AT1G55250	histone mono-ubiquitination 2	HUB2	GO:0005634	nucleus	IDA	cellular_component
AT1G55250	histone mono-ubiquitination 2	HUB2	GO:0005634	nucleus	ISM	cellular_component
AT1G57730		AT1G57730	GO:0005634	nucleus	ISM	cellular_component
AT1G57800	VARIANT IN METHYLATION 5	VIM5	GO:0005634	nucleus	ISM	cellular_component
AT1G57820	VARIANT IN METHYLATION 1	VIM1	GO:0005634	nucleus	IDA	cellular_component
AT1G57820	VARIANT IN METHYLATION 1	VIM1	GO:0005634	nucleus	ISM	cellular_component
AT1G60610		AT1G60610	GO:0005634	nucleus	IEA	cellular_component
AT1G61140	embryo sac development arrest 16	EDA16	GO:0005634	nucleus	ISM	cellular_component
AT1G61620		AT1G61620	GO:0005634	nucleus	ISM	cellular_component
AT1G62310		AT1G62310	GO:0005634	nucleus	ISM	cellular_component
AT1G62370		AT1G62370	GO:0005634	nucleus	ISM	cellular_component
AT1G63170		AT1G63170	GO:0005634	nucleus	ISM	cellular_component
AT1G65430	ARIADNE 8	ARI8	GO:0005634	nucleus	ISM	cellular_component
AT1G66040	VARIANT IN METHYLATION 4	VIM4	GO:0005634	nucleus	ISM	cellular_component
AT1G66050	VARIANT IN METHYLATION 2	VIM2	GO:0005634	nucleus	IDA	cellular_component
AT1G66050	VARIANT IN METHYLATION 2	VIM2	GO:0005634	nucleus	ISM	cellular_component
AT1G66610		AT1G66610	GO:0005634	nucleus	ISM	cellular_component
AT1G66610		AT1G66610	GO:0005634	nucleus	ISS	cellular_component
AT1G66620		AT1G66620	GO:0005634	nucleus	ISS	cellular_component
AT1G66630		AT1G66630	GO:0005634	nucleus	ISS	cellular_component
AT1G66650		AT1G66650	GO:0005634	nucleus	ISM	cellular_component
AT1G66650		AT1G66650	GO:0005634	nucleus	ISS	cellular_component
AT1G67180		AT1G67180	GO:0005634	nucleus	ISM	cellular_component
AT1G67856		AT1G67856	GO:0005634	nucleus	ISM	cellular_component
AT1G68180		AT1G68180	GO:0005634	nucleus	ISM	cellular_component
AT1G68820		AT1G68820	GO:0005634	nucleus	ISM	cellular_component
AT1G70910	DESPIERTO	DEP	GO:0005634	nucleus	ISM	cellular_component
AT1G72175		AT1G72175	GO:0005634	nucleus	ISM	cellular_component
AT1G72220		AT1G72220	GO:0005634	nucleus	ISM	cellular_component
AT1G72310		ATL3	GO:0005634	nucleus	ISM	cellular_component
AT1G73760		AT1G73760	GO:0005634	nucleus	ISM	cellular_component
AT1G73950		AT1G73950	GO:0005634	nucleus	ISM	cellular_component
AT1G74770		AT1G74770	GO:0005634	nucleus	ISM	cellular_component
AT1G75400		AT1G75400	GO:0005634	nucleus	ISM	cellular_component
AT1G76410		ATL8	GO:0005634	nucleus	ISM	cellular_component
AT1G77770		AT1G77770	GO:0005634	nucleus	ISM	cellular_component
AT1G79110	BOI-related gene 2	BRG2	GO:0005634	nucleus	ISM	cellular_component
AT1G80400		AT1G80400	GO:0005634	nucleus	ISM	cellular_component
AT2G01150	RING-H2 finger protein 2B	RHA2B	GO:0005634	nucleus	IEA	cellular_component
AT2G02960		AT2G02960	GO:0005634	nucleus	ISM	cellular_component
AT2G03000		AT2G03000	GO:0005634	nucleus	ISM	cellular_component
AT2G05170	vacuolar protein sorting 11	VPS11	GO:0005634	nucleus	ISM	cellular_component
AT2G13900		AT2G13900	GO:0005634	nucleus	ISM	cellular_component
AT2G15530	MED25 BINDING RING-H2 PROTEIN 1	MBR1	GO:0005634	nucleus	ISM	cellular_component
AT2G15580		AT2G15580	GO:0005634	nucleus	ISM	cellular_component
AT2G17450	RING-H2 finger A3A	RHA3A	GO:0005634	nucleus	ISM	cellular_component
AT2G18650	maternal effect embryo arrest 16	MEE16	GO:0005634	nucleus	ISM	cellular_component
AT2G18670		AT2G18670	GO:0005634	nucleus	ISM	cellular_component
AT2G21420		AT2G21420	GO:0005634	nucleus	ISM	cellular_component
AT2G21500		AT2G21500	GO:0005634	nucleus	ISM	cellular_component
AT2G22690		AT2G22690	GO:0005634	nucleus	ISM	cellular_component
AT2G23780		AT2G23780	GO:0005634	nucleus	ISM	cellular_component
AT2G24480		AT2G24480	GO:0005634	nucleus	ISM	cellular_component
AT2G26130		AT2G26130	GO:0005634	nucleus	ISM	cellular_component
AT2G26135		AT2G26135	GO:0005634	nucleus	ISM	cellular_component
AT2G26350	peroxin 10	PEX10	GO:0005634	nucleus	ISM	cellular_component
AT2G28540		AT2G28540	GO:0005634	nucleus	ISM	cellular_component
AT2G29840		AT2G29840	GO:0005634	nucleus	ISM	cellular_component
AT2G30580	DREB2A-interacting protein 2	DRIP2	GO:0005634	nucleus	ISM	cellular_component
AT2G31780	ARIADNE 11	ARI11	GO:0005634	nucleus	ISM	cellular_component
AT2G32950	CONSTITUTIVE PHOTOMORPHOGENIC 1	COP1	GO:0005634	nucleus	IDA	cellular_component
AT2G32950	CONSTITUTIVE PHOTOMORPHOGENIC 1	COP1	GO:0005634	nucleus	IMP	cellular_component
AT2G32950	CONSTITUTIVE PHOTOMORPHOGENIC 1	COP1	GO:0005634	nucleus	ISM	cellular_component
AT2G34920	embryo sac development arrest 18	EDA18	GO:0005634	nucleus	ISM	cellular_component
AT2G35420		AT2G35420	GO:0005634	nucleus	ISM	cellular_component
AT2G37150		AT2G37150	GO:0005634	nucleus	ISM	cellular_component
AT2G37580		AT2G37580	GO:0005634	nucleus	ISM	cellular_component
AT2G37950		AT2G37950	GO:0005634	nucleus	ISM	cellular_component
AT2G38185	ABERRANT POLLEN DEVELOPMENT 1	APD1	GO:0005634	nucleus	ISM	cellular_component
AT2G38195	ABERRANT POLLEN DEVELOPMENT 4	APD4	GO:0005634	nucleus	ISM	cellular_component
AT2G38920		AT2G38920	GO:0005634	nucleus	ISM	cellular_component
AT2G39100		AT2G39100	GO:0005634	nucleus	ISM	cellular_component
AT2G40770		AT2G40770	GO:0005634	nucleus	ISM	cellular_component
AT2G41980		AT2G41980	GO:0005634	nucleus	ISM	cellular_component
AT2G41980		AT2G41980	GO:0005634	nucleus	ISS	cellular_component
AT2G42030		AT2G42030	GO:0005634	nucleus	ISM	cellular_component
AT2G42350		AT2G42350	GO:0005634	nucleus	ISM	cellular_component
AT2G42360		AT2G42360	GO:0005634	nucleus	ISM	cellular_component
AT2G44330		AT2G44330	GO:0005634	nucleus	ISM	cellular_component
AT2G44410		AT2G44410	GO:0005634	nucleus	ISM	cellular_component
AT2G44950	histone mono-ubiquitination 1	HUB1	GO:0005634	nucleus	IDA	cellular_component
AT2G44950	histone mono-ubiquitination 1	HUB1	GO:0005634	nucleus	ISM	cellular_component
AT2G46493		AT2G46493	GO:0005634	nucleus	ISM	cellular_component
AT2G47090		AT2G47090	GO:0005634	nucleus	ISM	cellular_component
AT2G47560		AT2G47560	GO:0005634	nucleus	ISM	cellular_component
AT3G02290		AT3G02290	GO:0005634	nucleus	ISM	cellular_component
AT3G03550		AT3G03550	GO:0005634	nucleus	ISM	cellular_component
AT3G05545		AT3G05545	GO:0005634	nucleus	ISM	cellular_component
AT3G05670		AT3G05670	GO:0005634	nucleus	ISM	cellular_component
AT3G07120		AT3G07120	GO:0005634	nucleus	ISM	cellular_component
[truncated: 2,114 more rows]

## Sheet: Literature
Gene ID	Gene symbol	Pubmed ID	Title	Year	Journal
[truncated: 3,327 more rows]
