# Supplementary material for: Genomic and Phenomic Screens for Flower Related RING Type Ubiquitin E3 Ligases in Arabidopsis
Source: Front Plant Sci. 2017 Mar 28;8:416. doi: 10.3389/fpls.2017.00416 (PMC5368169; doi:10.3389/fpls.2017.00416)
Supplement: Supplementary file 3 [file Table3.XLSX]

## Sheet: 3. A. excluded RINGs
Supplemental Table 3. A. RING domain proteins excluded from the curated collection
(A)				(B)
Source of analyzed RINGs				Excluded 31 RING domain proteins and the reason for exclusion
This Study	Stone	Kosarev		Source	AGI	Reason	summary
AT1G03365	AT1G21655	AT1G19310		Common	AT1G74760	Obsolete merged with AT1G74770	merged
AT1G04020	AT1G27010	AT1G74990		Common	AT2G38190	Obsolete merged with AT2G38185	merged
AT1G06770	AT1G03370	AT2G23780		Stone	AT1G55255	Obsolete, mergerd with AT1G55250	merged
AT1G10170	AT1G22510	AT2G42030		Stone	AT2G28530	Obsolete, mergerd with AT2G28540	merged
AT1G14180	AT2G44580	AT3G58030		Stone	AT4G10940	Obsolete merged with AT4G10930	merged
AT1G17145	AT3G10810	AT4G03510		Kosarev	AT5G08140	Obsolete. Merged with AT5G08139	merged
AT1G21651	AT4G00990	AT4G27470		Common	AT1G32360	Zinc finger (CCCH-type) family protein no RING detected	No RING
AT1G32361	AT4G17910	AT4G28270		Common	AT2G44580	zinc ion binding protein no RING detected	No RING
AT1G35183	AT5G44280	AT1G62370		Common	AT4G17910	transferases, transferring acyl groups, no RING detected	No RING
AT1G47570	AT5G53360	AT3G07120		Common	AT5G44690	RING finger PFF0165c-like protein, no RING detected	No RING
AT1G53490	AT2G25380	AT3G25030		Stone	AT4G00070	RING/U-box superfamily protein, no RING detected	No RING
AT1G67856	AT3G30733	AT4G03960		Stone	AT5G53360	TRAF-like superfamily protein, No RING detected	No RING
AT1G69085	AT2G11348	AT4G13100		Kosarev	AT4G03960	Phosphotyrosine protein phosphatases superfamily protein, no RING detected.	No RING
AT1G78420	AT1G11950	AT4G22250		Kosarev	AT1G05050	No obvious RING domain. Could be C2 RING however C1-4 domain is more likely	No RING
AT2G13900	AT1G66650	AT1G57800		Kosarev	AT4G01740	Cysteine/Histidine-rich C1 domain family protein, Not obvious RING	No RING
AT2G26135	AT3G07610	AT1G57820		Kosarev	AT1G20810	FKBP-like peptidyl-prolyl cis-trans isomerase family protein. No RING	No RING
AT2G27950	AT3G28880	AT1G66040		Common	AT1G27010	Locus not found	not found
AT2G38195	AT4G35070	AT1G66050		Stone	AT1G21655	Locus not found	not found
AT2G38220	AT1G55255	AT4G08590		Stone	AT2G11348	Locus not found	not found
AT2G44578	AT1G74760	AT5G39550		Common	AT2G25380	pseudo gene (mayby already mentioned by stone)	pseudogene
AT2G44581	AT2G28530	AT3G06140		Stone	AT3G30733	pseudo gene (mayby already mentioned by stone)	pseudogene
AT2G45135	AT2G38190	AT3G09770		Kosarev	AT1G55410	pseudo gene	pseudogene
AT2G46493	AT2G21420	AT3G53410		Common	AT1G03370	C2 calcium/lipid-binding and GRAM domain containing protein with no RING. This gene was split in 2 with a new locus identifier AT1G03365 contains RING domain and it is in this study list	split
AT2G46494	AT5G44690	AT5G03200		Common	AT3G10810	annotated as zinc finger (C3HC4-type RING finger) family protein however it has no RING. split in two genes new one AT3G10815 contains RING	split
AT3G08020	AT1G19030	AT5G19080		Kosarev	AT5G58790	hypothetical protein, split in two. New one with RING AT5G58787	split
AT3G10815	AT1G32360	AT1G24440		Kosarev	AT4G14360	S-adenosyl-L-methionine-dependent methyltransferases superfamily protein, No RING. Gene split new one AT4G14365 contains RING	split
AT3G20395	AT1G09060	AT3G47160		Kosarev	AT4G15970	Nucleotide-diphospho-sugar transferase family protein, no RING. split new AT4G15975 contains RING	split
AT3G48400	AT1G62310	AT5G01520		Kosarev	AT5G38890	Nucleic acid-binding, OB-fold-like protein, no RING detected. Gene split new AT5G38895 contains RING	split
AT3G51325	AT1G01350	AT5G58790		Stone	AT1G19030	Transposable element (maybe already mentioned by stone)	Transposon
AT3G52100	AT1G02610	AT1G66620		Kosarev	AT2G17460	Transposable element (maybe already mentioned by stone)	Transposon
AT3G60966	AT1G02860	AT1G66630		Kosarev	AT5G20880	Transposable element, split new AT5G20885 contains RING	split
AT4G00800	AT1G03770	AT5G37870
AT4G10930	AT1G04360	AT5G37910
AT4G17905	AT1G04790	AT2G41980
AT4G20160	AT1G05120	AT3G58040
AT4G21430	AT1G08050	AT3G61790
AT4G24015	AT1G10650	AT4G27880
AT4G24204	AT1G11020	AT1G69330
AT4G37110	AT1G11100	AT1G74370
AT5G02330	AT1G12470	AT3G29270
AT5G02350	AT1G12760	AT1G01350
AT5G04460	AT1G13195	AT4G01020
AT5G08730	AT1G14200	AT5G06420
AT5G09630	AT1G14260	AT1G30860
AT5G36001	AT1G15100	AT2G34920
AT5G52140	AT1G17970	AT5G44690
AT5G52155	AT1G18470	AT5G07270
AT5G53110	AT1G18660	AT5G57740
AT5G58410	AT1G18760	AT1G59560
AT5G60170	AT1G18770	AT1G63900
AT1G01350	AT1G18780	AT1G79110
AT1G02610	AT1G18910	AT3G12920
AT1G02860	AT1G19310	AT5G22750
AT1G03770	AT1G19680	AT5G43530
AT1G04360	AT1G20823	AT1G03370
AT1G04790	AT1G21960	AT4G03000
AT1G05120	AT1G22500	AT3G01650
AT1G05880	AT1G22670	AT5G14420
AT1G05890	AT1G23980	AT1G03770
AT1G08050	AT1G24440	AT5G44280
AT1G08190	AT1G24580	AT1G32530
AT1G09060	AT1G26800	AT2G35330
AT1G10650	AT1G28040	AT1G10650
AT1G11020	AT1G30860	AT1G60610
AT1G11100	AT1G32340	AT2G38190
AT1G12470	AT1G32530	AT5G01450
AT1G12760	AT1G32740	AT2G47090
AT1G13195	AT1G33480	AT3G62240
AT1G14200	AT1G35330	AT4G19700
AT1G14260	AT1G35625	AT5G45100
AT1G15100	AT1G35630	AT3G23280
AT1G17970	AT1G36950	AT4G14360
AT1G18470	AT1G45180	AT1G05050
AT1G18660	AT1G45976	AT1G05120
AT1G18760	AT1G49200	AT1G18660
AT1G18770	AT1G49210	AT1G21650
AT1G18780	AT1G49220	AT1G32740
AT1G18910	AT1G49230	AT1G55250
AT1G19310	AT1G49850	AT1G61620
AT1G19680	AT1G50410	AT1G67180
AT1G20823	AT1G50440	AT1G67800
AT1G21650	AT1G51930	AT1G68820
AT1G21960	AT1G53010	AT1G79380
AT1G22500	AT1G53190	AT1G79810
AT1G22510	AT1G53820	AT2G22010
AT1G22670	AT1G54150	AT2G25380
AT1G23980	AT1G55530	AT2G26350
AT1G24440	AT1G57730	AT2G28840
AT1G24580	AT1G57800	AT2G30580
AT1G26800	AT1G57820	AT2G32950
AT1G28040	AT1G59560	AT2G39100
AT1G30860	AT1G60360	AT2G40770
AT1G32340	AT1G60610	AT2G44410
AT1G32530	AT1G61140	AT2G44950
AT1G32740	AT1G61620	AT3G05250
AT1G33480	AT1G62370	AT3G05670
AT1G35330	AT1G63170	AT3G07200
AT1G35625	AT1G63840	AT3G24800
AT1G35630	AT1G63900	AT3G26730
AT1G36950	AT1G65040	AT3G27330
AT1G45180	AT1G65430	AT3G54360
AT1G45976	AT1G66040	AT4G01740
AT1G49200	AT1G66050	AT4G17680
AT1G49210	AT1G66630	AT4G21070
AT1G49220	AT1G67180	AT4G33940
AT1G49230	AT1G67800	AT5G01160
AT1G49850	AT1G68070	AT5G05130
AT1G50410	AT1G68180	AT5G13530
AT1G50440	AT1G68820	AT5G19430
AT1G51930	AT1G69330	AT5G23110
AT1G53010	AT1G70910	AT5G47050
AT1G53190	AT1G71980	AT5G63700
AT1G53820	AT1G72175	AT1G04360
AT1G54150	AT1G72200	AT1G20810
AT1G55250	AT1G72220	AT1G22500
AT1G55530	AT1G72310	AT1G23980
AT1G57730	AT1G73760	AT1G28040
AT1G57800	AT1G73950	AT1G32360
AT1G57820	AT1G74370	AT1G33480
AT1G59560	AT1G74410	AT1G35330
AT1G60360	AT1G74620	AT1G49200
AT1G60610	AT1G74870	AT1G49210
AT1G61140	AT1G74990	AT1G49220
AT1G61620	AT1G75400	AT1G49230
AT1G62310	AT1G76410	AT1G53820
AT1G62370	AT1G79110	AT1G72200
AT1G63170	AT1G79380	AT1G72220
AT1G63840	AT1G79810	AT1G72310
AT1G63900	AT1G80400	AT1G74410
AT1G65040	AT2G01150	AT1G76410
AT1G65430	AT2G01275	AT2G17460
AT1G66040	AT2G01735	AT2G17730
AT1G66050	AT2G02960	AT2G18650
AT1G66610	AT2G03000	AT2G20030
AT1G66620	AT2G04240	AT2G27940
AT1G66630	AT2G05170	AT2G34990
AT1G67180	AT2G14835	AT2G35000
AT1G67800	AT2G15260	AT2G35420
AT1G68070	AT2G15530	AT2G35910
AT1G68180	AT2G15580	AT2G37580
AT1G68820	AT2G16090	AT2G42350
AT1G69330	AT2G17450	AT2G42360
AT1G70910	AT2G17730	AT2G46160
AT1G71980	AT2G18650	AT2G47560
AT1G72175	AT2G18670	AT3G03550
AT1G72200	AT2G19610	AT3G05200
AT1G72220	AT2G20030	AT3G10910
AT1G72310	AT2G20650	AT3G11110
AT1G73760	AT2G21380	AT3G14320
AT1G73950	AT2G21500	AT3G16720
AT1G74370	AT2G22010	AT3G18930
AT1G74410	AT2G22120	AT3G19140
AT1G74620	AT2G22680	AT3G48030
AT1G74770	AT2G22690	AT3G60220
AT1G74870	AT2G23780	AT3G61550
AT1G74990	AT2G24480	AT3G62690
AT1G75400	AT2G25360	AT4G09100
AT1G76410	AT2G25410	AT4G09110
AT1G77770	AT2G26000	AT4G09120
AT1G77830	AT2G26350	AT4G09130
AT1G79110	AT2G27940	AT4G10150
AT1G79380	AT2G28840	AT4G10160
AT1G79810	AT2G28920	AT4G15970
AT1G80400	AT2G29840	AT4G17910
AT2G01150	AT2G30580	AT4G17920
AT2G01275	AT2G31510	AT4G28890
AT2G01735	AT2G31760	AT4G30400
AT2G02960	AT2G31770	AT4G35480
AT2G03000	AT2G31780	AT4G35840
AT2G04240	AT2G32950	AT4G38140
AT2G05170	AT2G34000	AT4G40070
AT2G14835	AT2G34200	AT5G01880
AT2G15260	AT2G34920	AT5G05280
AT2G15530	AT2G34990	AT5G05810
AT2G15580	AT2G35000	AT5G06490
AT2G16090	AT2G35330	AT5G07040
AT2G17450	AT2G35420	AT5G10380
AT2G17730	AT2G35910	AT5G17600
AT2G18650	AT2G37150	AT5G27420
AT2G18670	AT2G37580	AT5G40250
AT2G19610	AT2G37950	AT5G42200
AT2G20030	AT2G38920	AT5G43420
AT2G20650	AT2G38970	AT5G46650
AT2G21380	AT2G39100	AT5G47610
AT2G21420	AT2G39720	AT5G57750
AT2G21500	AT2G40770	AT5G58580
AT2G22010	AT2G40830	AT5G66070
AT2G22120	AT2G41980	AT1G14200
AT2G22680	AT2G42030	AT1G26800
AT2G22690	AT2G42160	AT1G55530
AT2G23780	AT2G42350	AT1G60360
AT2G24480	AT2G42360	AT1G68180
AT2G25360	AT2G44330	AT2G03000
AT2G25410	AT2G44410	AT2G39720
AT2G26000	AT2G44950	AT2G40830
AT2G26350	AT2G45530	AT2G44330
AT2G27940	AT2G46160	AT3G02340
AT2G28540	AT2G46495	AT3G10810
AT2G28840	AT2G47090	AT3G13430
AT2G28920	AT2G47560	AT3G19950
AT2G29840	AT2G47700	AT3G30460
AT2G30580	AT3G01650	AT3G46620
AT2G31510	AT3G02290	AT3G60080
AT2G31760	AT3G02340	AT4G26400
AT2G31770	AT3G03550	AT5G01980
AT2G31780	AT3G05200	AT5G02750
AT2G32950	AT3G05250	AT5G08140
AT2G34000	AT3G05545	AT5G15820
AT2G34200	AT3G05670	AT5G20910
AT2G34920	AT3G05870	AT5G56340
AT2G34990	AT3G06140	AT5G59550
AT2G35000	AT3G06330	AT5G60820
AT2G35330	AT3G07120	AT5G64920
AT2G35420	AT3G07200	AT1G17970
AT2G35910	AT3G08505	AT1G45180
AT2G37150	AT3G09760	AT1G53190
AT2G37580	AT3G09770	AT1G73760
AT2G37950	AT3G10910	AT2G15530
AT2G38185	AT3G11110	AT3G15070
AT2G38920	AT3G12920	AT4G31450
AT2G38970	AT3G13228	AT4G34040
AT2G39100	AT3G13430	AT5G10650
AT2G39720	AT3G14320	AT5G24870
AT2G40770	AT3G14970	AT5G42940
AT2G40830	AT3G15070	AT1G12760
AT2G41980	AT3G15740	AT1G63170
AT2G42030	AT3G16090	AT1G68070
AT2G42160	AT3G16600	AT1G80400
AT2G42350	AT3G16720	AT3G61180
AT2G42360	AT3G18773	AT4G11680
AT2G44330	AT3G18930	AT4G26580
AT2G44410	AT3G19140	AT4G32600
AT2G44950	AT3G19910	AT1G63840
AT2G45530	AT3G19950	AT3G43430
AT2G46160	AT3G20010	AT3G61460
AT2G46495	AT3G23060	AT4G11360
AT2G47090	AT3G23280	AT4G11370
AT2G47560	AT3G24800	AT5G20880
AT2G47700	AT3G25030	AT5G41400
AT3G01650	AT3G26730	AT5G37200
AT3G02290	AT3G27330	AT5G37230
AT3G02340	AT3G27710	AT5G37250
AT3G03550	AT3G28620	AT5G37270
AT3G05200	AT3G29270	AT5G37280
AT3G05250	AT3G30460	AT3G02290
AT3G05545	AT3G43430	AT4G23450
AT3G05670	AT3G43750	AT5G15790
AT3G05870	AT3G45470	AT5G38890
AT3G06140	AT3G45480	AT5G41350
AT3G06330	AT3G45510	AT4G05350
AT3G07120	AT3G45540	AT4G12140
AT3G07200	AT3G45555	AT4G12150
AT3G08505	AT3G45560	AT4G12190
AT3G09760	AT3G45570	AT4G12210
AT3G09770	AT3G45580	AT1G19680
AT3G10910	AT3G45630	AT1G75400
AT3G11110	AT3G46620	AT2G21500
AT3G12920	AT3G47160	AT4G39140
AT3G13228	AT3G47180	AT5G18260
AT3G13430	AT3G47550	AT1G22670
AT3G14250	AT3G47990	AT1G35630
AT3G14320	AT3G48030	AT1G71980
AT3G14970	AT3G48070	AT4G09560
AT3G15070	AT3G53410	AT5G66160
AT3G15740	AT3G53690	AT1G51930
AT3G16090	AT3G54360	AT5G41430
AT3G16600	AT3G54460	AT5G41440
AT3G16720	AT3G54780	AT5G41450
AT3G18290	AT3G55530	AT3G62970
AT3G18773	AT3G56580	AT5G18650
AT3G18930	AT3G58030	AT5G22920
AT3G19140	AT3G58040	AT5G25560
AT3G19910	AT3G58720	AT1G08050
AT3G19950	AT3G60080	AT2G38970
AT3G20010	AT3G60220	AT3G54780
AT3G23060	AT3G60300	AT5G60710
AT3G23280	AT3G61180	AT1G18910
AT3G24800	AT3G61460	AT1G74760
AT3G25030	AT3G61550	AT3G18290
AT3G26730	AT3G61790	AT2G24480
AT3G27330	AT3G62240	AT3G28620
AT3G27710	AT3G62690	AT5G43200
AT3G28620	AT3G62970	AT1G15100
AT3G29270	AT3G63530	AT2G01150
AT3G30460	AT4G00305	AT1G65040
AT3G42830	AT4G00335	AT3G16090
AT3G43180	AT4G01020	AT3G14970
AT3G43430	AT4G01023	AT3G15740
AT3G43750	AT4G01270	AT2G44580
AT3G45470	AT4G02075	AT2G22680
AT3G45480	AT4G03000	AT4G37890
AT3G45510	AT4G03510	AT2G18670
AT3G45540	AT4G03965	AT4G30370
AT3G45555	AT4G05350	AT4G25230
AT3G45560	AT4G08590	AT5G51450
AT3G45570	AT4G09100	AT1G04790
AT3G45580	AT4G09110	AT1G24580
AT3G45630	AT4G09120	AT1G27010
AT3G46620	AT4G09130	AT1G49850
AT3G47160	AT4G09560	AT1G53010
AT3G47180	AT4G10150	AT1G55410
AT3G47550	AT4G10160	AT1G57730
AT3G47990	AT4G10940	AT1G70910
AT3G48030	AT4G11360	AT1G74620
AT3G48070	AT4G11370	AT2G04240
AT3G53410	AT4G11680	AT2G05170
AT3G53690	AT4G12140	AT2G15260
AT3G54360	AT4G12190	AT2G15580
AT3G54780	AT4G12210	AT2G20650
AT3G55530	AT4G13100	AT2G26000
AT3G56580	AT4G13490	AT2G28920
AT3G58030	AT4G14220	AT2G47700
AT3G58040	AT4G14365	AT3G05870
AT3G58720	AT4G15975	AT3G47180
AT3G60080	AT4G17245	AT3G47990
AT3G60220	AT4G17680	AT3G55530
AT3G60300	AT4G17920	AT3G58720
AT3G61180	AT4G18110	AT4G01270
AT3G61460	AT4G19670	AT4G13490
AT3G61550	AT4G19700	AT4G14220
AT3G61790	AT4G21070	AT4G18110
AT3G62240	AT4G22250	AT5G05530
AT3G62690	AT4G23450	AT5G05910
AT3G62970	AT4G25230	AT5G54990
AT3G63530	AT4G26400	AT5G57820
AT4G00305	AT4G26580	AT5G67120
AT4G00335	AT4G27470	AT2G26130
AT4G01020	AT4G27880	AT3G43180
AT4G01023	AT4G28270	AT3G43750
AT4G01270	AT4G28370	AT3G45510
AT4G02075	AT4G28890	AT3G45540
AT4G03000	AT4G30370	AT3G45560
AT4G03510	AT4G30400	AT3G45570
AT4G03965	AT4G31450	AT3G45580
AT4G05350	AT4G32600	AT5G60250
AT4G08460	AT4G32670	AT1G05890
AT4G08590	AT4G33565	AT1G65430
AT4G09100	AT4G33940	AT2G31510
AT4G09110	AT4G34040	AT2G31760
AT4G09120	AT4G34100	AT2G31770
AT4G09130	AT4G34370	AT2G31780
AT4G09560	AT4G35480	AT1G50410
AT4G10150	AT4G35840	AT3G16600
AT4G10160	AT4G37880	AT3G20010
AT4G11360	AT4G37890	AT2G16090
AT4G11370	AT4G38140	AT3G27710
AT4G11680	AT4G39050	AT4G34370
AT4G12140	AT4G39140	AT5G63750
AT4G12150	AT4G40070	AT5G63760
AT4G12190	AT5G01070	AT5G10370
AT4G12210	AT5G01160	AT2G25360
AT4G13100	AT5G01450	AT3G45470
AT4G13490	AT5G01520	AT1G11100
AT4G14220	AT5G01880	AT1G32340
AT4G14365	AT5G01960	AT1G61140
AT4G15975	AT5G01980	AT2G19610
AT4G17245	AT5G02750	AT3G14250
AT4G17680	AT5G03180	AT3G45480
AT4G17920	AT5G03200	AT3G53690
AT4G18110	AT5G03450	AT3G54460
AT4G19670	AT5G05130	AT4G19670
AT4G19700	AT5G05280	AT5G07640
AT4G21070	AT5G05530	AT3G42830
AT4G22250	AT5G05810	AT5G37220
AT4G23450	AT5G05830	AT1G18760
AT4G25230	AT5G05910	AT1G18770
AT4G26400	AT5G06420	AT1G18780
AT4G26580	AT5G06490	AT1G21960
AT4G27470	AT5G07040	AT2G29840
AT4G27880	AT5G07225	AT5G53910
AT4G28270	AT5G07270	AT1G77830
AT4G28370	AT5G07640	AT1G36950
AT4G28890	AT5G08139	AT2G34000
AT4G30370	AT5G08750	AT2G37150
AT4G30400	AT5G10370
AT4G31450	AT5G10380
AT4G32600	AT5G10650
AT4G32670	AT5G12310
AT4G33565	AT5G13530
AT4G33940	AT5G14420
AT4G34040	AT5G15790
AT4G34100	AT5G15820
AT4G34370	AT5G17600
AT4G35480	AT5G18260
AT4G35840	AT5G18650
AT4G37880	AT5G18760
AT4G37890	AT5G19080
AT4G38140	AT5G19430
AT4G39050	AT5G20570
AT4G39140	AT5G20885
AT4G40070	AT5G20910
AT5G01070	AT5G22000
AT5G01450	AT5G22750
AT5G01520	AT5G22920
AT5G01880	AT5G23110
AT5G01960	AT5G24870
AT5G01980	AT5G25560
AT5G02750	AT5G27420
AT5G03180	AT5G37200
AT5G03200	AT5G37230
AT5G03450	AT5G37250
AT5G05130	AT5G37270
AT5G05280	AT5G37280
AT5G05530	AT5G37870
AT5G05810	AT5G37890
AT5G05830	AT5G37910
AT5G05910	AT5G38070
AT5G06420	AT5G38895
AT5G06490	AT5G39550
AT5G07040	AT5G40250
AT5G07225	AT5G41350
AT5G07270	AT5G41400
AT5G07640	AT5G41430
AT5G08139	AT5G41440
AT5G08750	AT5G41450
AT5G10370	AT5G42200
AT5G10380	AT5G42940
AT5G10650	AT5G43200
AT5G12310	AT5G43420
AT5G13530	AT5G43530
AT5G14420	AT5G45100
AT5G15790	AT5G45290
AT5G15820	AT5G46650
AT5G17600	AT5G47050
AT5G18260	AT5G47610
AT5G18650	AT5G48655
AT5G18760	AT5G49665
AT5G19080	AT5G51450
AT5G19430	AT5G54990
AT5G20885	AT5G55970
AT5G20910	AT5G56340
AT5G22000	AT5G57740
AT5G22750	AT5G57750
AT5G22920	AT5G57820
AT5G23110	AT5G58580
AT5G24870	AT5G58787
AT5G25560	AT5G59000
AT5G27420	AT5G59550
AT5G37200	AT5G60250
AT5G37220	AT5G60580
AT5G37230	AT5G60710
AT5G37250	AT5G60820
AT5G37270	AT5G62460
AT5G37280	AT5G62910
AT5G37560	AT5G63750
AT5G37870	AT5G63760
AT5G37890	AT5G63780
AT5G37910	AT5G63970
AT5G37930	AT5G64920
AT5G38070	AT5G65683
AT5G38895	AT5G66070
AT5G39550	AT5G66160
AT5G40250	AT5G67120
AT5G41350	AT1G05890
AT5G41400	AT1G66620
AT5G41430	AT1G74770
AT5G41440	AT2G28540
AT5G41450	AT2G38185
AT5G42200	AT3G14250
AT5G42940	AT3G18290
AT5G43200	AT3G42830
AT5G43420	AT3G43180
AT5G43530	AT4G00070
AT5G44280	AT4G12150
AT5G45100	AT5G53910
AT5G45290	AT1G55250
AT5G46650	AT1G05880
AT5G47050	AT1G08190
AT5G47610	AT1G66610
AT5G48655	AT1G77770
AT5G49665	AT2G26130
AT5G51450	AT4G08460
AT5G53910	AT5G37560
AT5G54990	AT5G37930
AT5G55970
AT5G56340
AT5G57740
AT5G57750
AT5G57820
AT5G58580
AT5G58787
AT5G59000
AT5G59550
AT5G60250
AT5G60580
AT5G60710
AT5G60820
AT5G62460
AT5G62910
AT5G63700
AT5G63750
AT5G63760
AT5G63780
AT5G63970
AT5G64920
AT5G65683
AT5G66070
AT5G66160
AT5G67120
AT2G26130
AT3G54460
AT5G01160
AT5G20570
AT1G11950
AT1G66650
AT4G00990
AT3G07610
AT3G28880
AT4G35070

## Sheet: 3. B. expression data
Supplemental Table 3. B. The 122 unique differentially expressed RING E3 ligase genes in the different developmental stages and flower organs.
	(A)				(B)						(C)
	Development top list				Organ Top list
Rank	Bolting	Young Flower	Developed flower	Flower and Siliques	Shoot Apical Meristem	Sepal	Petal	Stamen	Pistil		Total	Common	Anatomy Unique	Development Unique
1	AT3G27330	AT1G14200	AT1G63840	AT1G72220	AT3G27330	AT5G27420	AT1G14200	AT1G76410	AT3G27330		AT1G03770	AT1G04020	AT1G03770	AT1G35625
2	AT1G57820	AT1G32740	AT3G10910	AT1G32740	AT1G57820	AT3G10910	AT1G76410	AT4G20160	AT1G14200		AT1G04020	AT1G14180	AT1G05120	AT1G35630
3	AT5G60250	AT5G24870	AT1G76410	AT1G72200	AT1G04020	AT1G63840	AT1G63840	AT1G63840	AT2G22680		AT1G05120	AT1G14200	AT1G06770	AT1G72220
4	AT1G04020	AT2G17730	AT5G08750	AT5G55970	AT4G01270	AT1G14200	AT1G32740	AT3G09760	AT1G63840		AT1G06770	AT1G14260	AT1G08050	AT2G20650
5	AT4G01270	AT4G22250	AT5G10650	AT5G01520	AT2G22680	AT1G15100	AT5G01520	AT2G17730	AT4G30400		AT1G08050	AT1G15100	AT1G10650	AT5G08750
6	AT1G14180	AT5G08750	AT5G24870	AT3G10910	AT4G21070	AT5G10650	AT3G10910	AT1G14200	AT3G20010		AT1G10650	AT1G18470	AT1G11950	AT5G17600
7	AT4G21070	AT5G10650	AT5G01520	AT5G01880	AT1G66620	AT4G35840	AT4G22250	AT4G08590	AT1G53490		AT1G11950	AT1G26800	AT1G55530	AT5G37890
8	AT4G35070	AT4G35070	AT5G05280	AT1G35625	AT1G66040	AT1G77770	AT5G05280	AT1G60610	AT4G22250		AT1G14180	AT1G32740	AT1G65430	AT5G38070
9	AT5G37890	AT4G20160	AT5G63970	AT1G35630	AT1G66050	AT1G60610	AT1G15100	AT5G04460	AT4G37890		AT1G14200	AT1G53490	AT1G66040	AT5G41400
10	AT1G53490	AT1G63840	AT1G15100	AT4G35840	AT5G63700	AT2G37150	AT2G01150	AT2G34920	AT2G47560		AT1G14260	AT1G57820	AT1G66050	AT5G55970
11		AT5G38070	AT1G77770	AT5G10650	AT4G22250	AT1G68820	AT5G63970	AT5G05280	AT4G35840		AT1G15100	AT1G60610	AT1G66620	AT5G57740
12		AT2G34920	AT1G32740	AT4G19700	AT1G14180	AT5G63970	AT1G60610	AT3G27330	AT4G21430		AT1G18470	AT1G62310	AT1G67180	AT5G60250
13		AT3G27330	AT1G60610	AT5G24870	AT3G20010	AT5G01880	AT3G61550	AT4G27880	AT4G19700		AT1G26800	AT1G63840	AT1G69330	AT5G63760
14		AT5G04460	AT3G09760	AT1G63840	AT4G37110	AT5G63700	AT1G26800	AT5G39550	AT5G47610		AT1G32740	AT1G68820	AT1G72310
15		AT3G61550	AT1G14200	AT4G23450	AT1G53490	AT5G53110	AT1G73760	AT1G15100	AT4G35070		AT1G35625	AT1G72200	AT1G74870
16		AT2G01150	AT5G01880	AT5G17600	AT1G67180	AT3G07610	AT5G01880	AT1G77770	AT1G57820		AT1G35630	AT1G73760	AT1G75400
17		AT1G15100	AT1G68820	AT4G28370	AT1G60610	AT1G08050	AT4G30400	AT5G01520	AT2G01150		AT1G53490	AT1G74410	AT2G02960
18		AT5G57740	AT4G35840	AT2G20650	AT1G73760	AT1G32740	AT1G77770	AT1G14260	AT1G32740		AT1G55530	AT1G76410	AT2G14835
19		AT4G30400	AT5G57740	AT1G77770	AT5G39550	AT1G78420	AT4G37890	AT2G22680	AT1G11950		AT1G57820	AT1G77770	AT2G15530
20		AT2G30580	AT4G20160	AT1G15100	AT4G08590	AT4G35070	AT2G22680	AT4G34370	AT1G73760		AT1G60610	AT1G78420	AT2G19610
21		AT2G38920	AT1G73760	AT5G08750	AT4G30400	AT1G26800	AT1G68820	AT2G30580	AT1G14180		AT1G62310	AT2G01150	AT2G21380
22		AT1G60610	AT2G37150	AT2G22680	AT4G21430	AT4G19700	AT5G47050	AT1G32740	AT3G60220		AT1G63840	AT2G17730	AT2G22010
23		AT4G27880	AT4G39140	AT5G63760	AT1G72310	AT4G23450	AT2G34200	AT3G10910	AT1G04020		AT1G65430	AT2G22680	AT2G47560
24		AT1G14260	AT5G04460	AT4G39140		AT1G75400	AT4G03510	AT2G38920	AT5G39550		AT1G66040	AT2G30580	AT3G05670
25		AT3G23060	AT4G11370	AT2G37150		AT4G39140	AT3G47160	AT3G01650	AT4G01270		AT1G66050	AT2G34200	AT3G06140
26		AT1G76410	AT2G22680	AT4G30400		AT2G22680	AT5G10650	AT2G37150	AT1G55530		AT1G66620	AT2G34920	AT3G06330
27		AT4G08590	AT3G47160	AT1G74410		AT5G47050	AT5G04460	AT5G63700	AT2G14835		AT1G67180	AT2G37150	AT3G07610
28		AT5G60250	AT1G62310			AT4G11370	AT1G62310	AT4G22250	AT3G06140		AT1G68820	AT2G38920	AT3G15070
29			AT1G78420			AT1G76410	AT2G37150	AT1G10650			AT1G69330	AT3G01650	AT3G20010
30			AT4G22250			AT5G09630	AT1G55530	AT3G23060			AT1G72200	AT3G09760	AT3G24800
31			AT2G17730			AT5G01520	AT1G18470	AT1G05120			AT1G72220	AT3G09770	AT3G27710
32			AT4G03510			AT5G10380	AT1G03770	AT1G65430			AT1G72310	AT3G10910	AT3G43430
33			AT3G01650			AT5G24870	AT3G01650	AT3G09770			AT1G73760	AT3G23060	AT3G58040
34			AT4G35070			AT2G22010	AT5G03180	AT1G26800			AT1G74410	AT3G27330	AT3G60220
35			AT3G09770			AT1G62310	AT3G43430	AT4G39140			AT1G74870	AT3G47160	AT4G21430
36			AT1G18470			AT2G17730	AT4G34370	AT1G55530			AT1G75400	AT3G61550	AT4G26400
37			AT5G41400				AT2G47560	AT3G06330			AT1G76410	AT4G01270	AT4G34370
38			AT1G26800				AT4G35840	AT2G02960			AT1G77770	AT4G03510	AT4G37110
39			AT4G27880				AT2G15530	AT1G74870			AT1G78420	AT4G08590	AT4G37890
40			AT2G34200				AT5G24870	AT1G74410			AT2G01150	AT4G11370	AT4G39050
41							AT1G78420	AT3G05670			AT2G02960	AT4G19700	AT5G03180
42							AT1G72200	AT1G68820			AT2G14835	AT4G20160	AT5G03200
43							AT5G14420	AT1G75400			AT2G15530	AT4G21070	AT5G09630
44							AT4G39140	AT1G03770			AT2G17730	AT4G22250	AT5G10380
45							AT3G09770	AT2G14835			AT2G19610	AT4G23450	AT5G14420
46							AT1G05120	AT1G06770			AT2G20650	AT4G27880	AT5G27420
47							AT5G03200	AT1G73760			AT2G21380	AT4G28370	AT5G39550
48							AT2G21380	AT1G69330			AT2G22010	AT4G30400	AT5G47050
49							AT4G21430	AT4G26400			AT2G22680	AT4G35070	AT5G47610
50							AT3G09760	AT3G27710			AT2G30580	AT4G35840	AT5G53110
51							AT4G39050	AT1G62310			AT2G34200	AT4G39140	AT5G63700
52								AT4G35840			AT2G34920	AT5G01520
53								AT3G58040			AT2G37150	AT5G01880
54								AT4G01270			AT2G38920	AT5G04460
55								AT4G28370			AT2G47560	AT5G05280
56								AT3G24800			AT3G01650	AT5G10650
57								AT3G15070			AT3G05670	AT5G24870
58								AT4G37890			AT3G06140	AT5G63970
59								AT2G19610			AT3G06330
											AT3G07610
											AT3G09760
											AT3G09770
											AT3G10910
											AT3G15070
											AT3G20010
											AT3G23060
											AT3G24800
											AT3G27330
											AT3G27710
											AT3G43430
											AT3G47160
											AT3G58040
											AT3G60220
											AT3G61550
											AT4G01270
											AT4G03510
											AT4G08590
											AT4G11370
											AT4G19700
											AT4G20160
											AT4G21070
											AT4G21430
											AT4G22250
											AT4G23450
											AT4G26400
											AT4G27880
											AT4G28370
											AT4G30400
											AT4G34370
											AT4G35070
											AT4G35840
											AT4G37110
											AT4G37890
											AT4G39050
											AT4G39140
											AT5G01520
											AT5G01880
											AT5G03180
											AT5G03200
											AT5G04460
											AT5G05280
											AT5G08750
											AT5G09630
											AT5G10380
											AT5G10650
											AT5G14420
											AT5G17600
											AT5G24870
											AT5G27420
											AT5G37890
											AT5G38070
											AT5G39550
											AT5G41400
											AT5G47050
											AT5G47610
											AT5G53110
											AT5G55970
											AT5G57740
											AT5G60250
											AT5G63700
											AT5G63760
											AT5G63970
