# Supplementary material for: Genomic and Phenomic Screens for Flower Related RING Type Ubiquitin E3 Ligases in Arabidopsis
Source: Front Plant Sci. 2017 Mar 28;8:416. doi: 10.3389/fpls.2017.00416 (PMC5368169; doi:10.3389/fpls.2017.00416)
Supplement: Supplementary file 4 [file Table4.XLSX]

## Sheet: csu1-4
Supp Table 4. Raw data used for morphological analysis. Run F0008 was used for plots drawing and data statistical analysis.
A.
Replicate	Run	Day	Line	AREA_PX	AREA_MM	PERIMETER_PX	PERIMETER_MM	COMPACTNESS	ROUNDNESS	ROUNDNESS2	ISOTROPY	ECCENTRICITY	RMS	SOL
1	F0008	10	Col-0	1392	38.8695	241.865	40.4164	0.736508	0.299022	0.920364	0.807433	0.19139	0.397454	3.22486
1	F0008	10	Col-0	1280	35.7421	237.522	39.6907	0.687433	0.28511	0.906838	0.766004	0.251077	0.696867	5.77813
1	F0008	10	Col-0	1360	37.976	253.037	42.2832	0.688259	0.266921	0.863605	0.740248	0.352941	0.827473	3.30074
1	F0008	10	Col-0	1734	48.4194	281.078	46.9691	0.655825	0.275807	0.894721	0.788597	0.196831	0.382333	4.26528
1	F0008	10	Col-0	1303	36.3843	268.693	44.8996	0.66752	0.226798	0.908498	0.801405	0.199311	0.270158	3.54873
1	F0008	10	Col-0	1457	40.6846	300.978	50.2944	0.6427	0.202116	0.90606	0.805279	0.194882	0.438836	5.19492
1	F0008	10	Col-0	1436	40.0982	248.836	41.5812	0.707389	0.291433	0.925283	0.796218	0.19558	0.49664	4.12883
1	F0008	10	Col-0	1189	33.2011	177.924	29.7317	0.823978	0.47198	0.942623	0.795899	0.221873	0.478568	2.54415
1	F0008	10	Col-0	1666	46.5206	318.877	53.2854	0.673948	0.205891	0.883147	0.76307	0.218215	0.610312	6.87215
1	F0008	10	Col-0	1236	34.5135	274.049	45.7945	0.634823	0.206811	0.911104	0.766617	0.225844	0.650513	5.44013
1	F0008	10	Col-0	1498	41.8294	268.593	44.8828	0.692877	0.260935	0.918669	0.790294	0.189549	0.579686	6.1522
1	F0008	10	Col-0	1197	33.4244	211.38	35.3222	0.72065	0.336649	0.899631	0.753734	0.234969	0.639573	3.31579
1	F0008	10	Col-0	999	27.8956	196.309	32.8038	0.775621	0.325759	0.942846	0.799424	0.171674	0.528444	3.84785
1	F0008	10	Col-0	1339	37.3896	291.806	48.7618	0.666169	0.197607	0.898448	0.795229	0.185738	0.425331	9.03659
1	F0008	10	Col-0	1412	39.428	248.108	41.4596	0.739267	0.288247	0.934148	0.806056	0.177688	0.523265	5.99433
1	F0008	10	Col-0	1367	38.1714	277.765	46.4154	0.668133	0.222651	0.912253	0.785625	0.194833	0.592279	4.11485
1	F0008	10	Col-0	1750	48.8661	336.049	56.1549	0.67127	0.194735	0.925135	0.788043	0.177966	0.591306	9.072
1	F0008	10	Col-0	1382	38.5903	254.936	42.6007	0.689621	0.267212	0.926276	0.790392	0.213004	0.587685	5.47685
1	F0008	10	Col-0	1756	49.0337	332.09	55.4934	0.657432	0.200088	0.910522	0.798384	0.200748	0.490914	4.61276
1	F0008	10	Col-0	1158	32.3354	236.693	39.5523	0.679577	0.259744	0.910314	0.814254	0.252011	0.640478	5.38946
1	F0008	11	Col-0	2054	57.3549	339.605	56.7491	0.663008	0.223801	0.911282	0.77996	0.273676	0.779232	6.55112
1	F0008	11	Col-0	2109	58.8907	274.007	45.7875	0.757271	0.35299	0.872979	0.699363	0.375648	0.86661	2.73874
1	F0008	11	Col-0	2044	57.0757	364.291	60.8743	0.633798	0.19355	0.903352	0.790499	0.16436	0.333829	4.60323
1	F0008	11	Col-0	2606	72.7687	365.404	61.0602	0.644093	0.245266	0.863809	0.754486	0.28469	0.812786	6.58519
1	F0008	11	Col-0	1965	54.8697	344.191	57.5154	0.638609	0.208436	0.89558	0.769986	0.244921	0.761312	4.30738
1	F0008	11	Col-0	2123	59.2816	385.161	64.3617	0.611287	0.179835	0.877234	0.735267	0.300034	0.816759	7.96043
1	F0008	11	Col-0	2130	59.4771	328.049	54.818	0.680077	0.248721	0.886912	0.745277	0.310345	0.789131	4.7892
1	F0008	11	Col-0	1711	47.7771	304.635	50.9054	0.758422	0.231687	0.883789	0.788745	0.303988	0.810585	5.72823
1	F0008	11	Col-0	2121	59.2258	384.818	64.3044	0.615318	0.179986	0.879286	0.780673	0.236584	0.696256	4.80952
1	F0008	11	Col-0	1735	48.4473	327.706	54.7607	0.615248	0.203021	0.867772	0.75142	0.298464	0.745528	4.87839
1	F0008	11	Col-0	2170	60.594	313.12	52.3234	0.68239	0.27813	0.880814	0.757802	0.299158	0.804192	5.78065
1	F0008	11	Col-0	1422	39.7072	245.765	41.0681	0.670123	0.29585	0.883059	0.717317	0.305216	0.765074	2.97117
1	F0008	11	Col-0	1381	38.5624	244.693	40.8891	0.734184	0.28984	0.899565	0.748175	0.301001	0.824819	6.67343
1	F0008	11	Col-0	1998	55.7912	376.233	62.8697	0.615337	0.177375	0.882987	0.763013	0.282724	0.848923	7.44945
1	F0008	11	Col-0	2011	56.1542	299.078	49.977	0.705119	0.282522	0.895609	0.759065	0.295455	0.792116	3.1825
1	F0008	11	Col-0	1938	54.1158	349.019	58.3223	0.634578	0.199924	0.864426	0.741195	0.335648	0.83996	4.46285
1	F0008	11	Col-0	2367	66.0949	343.848	57.4581	0.653867	0.25158	0.898734	0.774859	0.288424	0.778885	5.78327
1	F0008	11	Col-0	1940	54.1716	301.22	50.3349	0.67643	0.268685	0.887742	0.770695	0.303818	0.735181	5.68299
1	F0008	11	Col-0	2413	67.3794	402.475	67.2549	0.629041	0.187193	0.877035	0.773444	0.284287	0.785045	5.19851
1	F0008	11	Col-0	1742	48.6428	290.392	48.5254	0.679142	0.259591	0.877973	0.736394	0.278945	0.762296	5.18083
1	F0008	12	Col-0	2850	79.582	420.475	70.2628	0.675195	0.202569	0.865968	0.707155	0.36456	0.867238	7.68561
1	F0008	12	Col-0	2799	78.1579	391.889	65.486	0.704683	0.229027	0.808496	0.65768	0.536954	0.906065	4.4816
1	F0008	12	Col-0	2873	80.2242	435.889	72.8386	0.652658	0.190017	0.875075	0.711706	0.26357	0.69973	7.9363
1	F0008	12	Col-0	3680	102.759	484.701	80.9951	0.638889	0.196839	0.83809	0.712215	0.405314	0.890847	8.13288
1	F0008	12	Col-0	2717	75.8682	397.061	66.3502	0.666748	0.216563	0.853091	0.728692	0.355381	0.828527	6.60876
1	F0008	12	Col-0	2925	81.6763	421.345	70.4082	0.646695	0.207043	0.851203	0.716752	0.390336	0.869405	5.77778
1	F0008	12	Col-0	2835	79.1631	406.718	67.9639	0.677419	0.215366	0.856611	0.707509	0.402628	0.885115	7.21305
1	F0008	12	Col-0	2357	65.8157	359.362	60.0507	0.784621	0.229353	0.842875	0.681046	0.479579	0.887286	5.90751
1	F0008	12	Col-0	3104	86.6746	465.831	77.8418	0.652649	0.179753	0.856595	0.752052	0.319328	0.844276	11.2658
1	F0008	12	Col-0	2612	72.9362	409.931	68.5008	0.643667	0.195327	0.838959	0.687984	0.402468	0.863922	7.29096
1	F0008	12	Col-0	3140	87.6798	379.848	63.4738	0.710729	0.273477	0.842537	0.687803	0.434698	0.890661	6.33153
1	F0008	12	Col-0	2034	56.7964	328.534	54.8991	0.681179	0.23681	0.865957	0.702996	0.332539	0.837955	7.3176
1	F0008	12	Col-0	2031	56.7126	281.078	46.9691	0.741241	0.323047	0.892132	0.707519	0.376742	0.858771	5.22354
1	F0008	12	Col-0	2868	80.0846	366.576	61.256	0.690419	0.268202	0.856345	0.682473	0.436256	0.895735	8.05579
1	F0008	12	Col-0	2648	73.9415	358.333	59.8786	0.677584	0.259152	0.849441	0.680896	0.430053	0.884887	6.09101
1	F0008	12	Col-0	2723	76.0357	410.132	68.5344	0.642217	0.203428	0.822202	0.68945	0.465219	0.893111	6.30224
1	F0008	12	Col-0	3286	91.7567	455.931	76.1876	0.650049	0.198646	0.859217	0.736531	0.338687	0.836662	10.8707
1	F0008	12	Col-0	2626	73.3271	433.203	72.3897	0.625834	0.175842	0.870659	0.740598	0.358171	0.867867	6.14204
1	F0008	12	Col-0	3647	101.837	469.245	78.4123	0.67965	0.208136	0.83041	0.669661	0.416477	0.884262	9.38443
1	F0008	12	Col-0	2507	70.0042	420.132	70.2054	0.642985	0.178481	0.883189	0.703565	0.343247	0.860884	9.09493
1	F0008	13	Col-0	4014	112.085	483.286	80.7587	0.716019	0.215962	0.834974	0.728444	0.490143	0.887158	5.4569
1	F0008	13	Col-0	3813	106.472	472.558	78.9661	0.695803	0.214568	0.78742	0.651273	0.592796	0.906537	7.49043
1	F0008	13	Col-0	3957	110.493	524.357	87.6219	0.679663	0.180851	0.861122	0.771416	0.314571	0.809781	9.51125
1	F0008	13	Col-0	4844	135.261	595.47	99.505	0.647247	0.17167	0.788974	0.677887	0.553188	0.907634	8.42362
1	F0008	13	Col-0	3840	107.226	466.274	77.9159	0.71816	0.221952	0.824654	0.575347	0.430406	0.863673	6.50104
1	F0008	13	Col-0	4019	112.225	516.801	86.3592	0.682923	0.189095	0.813666	0.65439	0.507851	0.889373	8.33267
1	F0008	13	Col-0	4215	117.698	445.345	74.4187	0.731009	0.267063	0.825562	0.693638	0.525896	0.889833	10.0679
1	F0008	13	Col-0	3348	93.4879	382.919	63.987	0.790368	0.286934	0.831473	0.649818	0.496283	0.891467	6.72043
1	F0008	13	Col-0	4100	114.486	446.316	74.5808	0.704104	0.258648	0.833373	0.70233	0.461163	0.896251	5.63512
1	F0008	13	Col-0	3691	103.066	486.316	81.265	0.706006	0.196118	0.812453	0.698254	0.51396	0.895748	10.3021
1	F0008	13	Col-0	4335	121.048	457.144	76.3903	0.752082	0.260671	0.805673	0.696584	0.535556	0.904736	7.14556
1	F0008	13	Col-0	3111	86.87	429.245	71.7282	0.722313	0.212178	0.862624	0.688553	0.41662	0.874002	6.946
1	F0008	13	Col-0	2734	76.3429	326.049	54.4838	0.749657	0.323179	0.853588	0.666134	0.401259	0.863345	3.23189
1	F0008	13	Col-0	4053	113.174	525.387	87.7939	0.697831	0.184513	0.832668	0.718022	0.45794	0.881382	8.44436
1	F0008	13	Col-0	3581	99.9941	425.931	71.1745	0.687464	0.248048	0.787261	0.484075	0.541431	0.901465	6.28316
1	F0008	13	Col-0	3726	104.043	527.529	88.1518	0.644637	0.168252	0.805322	0.685697	0.55558	0.90815	6.11943
1	F0008	13	Col-0	4460	124.539	541.671	90.515	0.710531	0.191018	0.841068	0.588779	0.489022	0.890252	8.1796
1	F0008	13	Col-0	3702	103.373	475.588	79.4723	0.662966	0.205677	0.822497	0.693124	0.490236	0.89253	7.99136
1	F0008	13	Col-0	4735	132.218	542.458	90.6465	0.711281	0.202208	0.833633	0.706928	0.48941	0.893486	12.8847
1	F0008	13	Col-0	3463	96.6991	487.144	81.4034	0.642367	0.183378	0.853631	0.735911	0.422167	0.888244	6.15536
1	F0008	14	Col-0	5074	141.684	614.642	102.709	0.690152	0.168778	0.822018	0.599282	0.489831	0.887478	6.81829
1	F0008	14	Col-0	5443	151.988	613.813	102.57	0.654994	0.181541	0.824633	0.737088	0.422199	0.848567	8.02517
1	F0008	14	Col-0	5648	157.712	651.553	108.877	0.678765	0.167188	0.864946	0.675233	0.324908	0.798352	11.4228
1	F0008	14	Col-0	6902	192.728	684.039	114.305	0.62141	0.185363	0.830215	0.672949	0.379959	0.830198	9.49522
1	F0008	14	Col-0	5085	141.991	610.056	101.942	0.71883	0.171697	0.84576	0.711284	0.408191	0.825116	7.02478
1	F0008	14	Col-0	5535	154.557	641.612	107.216	0.647217	0.168959	0.843727	0.715047	0.393033	0.845114	7.372
1	F0008	14	Col-0	5413	151.15	618.642	103.377	0.721445	0.177734	0.825056	0.743614	0.47315	0.853316	6.59911
1	F0008	14	Col-0	3991	111.443	515.286	86.106	0.667615	0.188884	0.837635	0.686713	0.441001	0.849273	5.34102
1	F0008	14	Col-0	5078	141.328	598.541	99.8532	0.648863	0.178121	0.819705	0.635556	0.471987	0.875115	5.42655
1	F0008	14	Col-0	4861	135.289	583.428	97.3319	0.665982	0.179457	0.808565	0.715118	0.471059	0.865857	8.22876
1	F0008	14	Col-0	5531	153.936	616.198	102.799	0.691894	0.183051	0.828487	0.664912	0.431469	0.863793	6.87489
1	F0008	14	Col-0	4128	114.888	575.227	95.9638	0.662388	0.156773	0.867534	0.769311	0.393105	0.856142	6.12427
1	F0008	14	Col-0	3725	104.015	459.144	76.7245	0.713875	0.222043	0.856352	0.695538	0.403578	0.850148	6.20242
1	F0008	14	Col-0	5099	142.382	683.754	114.258	0.639133	0.137055	0.824902	0.714551	0.430131	0.864006	7.07982
1	F0008	14	Col-0	4605	128.588	523.872	87.5408	0.695619	0.210857	0.809268	0.614069	0.559007	0.91148	4.75657
1	F0008	14	Col-0	4951	138.249	661.411	110.524	0.613963	0.14222	0.791842	0.675437	0.479437	0.856363	6.25651
1	F0008	14	Col-0	6244	174.354	653.654	109.228	0.712541	0.183644	0.822796	0.695312	0.447665	0.84113	7.54148
1	F0008	14	Col-0	4838	135.094	622.683	104.052	0.667679	0.156798	0.81988	0.721074	0.510328	0.88742	7.22799
1	F0008	14	Col-0	6073	169.579	634.299	105.993	0.677639	0.189682	0.819205	0.714962	0.465426	0.880952	9.88391
1	F0008	14	Col-0	4775	133.335	577.227	96.4566	0.64913	0.18009	0.807496	0.616002	0.476968	0.839105	6.48712
1	F0008	15	Col-0	7077	197.615	709.595	118.576	0.690102	0.176619	0.858343	0.643445	0.379118	0.834031	9.04465
1	F0008	15	Col-0	7511	209.733	725.009	121.151	0.61926	0.179565	0.84295	0.732992	0.307523	0.747731	6.62082
1	F0008	15	Col-0	7837	218.837	754.222	126.033	0.651726	0.173125	0.854628	0.758097	0.277296	0.657734	15.2757
1	F0008	15	Col-0	9553	266.753	860.649	143.817	0.605847	0.162068	0.850568	0.526612	0.258624	0.685681	11.2618
1	F0008	15	Col-0	7402	206.69	735.696	122.937	0.723063	0.171855	0.844989	0.797488	0.310852	0.663266	10.5162
1	F0008	15	Col-0	7865	219.618	795.879	132.994	0.621003	0.156032	0.864901	0.693135	0.303634	0.745819	9.54558
1	F0008	15	Col-0	7641	213.364	684.34	114.355	0.683391	0.205029	0.846019	0.72587	0.354371	0.790764	7.60123
1	F0008	15	Col-0	5827	162.71	633.169	105.805	0.641034	0.182649	0.87438	0.746255	0.287396	0.761524	6.26068
1	F0008	15	Col-0	7502	209.482	661.269	110.5	0.643231	0.215591	0.853899	0.602882	0.331857	0.815639	4.76153
1	F0008	15	Col-0	6931	193.538	712.867	119.122	0.633315	0.171391	0.849082	0.77571	0.289336	0.695592	8.03578
1	F0008	15	Col-0	7902	220.652	737.495	123.238	0.639579	0.18257	0.870804	0.694516	0.23797	0.705745	7.90939
1	F0008	15	Col-0	6020	168.1	652.683	109.066	0.676557	0.177583	0.875686	0.739309	0.309962	0.775453	6.71113
1	F0008	15	Col-0	5335	148.972	560.056	93.5872	0.689722	0.213738	0.871013	0.706884	0.305135	0.739363	5.54527
1	F0008	15	Col-0	7353	205.322	828.406	138.429	0.647043	0.134644	0.84352	0.753837	0.403736	0.818636	9.40691
1	F0008	15	Col-0	6219	173.656	676.825	113.1	0.668638	0.170599	0.853462	0.687111	0.395349	0.858087	7.22689
1	F0008	15	Col-0	6795	189.74	762.566	127.427	0.587549	0.14684	0.846218	0.740241	0.309664	0.691961	9.3457
1	F0008	15	Col-0	8894	248.352	784.909	131.161	0.685102	0.181413	0.853392	0.508034	0.30893	0.688481	12.3185
1	F0008	15	Col-0	6535	182.48	670.583	112.057	0.657379	0.182621	0.838918	0.750659	0.355346	0.811392	7.40627
1	F0008	15	Col-0	8833	246.648	745.453	124.568	0.645687	0.199746	0.864312	0.767878	0.292994	0.758922	8.07076
1	F0008	15	Col-0	6812	190.215	686.725	114.754	0.654811	0.181518	0.816719	0.687295	0.397045	0.719175	11.757
1	F0008	16	Col-0	9401	261.643	849.235	141.676	0.645629	0.163806	0.867713	0.798796	0.252734	0.653548	7.13552
1	F0008	16	Col-0	10140	282.211	910.59	151.911	0.610402	0.153675	0.85241	0.438835	0.226627	0.499684	11.4676
1	F0008	16	Col-0	10498	292.174	923.661	154.092	0.631611	0.154629	0.83984	0.554526	0.239897	0.369304	16.1692
1	F0008	16	Col-0	12157	338.347	1027.06	171.342	0.580674	0.144826	0.875958	0.541497	0.203706	0.477734	11.5674
1	F0008	16	Col-0	9695	270.718	800.607	133.784	0.680446	0.190072	0.895822	0.538994	0.172419	0.475583	11.9939
1	F0008	16	Col-0	10841	302.719	848.063	141.714	0.612555	0.189419	0.876697	0.704867	0.201484	0.53191	10.9792
1	F0008	16	Col-0	10773	300.82	910.105	152.081	0.672934	0.163442	0.861728	0.757285	0.282916	0.712601	13.9742
1	F0008	16	Col-0	8231	229.838	755.394	126.229	0.636926	0.181266	0.880856	0.791153	0.203214	0.460839	5.40894
1	F0008	16	Col-0	10161	283.731	920.205	153.769	0.625716	0.150792	0.873339	0.496106	0.221304	0.636176	10.5879
1	F0008	16	Col-0	9733	271.78	943.075	157.591	0.615389	0.137519	0.894226	0.785808	0.194132	0.572673	12.8754
1	F0008	16	Col-0	10678	298.167	775.938	129.662	0.648448	0.222867	0.878885	0.559874	0.194823	0.440554	5.39427
1	F0008	16	Col-0	8452	236.009	813.779	135.985	0.648806	0.160382	0.894011	0.812806	0.202315	0.542129	9.34229
1	F0008	16	Col-0	7391	206.383	706.139	117.998	0.676893	0.186266	0.880706	0.636815	0.25717	0.643799	7.09525
1	F0008	16	Col-0	10331	288.478	856.548	143.132	0.633881	0.176949	0.889787	0.829655	0.260658	0.788732	17.6487
1	F0008	16	Col-0	8372	233.776	852.749	142.497	0.640257	0.144676	0.903603	0.826417	0.266047	0.710895	10.1844
1	F0008	16	Col-0	9019	251.842	899.561	150.32	0.575742	0.140058	0.86092	0.775724	0.213739	0.39512	10.8625
1	F0008	16	Col-0	11123	310.593	1079.2	180.338	0.624677	0.120013	0.891819	0.538514	0.177002	0.41189	11.1394
1	F0008	16	Col-0	8603	240.226	853.82	142.676	0.611312	0.148295	0.852289	0.765401	0.284756	0.712963	9.77566
1	F0008	16	Col-0	11939	333.379	919.762	153.695	0.633066	0.177348	0.89496	0.551621	0.214936	0.600088	11.22
1	F0008	16	Col-0	9252	258.348	936.833	156.548	0.621148	0.132471	0.859219	0.511206	0.241048	0.471461	11.4165
1	F0008	17	Col-0	12405	346.391	914.833	152.872	0.64092	0.186262	0.894621	0.657376	0.187746	0.554741	8.67263
1	F0008	17	Col-0	13461	375.878	1079.4	180.371	0.608297	0.145185	0.888012	0.619719	0.164682	0.246798	11.4738
1	F0008	17	Col-0	14323	399.948	1150.45	192.245	0.612906	0.135989	0.864553	0.648591	0.206036	0.546033	19.3904
1	F0008	17	Col-0	16343	456.354	1226.3	204.918	0.586612	0.136569	0.886278	0.639791	0.209606	0.609931	17.5791
1	F0008	17	Col-0	12606	352.004	988.874	165.244	0.622211	0.161996	0.890597	0.626665	0.177478	0.528268	12.9475
1	F0008	17	Col-0	13944	389.365	959.762	160.379	0.613435	0.190226	0.866054	0.490484	0.200582	0.541361	10.6853
1	F0008	17	Col-0	14230	397.352	1172.15	195.871	0.648942	0.13015	0.888135	0.477538	0.25652	0.711481	14.4846
1	F0008	17	Col-0	11440	319.445	858.791	143.507	0.656151	0.194922	0.891272	0.681424	0.178619	0.55807	10.708
1	F0008	17	Col-0	14015	391.348	1002.59	167.536	0.60829	0.175209	0.890963	0.6578	0.161055	0.357501	14.2568
1	F0008	17	Col-0	13065	364.821	1090.33	182.198	0.583728	0.138103	0.905359	0.844558	0.152812	0.575047	15.021
1	F0008	17	Col-0	14238	397.575	994.975	166.264	0.619663	0.180732	0.883903	0.58671	0.178168	0.540308	12.8058
1	F0008	17	Col-0	11519	321.651	1015.7	169.727	0.626305	0.140311	0.90057	0.571756	0.1438	0.438585	8.72376
1	F0008	17	Col-0	9743	272.059	861.72	143.996	0.651488	0.164881	0.900195	0.517619	0.204861	0.603969	11.4499
1	F0008	17	Col-0	13590	379.48	961.945	160.744	0.612107	0.184556	0.890886	0.826861	0.220453	0.694211	14.5714
1	F0008	17	Col-0	10740	299.898	1000.15	167.128	0.628732	0.134923	0.905154	0.698238	0.173055	0.62481	12.6779
1	F0008	17	Col-0	12192	340.443	1068.13	178.488	0.571027	0.134288	0.875377	0.631268	0.19222	0.585223	9.31504
1	F0008	17	Col-0	14470	404.053	1099.2	183.68	0.626298	0.150496	0.899639	0.554827	0.154844	0.37193	13.8085
1	F0008	17	Col-0	11520	321.679	1020.71	170.565	0.595934	0.138948	0.886145	0.82062	0.193624	0.532377	8.12813
1	F0008	17	Col-0	15146	422.929	1058.67	176.908	0.63383	0.169818	0.888069	0.589721	0.204361	0.532431	12.8404
1	F0008	17	Col-0	12615	352.255	1074.57	179.565	0.60582	0.137286	0.886252	0.521592	0.176242	0.38373	16.9932
1	F0008	18	Col-0	16493	460.542	1218.88	203.679	0.617415	0.139504	0.904215	0.574166	0.150406	0.564083	13.1101
1	F0008	18	Col-0	17686	493.855	1260.05	210.559	0.605374	0.139979	0.874926	0.608391	0.181491	0.346221	14.9381
1	F0008	18	Col-0	19533	545.43	1491.88	249.297	0.622387	0.110284	0.863658	0.61259	0.229259	0.555625	17.2816
1	F0008	18	Col-0	22365	624.509	1356.86	226.736	0.614052	0.152653	0.879006	0.454873	0.212143	0.637823	14.324
1	F0008	18	Col-0	16619	464.061	1185.34	198.075	0.664255	0.148637	0.874074	0.641045	0.210552	0.408073	10.9711
1	F0008	18	Col-0	18626	520.103	1247.33	208.432	0.605015	0.150442	0.886019	0.534755	0.163897	0.51453	16.6568
1	F0008	18	Col-0	18327	511.754	1181.53	197.437	0.629772	0.164974	0.892673	0.58702	0.180403	0.641539	18.8012
1	F0008	18	Col-0	15171	423.628	1027.4	171.682	0.659408	0.180611	0.878643	0.739401	0.204176	0.639859	11.962
1	F0008	18	Col-0	18670	521.332	1074.71	179.588	0.643838	0.203127	0.877179	0.470752	0.17514	0.198646	12.5472
1	F0008	18	Col-0	17671	493.436	1346.44	224.994	0.564551	0.122489	0.87965	0.687503	0.186334	0.495048	18.001
1	F0008	18	Col-0	18136	506.421	1232.25	205.914	0.607673	0.15009	0.868584	0.567164	0.208519	0.592624	14.8523
1	F0008	18	Col-0	15124	422.315	1280.78	214.023	0.625036	0.115858	0.885448	0.570391	0.19825	0.556979	12.9175
1	F0008	18	Col-0	13310	371.662	968.874	161.902	0.651525	0.178178	0.89983	0.430091	0.151109	0.498795	19.4651
1	F0008	18	Col-0	18270	510.163	1187.04	198.358	0.617209	0.162936	0.889629	0.662372	0.2098	0.53359	20.5005
1	F0008	18	Col-0	13416	374.622	1070.37	178.863	0.618391	0.147151	0.905902	0.665261	0.14772	0.478083	11.3372
1	F0008	18	Col-0	16173	451.607	1249.12	208.733	0.566798	0.130253	0.888882	0.545513	0.180099	0.612945	11.3795
1	F0008	18	Col-0	19521	545.095	1249.18	208.743	0.644789	0.157203	0.890911	0.627621	0.193695	0.417967	15.4398
1	F0008	18	Col-0	15478	432.2	1182.6	197.616	0.58901	0.139076	0.898795	0.680551	0.147554	0.570133	10.4409
1	F0008	18	Col-0	19591	547.049	1335.69	223.199	0.610635	0.137992	0.88903	0.558036	0.16723	0.405288	10.8479
1	F0008	18	Col-0	16599	463.502	1055.02	176.297	0.620384	0.187402	0.871394	0.591953	0.214315	0.255754	15.7928
1	F0008	19	Col-0	21240	593.095	1445.43	241.537	0.60658	0.127752	0.886839	0.588111	0.166532	0.402518	15.1895
1	F0008	19	Col-0	24127	673.71	1434.22	239.663	0.643782	0.147395	0.858771	0.677095	0.240591	0.401554	18.4395
1	F0008	19	Col-0	26047	727.324	1680.87	280.879	0.608973	0.115851	0.880934	0.512034	0.233784	0.529945	27.9345
1	F0008	19	Col-0	29801	832.148	1780.9	297.594	0.598991	0.118077	0.885011	0.572056	0.17056	0.588268	26.2225
1	F0008	19	Col-0	20769	579.943	1403.07	234.457	0.652354	0.132577	0.884369	0.556994	0.186319	0.534357	20.1555
1	F0008	19	Col-0	24702	689.767	1459.83	243.943	0.615074	0.145658	0.866353	0.622228	0.207213	0.41402	27.9557
1	F0008	19	Col-0	23331	651.483	1410.52	235.703	0.611608	0.147362	0.863607	0.489099	0.185068	0.373509	12.4521
1	F0008	19	Col-0	20829	581.619	1271.75	212.514	0.648515	0.161836	0.853011	0.537622	0.241723	0.529662	20.8498
1	F0008	19	Col-0	24678	689.096	1322.48	220.991	0.652512	0.177314	0.883889	0.598345	0.20049	0.448158	23.221
1	F0008	19	Col-0	22384	625.04	1503.09	251.171	0.553333	0.124502	0.869243	0.684975	0.18547	0.536764	16.0294
1	F0008	19	Col-0	23162	646.764	1321.55	220.835	0.601204	0.166655	0.840949	0.438054	0.242183	0.50757	13.0602
1	F0008	19	Col-0	20385	569.221	1400.32	233.998	0.622994	0.130637	0.87018	0.63898	0.21579	0.597661	14.041
1	F0008	19	Col-0	17128	478.274	1312.34	219.296	0.628113	0.124976	0.880629	0.475442	0.194297	0.502794	17.1511
1	F0008	19	Col-0	23315	651.037	1588.83	265.499	0.584365	0.116062	0.88313	0.554481	0.180844	0.33499	26.2959
1	F0008	19	Col-0	15506	432.982	1115.24	186.361	0.616345	0.156665	0.903591	0.599573	0.147588	0.271479	15.3582
1	F0008	19	Col-0	21166	591.029	1332.82	222.719	0.5658	0.149728	0.8566	0.44711	0.201126	0.39459	15.6206
1	F0008	19	Col-0	25688	717.299	1531.37	255.898	0.641462	0.13765	0.888875	0.55184	0.191925	0.247206	19.4585
1	F0008	19	Col-0	19424	542.386	1357.21	226.794	0.567555	0.132512	0.879639	0.470875	0.215991	0.63919	10.4716
1	F0008	19	Col-0	24783	692.028	1458.36	243.697	0.601456	0.146431	0.867586	0.615876	0.179464	0.498541	16.8388
1	F0008	19	Col-0	21232	592.872	1324.54	221.335	0.635023	0.15208	0.876334	0.68631	0.212417	0.284273	23.8094
1	F0008	20	Col-0	26736	746.563	1656.91	276.876	0.567198	0.122379	0.869545	0.621377	0.218973	0.54561	23.4022
1	F0008	20	Col-0	30440	849.992	1666.81	278.53	0.619985	0.137683	0.845499	0.590997	0.259021	0.426485	28.0478
1	F0008	20	Col-0	33372	931.863	1842.55	307.897	0.607349	0.123524	0.867488	0.669856	0.261545	0.56318	28.5442
1	F0008	20	Col-0	37604	1050.04	1913.38	319.732	0.578479	0.129075	0.873269	0.288061	0.157319	0.489055	24.406
1	F0008	20	Col-0	28047	783.171	1531.88	255.982	0.618647	0.150193	0.884729	0.763863	0.161932	0.533869	21.0846
1	F0008	20	Col-0	31353	875.486	1765.44	295.011	0.616809	0.12641	0.870348	0.471273	0.191745	0.431276	31.4499
1	F0008	20	Col-0	29650	827.932	1571.42	262.589	0.616104	0.150887	0.859969	0.654266	0.192372	0.388286	18.2201
1	F0008	20	Col-0	27086	756.336	1531.27	255.881	0.630743	0.145161	0.819126	0.771595	0.268906	0.343622	11.2088
1	F0008	20	Col-0	30995	865.489	1696.65	283.516	0.629455	0.135305	0.864137	0.705913	0.204344	0.341059	26.6585
1	F0008	20	Col-0	26966	752.985	1670.08	279.077	0.542466	0.121493	0.866325	0.588507	0.198908	0.597623	21.307
1	F0008	20	Col-0	30861	861.747	1523.07	254.51	0.578279	0.167178	0.863161	0.588877	0.202166	0.497472	13.0247
1	F0008	20	Col-0	26228	732.378	1548.2	258.71	0.622845	0.137505	0.85515	0.733915	0.214714	0.552975	16.5077
1	F0008	20	Col-0	22204	620.014	1332.14	222.604	0.626807	0.157233	0.81269	0.499345	0.286075	0.41897	20.4592
1	F0008	20	Col-0	27349	763.68	1612.59	269.469	0.565412	0.132162	0.881283	0.442528	0.182262	0.584019	32.7221
1	F0008	20	Col-0	18452	515.245	1357.41	226.827	0.566377	0.125844	0.88849	0.74305	0.151331	0.291841	23.9662
1	F0008	20	Col-0	26237	732.629	1506.06	251.668	0.540334	0.145358	0.839556	0.652951	0.213489	0.440485	21.8413
1	F0008	20	Col-0	31115	865.975	1796.81	299.758	0.609919	0.121108	0.881452	0.759156	0.206593	0.392989	27.2023
1	F0008	20	Col-0	23779	661.804	1550.73	258.704	0.553773	0.12426	0.841729	0.495608	0.240292	0.498853	14.2937
1	F0008	20	Col-0	30741	855.566	1724.23	287.648	0.58172	0.129939	0.875997	0.514303	0.160931	0.597632	17.5256
1	F0008	20	Col-0	26062	725.343	1684.63	281.042	0.647294	0.115401	0.892227	0.576094	0.157632	0.264466	20.0017
1	F0008	21	Col-0	33889	946.3	1954.19	326.552	0.574254	0.111515	0.871116	0.601961	0.215348	0.653475	24.2213
1	F0008	21	Col-0	38768	1082.54	1963.06	328.034	0.591336	0.12642	0.871047	0.685083	0.189987	0.529186	38.0158
1	F0008	21	Col-0	42108	1175.8	2258.14	377.343	0.575899	0.10377	0.857094	0.305955	0.232495	0.519451	37.5237
1	F0008	21	Col-0	47733	1332.87	2447.88	409.049	0.594967	0.100103	0.873995	0.464725	0.190415	0.457867	27.131
1	F0008	21	Col-0	36809	1027.84	2176.1	363.633	0.580336	0.0976802	0.881024	0.75252	0.182509	0.297734	26.198
1	F0008	21	Col-0	39686	1108.17	2116.03	353.596	0.579028	0.111379	0.889428	0.477171	0.127543	0.38938	34.1404
1	F0008	21	Col-0	36363	1015.38	1874.15	313.177	0.584407	0.130095	0.875336	0.559769	0.150856	0.377388	25.0286
1	F0008	21	Col-0	34917	975.005	1951.51	326.103	0.584718	0.115214	0.842198	0.494283	0.227678	0.465344	26.8912
1	F0008	21	Col-0	36816	1028.03	2106.4	351.986	0.607445	0.104271	0.853119	0.795602	0.221341	0.322214	42.5767
1	F0008	21	Col-0	34393	960.373	1949.04	325.691	0.545081	0.113773	0.891605	0.591337	0.156595	0.293102	29.5428
1	F0008	21	Col-0	39741	1109.71	1840.38	307.533	0.570205	0.147447	0.867794	0.582053	0.159234	0.513751	22.8532
1	F0008	21	Col-0	33435	933.623	1851.14	309.331	0.57344	0.122612	0.87407	0.425098	0.15783	0.46702	15.2901
1	F0008	21	Col-0	30287	845.719	1718.47	287.162	0.600754	0.128879	0.83696	0.675109	0.246678	0.532491	24.9909
1	F0008	21	Col-0	36440	1017.53	2075.87	346.885	0.577094	0.106264	0.877591	0.394586	0.204654	0.661596	42.8101
1	F0008	21	Col-0	25487	711.686	1615.7	269.989	0.582946	0.122689	0.877878	0.770642	0.155802	0.431353	22.9017
1	F0008	21	Col-0	32341	903.074	1706.17	285.106	0.531872	0.139611	0.836687	0.71352	0.203387	0.499099	23.8904
1	F0008	21	Col-0	39756	1106.47	2265.03	377.869	0.584123	0.097379	0.867193	0.715135	0.199864	0.494022	23.1331
1	F0008	21	Col-0	30711	854.731	1761.48	293.864	0.574091	0.124379	0.842704	0.625908	0.223789	0.502968	17.1152
1	F0008	21	Col-0	40715	1133.16	1981.71	330.603	0.551208	0.130282	0.891414	0.452412	0.137583	0.47562	25.4031
1	F0008	21	Col-0	31084	865.112	1679.07	280.116	0.623338	0.13855	0.892738	0.824987	0.162614	0.392788	27.2294
1	F0008	22	Col-0	38835	1084.41	2085.79	348.542	0.552198	0.112174	0.875724	0.69743	0.184532	0.632226	33.936
1	F0008	22	Col-0	47277	1320.14	2814.9	470.379	0.556921	0.074978	0.880434	0.516957	0.161762	0.508383	30.408
1	F0008	22	Col-0	50223	1402.4	2411.6	402.986	0.562112	0.108518	0.858928	0.520371	0.214506	0.460477	33.5465
1	F0008	22	Col-0	57717	1611.66	2660.23	444.533	0.545277	0.102488	0.875692	0.552569	0.191885	0.58661	30.9713
1	F0008	22	Col-0	47394	1323.41	2481.9	414.734	0.565669	0.0966859	0.857808	0.504499	0.199203	0.356513	25.9501
1	F0008	22	Col-0	49640	1386.12	2454.04	410.078	0.568764	0.103581	0.879673	0.609993	0.147859	0.259377	37.6448
1	F0008	22	Col-0	47983	1339.85	2390.57	399.472	0.560163	0.10551	0.884228	0.747359	0.144605	0.431813	37.4216
1	F0008	22	Col-0	44884	1253.32	2570.53	429.544	0.564103	0.0853602	0.847161	0.520451	0.236315	0.363898	32.8898
1	F0008	22	Col-0	46223	1290.71	2579.3	431.01	0.595197	0.0873099	0.883594	0.773297	0.176493	0.295919	31.0496
1	F0008	22	Col-0	44661	1247.09	2171.87	362.927	0.580232	0.118979	0.876715	0.64615	0.182484	0.326301	38.9548
1	F0008	22	Col-0	50115	1399.39	2284.65	381.773	0.540912	0.120653	0.877331	0.614006	0.15354	0.469174	22.1253
1	F0008	22	Col-0	41773	1166.45	2306.04	385.347	0.547713	0.0987124	0.889356	0.558503	0.145817	0.318447	26.6951
1	F0008	22	Col-0	38371	1071.45	2132.62	356.368	0.574322	0.10602	0.835465	0.670587	0.248355	0.549505	23.6195
1	F0008	22	Col-0	46463	1297.41	2544.39	425.176	0.544203	0.0901882	0.895695	0.439839	0.159542	0.575169	40.9875
1	F0008	22	Col-0	35386	988.101	2076.36	346.966	0.571092	0.103142	0.89334	0.694022	0.150985	0.350619	25.13
1	F0008	22	Col-0	41418	1156.54	2255.76	376.944	0.534488	0.102286	0.82799	0.480985	0.2196	0.581596	29.2144
1	F0008	22	Col-0	49807	1390.79	2852.82	476.715	0.591644	0.0769046	0.885669	0.755037	0.196367	0.438744	25.3654
1	F0008	22	Col-0	40710	1136.77	2167.13	362.134	0.565252	0.108929	0.868477	0.529977	0.164651	0.54593	19.6764
1	F0008	22	Col-0	50908	1421.53	2310.14	386.032	0.543999	0.119872	0.858171	0.40758	0.18663	0.194047	40.0002
1	F0008	22	Col-0	40311	1125.62	2511.28	419.643	0.619645	0.0803238	0.881135	0.603902	0.194168	0.530407	23.3892
1	F0008	23	Col-0	45119	1255.73	2376.27	396.426	0.567863	0.100411	0.874808	0.720455	0.184182	0.603284	31.0177
1	F0008	23	Col-0	54758	1523.99	2991.31	499.033	0.567841	0.0769015	0.875919	0.572845	0.178091	0.486768	29.4551
1	F0008	23	Col-0	58279	1621.99	2909.57	485.396	0.580705	0.0865097	0.869615	0.584759	0.189179	0.531246	46.9985
1	F0008	23	Col-0	70206	1953.93	2966.58	494.907	0.540121	0.100247	0.875168	0.33032	0.140255	0.454257	45.0287
1	F0008	23	Col-0	59077	1649.64	2730.8	456.326	0.545731	0.0995517	0.879587	0.544131	0.164718	0.343497	38.5954
1	F0008	23	Col-0	60135	1679.18	2763.75	461.831	0.58848	0.098933	0.876169	0.520537	0.162373	0.41073	45.603
1	F0008	23	Col-0	57717	1611.66	2836.03	473.91	0.579715	0.0901762	0.890305	0.265665	0.179949	0.482963	46.4862
1	F0008	23	Col-0	55539	1550.84	2804.07	468.57	0.534996	0.0887626	0.897455	0.405706	0.141463	0.374368	35.7457
1	F0008	23	Col-0	56279	1571.51	2770.26	462.919	0.590533	0.0921545	0.889004	0.732004	0.154825	0.29647	31.8577
1	F0008	23	Col-0	53799	1502.26	2576.29	430.506	0.579281	0.101858	0.874097	0.673999	0.168278	0.37359	56.3408
1	F0008	23	Col-0	57381	1602.28	2559.06	427.627	0.549621	0.110108	0.851361	0.307511	0.187564	0.419075	39.631
1	F0008	23	Col-0	50134	1399.92	2540.15	424.467	0.526845	0.0976392	0.910821	0.529384	0.104787	0.207604	34.5971
1	F0008	23	Col-0	45942	1282.86	2614.82	436.944	0.558572	0.0844379	0.859445	0.534702	0.219951	0.382322	38.0411
1	F0008	23	Col-0	55406	1547.13	2605.46	435.381	0.57881	0.102565	0.899639	0.570984	0.157876	0.612909	53.5192
1	F0008	23	Col-0	44387	1239.44	2049.15	342.419	0.597266	0.132837	0.903242	0.812839	0.163368	0.543306	35.033
1	F0008	23	Col-0	52068	1453.92	2771.93	463.198	0.551264	0.0851562	0.84509	0.265311	0.225495	0.382369	29.4354
1	F0008	23	Col-0	60775	1691.46	2874.15	479.487	0.563587	0.0924521	0.928813	0.715638	0.123009	0.442317	51.2583
1	F0008	23	Col-0	49320	1372.65	2464.37	411.124	0.569752	0.102052	0.889117	0.620601	0.146015	0.501325	25.4339
1	F0008	23	Col-0	60553	1685.28	2439.86	407.035	0.552799	0.127825	0.880902	0.326961	0.168106	0.185703	33.8649
1	F0008	23	Col-0	47548	1323.33	2662.52	444.181	0.596318	0.0842865	0.893172	0.566429	0.170385	0.486992	23.4528
1	F0008	24	Col-0	55219	1541.91	2675.06	447.011	0.558919	0.0969687	0.880614	0.701765	0.200275	0.604866	36.3623
1	F0008	24	Col-0	64506	1801.23	2888.6	482.694	0.581491	0.0971484	0.892047	0.750004	0.146923	0.402946	39.6366
1	F0008	24	Col-0	66494	1856.75	3098.6	517.786	0.585917	0.0870286	0.894011	0.705273	0.155912	0.52905	50.3639
1	F0008	24	Col-0	83746	2338.48	2974.5	497.048	0.587427	0.118945	0.872674	0.423162	0.135762	0.358334	46.5297
1	F0008	24	Col-0	67340	1880.37	2990.2	499.672	0.54707	0.0946419	0.889807	0.59223	0.148581	0.286336	32.0021
1	F0008	24	Col-0	68155	1903.13	2992.64	500.08	0.604543	0.095631	0.909734	0.43621	0.118991	0.376554	48.3876
1	F0008	24	Col-0	67576	1886.96	2726.16	455.551	0.624593	0.114261	0.886803	0.696628	0.199715	0.537296	52.6928
1	F0008	24	Col-0	65891	1839.91	3145.63	525.646	0.56056	0.0836795	0.89664	0.465169	0.138608	0.305876	43.0897
1	F0008	24	Col-0	66917	1868.56	2928.82	489.416	0.613726	0.0980302	0.871139	0.693861	0.177506	0.410576	36.6477
1	F0008	24	Col-0	68937	1924.96	2925.77	488.906	0.619347	0.1012	0.871122	0.530618	0.187209	0.434121	62.0967
1	F0008	24	Col-0	66160	1847.42	2741.54	458.121	0.582189	0.110615	0.854433	0.435777	0.195285	0.520852	46.1307
1	F0008	24	Col-0	58767	1640.98	2711.97	453.179	0.555003	0.100409	0.899987	0.669306	0.122938	0.413104	32.9246
1	F0008	24	Col-0	54507	1517.01	2867.41	478.363	0.554102	0.0833072	0.865786	0.607098	0.213659	0.24891	33.7339
1	F0008	24	Col-0	65815	1831.73	2621.16	437.282	0.610914	0.120378	0.886818	0.701457	0.196349	0.616703	55.662
1	F0008	24	Col-0	54775	1524.47	2670.23	445.468	0.537748	0.0965372	0.866976	0.457548	0.207751	0.557622	49.3425
1	F0008	24	Col-0	62264	1732.9	2989.53	498.735	0.555175	0.0875471	0.880186	0.376099	0.185854	0.312772	32.7048
1	F0008	24	Col-0	70204	1953.88	3400.1	567.231	0.575084	0.0763111	0.888393	0.56888	0.17292	0.532377	42.2872
1	F0008	24	Col-0	62119	1728.86	2740.33	457.163	0.576334	0.103951	0.906195	0.713662	0.182013	0.568894	43.6149
1	F0008	24	Col-0	75111	2090.45	3305.45	551.44	0.569385	0.0863877	0.915951	0.504401	0.139412	0.56225	52.4059
1	F0008	24	Col-0	59685	1661.12	3134.36	522.898	0.576355	0.0763443	0.861573	0.539428	0.206594	0.571006	29.8158
1	F0008	10	csu1-4	754	21.0543	153.782	25.6974	0.782158	0.400656	0.897842	0.779249	0.25	0.70868	3.58621
1	F0008	10	csu1-4	963	26.8903	211.723	35.3796	0.747671	0.269961	0.888142	0.714254	0.35568	0.822734	4.80166
1	F0008	10	csu1-4	757	21.1381	142.711	23.8474	0.821041	0.467082	0.947246	0.778197	0.205314	0.577474	5.07794
1	F0008	10	csu1-4	910	25.4104	181.681	30.3595	0.780446	0.346442	0.921716	0.782175	0.265084	0.700199	2.53187
1	F0008	10	csu1-4	861	24.0421	149.539	24.9885	0.833495	0.483842	0.904086	0.74964	0.326507	0.796515	1.67712
1	F0008	10	csu1-4	977	27.2813	188.995	31.5817	0.727476	0.343719	0.875391	0.738206	0.358792	0.813769	2.66223
1	F0008	10	csu1-4	1341	37.4454	257.037	42.9517	0.698438	0.255064	0.910665	0.795534	0.211415	0.50311	5.38777
1	F0008	10	csu1-4	860	24.0142	177.238	29.617	0.788268	0.34403	0.880459	0.749365	0.35691	0.820339	3.51744
1	F0008	10	csu1-4	967	27.002	210.551	35.1838	0.725431	0.274107	0.915112	0.802417	0.217938	0.605397	3.84798
1	F0008	10	csu1-4	993	27.728	198.752	33.2122	0.747741	0.315889	0.924862	0.760357	0.219328	0.724395	3.38771
1	F0008	10	csu1-4	923	25.7734	175.681	29.3569	0.755319	0.375803	0.907932	0.782762	0.319885	0.760001	2.92958
1	F0008	10	csu1-4	730	20.3842	156.368	26.1295	0.760417	0.37518	0.92833	0.793729	0.315528	0.703974	3.84795
1	F0008	10	csu1-4	1213	33.8712	215.38	35.9907	0.751084	0.328595	0.916299	0.78826	0.223152	0.666711	2.86974
1	F0008	10	csu1-4	892	24.9078	208.208	34.7923	0.747695	0.258571	0.892159	0.778771	0.31007	0.787909	5.97422
1	F0008	10	csu1-4	1016	28.3703	219.966	36.757	0.707521	0.263873	0.907584	0.784167	0.280972	0.759998	3.54331
1	F0008	10	csu1-4	889	24.824	172.51	28.8269	0.78603	0.375392	0.896715	0.777278	0.354322	0.808428	4.04949
1	F0008	10	csu1-4	1074	29.9898	213.137	35.6159	0.777135	0.297096	0.93465	0.813467	0.176898	0.411441	3.35196
1	F0008	10	csu1-4	1008	28.1469	172.024	28.7458	0.791209	0.428046	0.874986	0.750344	0.260557	0.763995	4.06349
1	F0008	10	csu1-4	1274	35.5746	238.108	39.7886	0.725926	0.282379	0.895737	0.765428	0.266927	0.759932	3.62951
1	F0008	10	csu1-4	1055	29.4593	208.51	34.8427	0.75519	0.304937	0.890498	0.756652	0.280788	0.769119	2.66256
1	F0008	11	csu1-4	1198	33.4524	241.279	40.3186	0.679138	0.258599	0.907923	0.789315	0.234955	0.614249	3.20868
1	F0008	11	csu1-4	1407	39.2884	284.936	47.6138	0.661495	0.217776	0.913962	0.783759	0.167178	0.27583	4.54869
1	F0008	11	csu1-4	1126	31.4419	254.593	42.5433	0.684915	0.218301	0.917698	0.809608	0.178064	0.558102	5.12966
1	F0008	11	csu1-4	1267	35.3791	274.693	45.9022	0.666491	0.211004	0.917542	0.800914	0.185078	0.495787	3.1326
1	F0008	11	csu1-4	1301	36.3285	247.38	41.338	0.749424	0.267152	0.920734	0.805368	0.182105	0.404392	5.81783
1	F0008	11	csu1-4	1448	40.4332	251.765	42.0707	0.699517	0.287071	0.91463	0.785324	0.201825	0.595455	5.10773
1	F0008	11	csu1-4	1873	52.3007	391.889	65.486	0.624958	0.153257	0.906918	0.772715	0.255368	0.725379	9.02296
1	F0008	11	csu1-4	1229	34.318	240.108	40.1228	0.710816	0.267886	0.925034	0.795463	0.210973	0.499047	2.83238
1	F0008	11	csu1-4	1300	36.3006	272.007	45.4533	0.673226	0.220797	0.931353	0.805702	0.206257	0.558178	4.09923
1	F0008	11	csu1-4	1446	40.3774	262.007	43.7823	0.679192	0.264699	0.927766	0.792715	0.210005	0.440114	5.60166
1	F0008	11	csu1-4	1424	39.7631	234.108	39.1202	0.751848	0.326504	0.927748	0.794496	0.193717	0.617503	3.64045
1	F0008	11	csu1-4	997	27.8397	228.693	38.2154	0.653342	0.239551	0.9193	0.79378	0.194805	0.597125	4.50251
1	F0008	11	csu1-4	1668	46.5764	333.362	55.706	0.641045	0.188613	0.926067	0.803721	0.187899	0.584739	5.8759
1	F0008	11	csu1-4	1224	34.1784	267.078	44.6296	0.679622	0.215633	0.932749	0.809098	0.159119	0.409711	4.00327
1	F0008	11	csu1-4	1531	42.7509	309.22	51.6717	0.639783	0.20121	0.926162	0.791763	0.179734	0.555645	4.60875
1	F0008	11	csu1-4	1320	36.859	269.421	45.0212	0.66633	0.228518	0.919719	0.785148	0.208779	0.592689	4.60909
1	F0008	11	csu1-4	1442	40.2657	289.706	48.4108	0.666359	0.215904	0.910643	0.796173	0.200721	0.693935	4.66297
1	F0008	11	csu1-4	1366	38.1435	253.865	42.4217	0.681637	0.266351	0.920302	0.789806	0.225479	0.645233	3.48536
1	F0008	11	csu1-4	1746	48.7544	276.836	46.2601	0.693132	0.286293	0.896818	0.734463	0.258754	0.320347	4.33505
1	F0008	11	csu1-4	1602	44.7335	281.078	46.9691	0.673959	0.254811	0.899385	0.766081	0.221285	0.585053	4.19725
1	F0008	12	csu1-4	1672	46.6881	334.777	55.9423	0.605578	0.187472	0.873268	0.762623	0.30847	0.79314	6.3451
1	F0008	12	csu1-4	1912	53.3897	336.392	56.2122	0.642905	0.212328	0.887359	0.773669	0.225218	0.720009	4.42678
1	F0008	12	csu1-4	1626	45.4036	333.362	55.706	0.65275	0.183864	0.896025	0.744648	0.330816	0.832142	7.04121
1	F0008	12	csu1-4	1810	50.5416	353.706	59.1054	0.621779	0.181804	0.898377	0.776385	0.263366	0.802864	7.82376
1	F0008	12	csu1-4	1806	50.4299	332.049	55.4864	0.700271	0.205837	0.908059	0.783003	0.223575	0.737966	5.10299
1	F0008	12	csu1-4	1899	53.0267	346.191	57.8496	0.648344	0.199115	0.924349	0.759417	0.203942	0.729775	6.37177
1	F0008	12	csu1-4	2727	76.1474	428.375	71.5828	0.61034	0.186744	0.881113	0.749288	0.311047	0.823688	6.19729
1	F0008	12	csu1-4	1824	50.9325	341.161	57.0092	0.653763	0.196931	0.906652	0.79004	0.211647	0.736196	5.48246
1	F0008	12	csu1-4	1760	49.1454	320.635	53.5791	0.637681	0.21513	0.891523	0.766937	0.294512	0.826908	5.68182
1	F0008	12	csu1-4	1926	53.7807	365.99	61.1581	0.630029	0.180687	0.881554	0.753119	0.374363	0.841224	5.61578
1	F0008	12	csu1-4	1909	53.306	342.049	57.1575	0.679843	0.205041	0.91058	0.760425	0.237748	0.783014	5.44997
1	F0008	12	csu1-4	1456	40.6566	312.635	52.2423	0.626776	0.187196	0.870388	0.722813	0.328093	0.783174	6.73146
1	F0008	12	csu1-4	2433	67.9379	407.304	68.0618	0.62545	0.184296	0.885558	0.758472	0.285037	0.8006	5.62639
1	F0008	12	csu1-4	1759	49.1175	351.161	58.6802	0.622435	0.179251	0.903678	0.79812	0.194378	0.685007	6.87891
1	F0008	12	csu1-4	2141	59.7842	384.333	64.2233	0.606687	0.182142	0.873373	0.760965	0.28191	0.815606	6.72583
1	F0008	12	csu1-4	1844	51.491	293.806	49.096	0.636521	0.268441	0.873478	0.742569	0.311841	0.808706	4.79176
1	F0008	12	csu1-4	2010	56.1263	352.919	58.9739	0.655364	0.202795	0.889047	0.7531	0.31919	0.847344	8.53781
1	F0008	12	csu1-4	2046	57.1315	321.848	53.7818	0.675694	0.248207	0.901598	0.740125	0.296381	0.838617	4.41105
1	F0008	12	csu1-4	2612	72.9362	356.434	59.5612	0.672156	0.25836	0.890356	0.731597	0.313325	0.82335	6.77221
1	F0008	12	csu1-4	2234	62.3811	366.191	61.1917	0.601508	0.209352	0.880827	0.761325	0.277795	0.800882	3.95524
1	F0008	13	csu1-4	2338	65.2852	381.647	63.7744	0.632405	0.201712	0.831249	0.703642	0.394815	0.84794	6.26219
1	F0008	13	csu1-4	2611	72.9083	443.688	74.1418	0.570835	0.166671	0.840405	0.711721	0.387487	0.869869	6.98008
1	F0008	13	csu1-4	2188	61.0966	384.132	64.1897	0.656072	0.186336	0.841996	0.689291	0.490623	0.897034	6.47212
1	F0008	13	csu1-4	2571	71.7913	422.617	70.6207	0.636701	0.180891	0.862004	0.701828	0.390691	0.869396	9.34461
1	F0008	13	csu1-4	2330	65.0618	381.99	63.8318	0.663818	0.200661	0.872457	0.710935	0.368819	0.865881	7.03176
1	F0008	13	csu1-4	2656	74.1648	341.948	57.1407	0.727671	0.285442	0.845552	0.673741	0.432886	0.887298	5.78916
1	F0008	13	csu1-4	3880	108.343	520.357	86.9534	0.644411	0.180069	0.834348	0.589888	0.470101	0.881796	10.8312
1	F0008	13	csu1-4	2523	70.451	357.605	59.757	0.651097	0.247925	0.88181	0.746612	0.327487	0.836549	3.13952
1	F0008	13	csu1-4	2204	61.5434	351.161	58.6802	0.658894	0.224599	0.893445	0.723767	0.366548	0.863239	4.90744
1	F0008	13	csu1-4	2790	77.9066	406.375	67.9065	0.687361	0.212305	0.834975	0.68127	0.496716	0.909061	9.29068
1	F0008	13	csu1-4	2713	75.7565	400.718	66.9613	0.684582	0.212316	0.868396	0.686645	0.387526	0.872515	5.39661
1	F0008	13	csu1-4	1993	55.6516	356.333	59.5444	0.612101	0.197245	0.858602	0.729935	0.3849	0.864565	5.01756
1	F0008	13	csu1-4	3250	90.7514	472.902	79.0234	0.642166	0.182621	0.863075	0.703982	0.396424	0.860245	6.11723
1	F0008	13	csu1-4	2375	66.3183	396.718	66.2929	0.628972	0.189631	0.855175	0.748068	0.317337	0.818616	7.90274
1	F0008	13	csu1-4	3082	86.0603	397.546	66.4313	0.650485	0.245057	0.833323	0.621919	0.466035	0.89905	7.99773
1	F0008	13	csu1-4	2602	72.657	362.434	60.5638	0.640413	0.24892	0.848598	0.697367	0.425881	0.890954	4.31822
1	F0008	13	csu1-4	2723	76.0357	415.061	69.3581	0.674678	0.198625	0.854651	0.675186	0.423569	0.892202	8.26295
1	F0008	13	csu1-4	2692	75.1701	431.103	72.0387	0.669985	0.182022	0.861557	0.665789	0.404906	0.887617	8.58247
1	F0008	13	csu1-4	3417	95.4146	422.517	70.6039	0.665822	0.240529	0.84525	0.711274	0.393947	0.857104	9.16857
1	F0008	13	csu1-4	3003	83.8543	403.446	67.4171	0.597255	0.231843	0.829616	0.675168	0.450477	0.896655	7.00133
1	F0008	14	csu1-4	3055	85.3063	446.617	74.6312	0.630677	0.192464	0.828856	0.724964	0.486262	0.897738	5.03306
1	F0008	14	csu1-4	3250	90.7514	518.701	86.6766	0.559284	0.151796	0.795463	0.674691	0.490327	0.86996	8.37692
1	F0008	14	csu1-4	2956	82.5419	432.517	72.275	0.680636	0.198568	0.808552	0.662454	0.516798	0.887911	5.62957
1	F0008	14	csu1-4	3470	96.8946	417.889	69.8307	0.678264	0.249699	0.803946	0.681068	0.506323	0.887867	3.81124
1	F0008	14	csu1-4	3118	87.0655	422.718	70.6375	0.665102	0.219273	0.8398	0.691773	0.490909	0.906803	6.10776
1	F0008	14	csu1-4	3534	98.6817	400.475	66.9207	0.710209	0.276901	0.808365	0.406392	0.55184	0.914729	3.42388
1	F0008	14	csu1-4	5118	142.913	562.742	94.0361	0.647848	0.203091	0.814574	0.584974	0.479899	0.881665	5.06467
1	F0008	14	csu1-4	3459	96.5874	450.174	75.2255	0.62134	0.214487	0.850076	0.703513	0.422791	0.888519	5.66638
1	F0008	14	csu1-4	2860	79.5979	409.061	68.2426	0.6731	0.214783	0.857335	0.68604	0.452742	0.890611	5.72867
1	F0008	14	csu1-4	3444	95.8514	472.274	78.7883	0.636599	0.194037	0.821799	0.678715	0.528338	0.913143	5.2137
1	F0008	14	csu1-4	3670	102.141	449.345	74.9632	0.714286	0.22841	0.83387	0.697735	0.52241	0.905267	7.87466
1	F0008	14	csu1-4	2598	72.3061	396.233	66.1025	0.659726	0.207945	0.817669	0.650983	0.488775	0.880205	5.9184
1	F0008	14	csu1-4	4318	120.574	538.115	89.9208	0.668732	0.187388	0.825728	0.716771	0.536203	0.908015	5.49236
1	F0008	14	csu1-4	3245	90.6118	445.588	74.4592	0.628876	0.20538	0.837404	0.717243	0.405753	0.877287	6.12666
1	F0008	14	csu1-4	3774	105.383	467.73	78.1592	0.635996	0.216781	0.780189	0.58159	0.587975	0.911405	6.61473
1	F0008	14	csu1-4	3247	90.6676	389.505	65.0875	0.692619	0.268947	0.792119	0.605759	0.605145	0.925868	3.20419
1	F0008	14	csu1-4	3656	102.088	419.245	70.0572	0.735466	0.261385	0.814894	0.695615	0.565172	0.917783	7.90481
1	F0008	14	csu1-4	3440	96.0569	454.759	75.9918	0.676234	0.209028	0.813623	0.670012	0.533049	0.913988	5.61657
1	F0008	14	csu1-4	4336	121.076	508.943	85.0461	0.672978	0.210359	0.792768	0.642027	0.516949	0.890731	6.98247
1	F0008	14	csu1-4	3747	104.629	502.701	84.0029	0.610161	0.186327	0.773546	0.553826	0.630613	0.926638	5.61116
1	F0008	15	csu1-4	4157	116.078	570.399	95.3156	0.644396	0.160558	0.832091	0.729226	0.466036	0.882992	6.54919
1	F0008	15	csu1-4	4354	121.579	603.955	100.923	0.555641	0.149999	0.785893	0.67215	0.522709	0.90029	9.93661
1	F0008	15	csu1-4	4060	113.369	515.973	86.2207	0.667983	0.191638	0.796347	0.703705	0.50784	0.883185	8.98547
1	F0008	15	csu1-4	4390	122.584	488.558	81.6397	0.667884	0.231122	0.802219	0.566548	0.507686	0.88018	4.2754
1	F0008	15	csu1-4	3857	107.701	421.061	70.3607	0.69508	0.273382	0.828257	0.661745	0.541715	0.913663	3.73347
1	F0008	15	csu1-4	4722	131.855	517.144	86.4165	0.726462	0.221877	0.806951	0.684416	0.525694	0.887802	8.64125
1	F0008	15	csu1-4	6803	189.964	691.553	115.561	0.603799	0.178755	0.828569	0.621407	0.368471	0.784267	7.24445
1	F0008	15	csu1-4	4600	128.448	555.085	92.7566	0.66628	0.187607	0.820156	0.59484	0.522614	0.901892	6.35674
1	F0008	15	csu1-4	4250	118.675	574.257	95.9602	0.647965	0.161952	0.850283	0.667253	0.389734	0.833264	8.40494
1	F0008	15	csu1-4	4527	126.41	540.943	90.3934	0.685597	0.194409	0.814307	0.686518	0.551697	0.909184	9.28319
1	F0008	15	csu1-4	4861	135.736	516.458	86.3018	0.745324	0.229016	0.81632	0.700284	0.55584	0.890865	5.13557
1	F0008	15	csu1-4	3499	97.7044	473.245	79.0808	0.65783	0.196328	0.825788	0.605531	0.453807	0.862364	6.95513
1	F0008	15	csu1-4	5869	163.883	634.725	106.065	0.653491	0.183064	0.810936	0.702286	0.52773	0.903701	8.02334
1	F0008	15	csu1-4	4277	119.429	546.257	91.2813	0.663306	0.180117	0.824646	0.729064	0.496775	0.901361	8.17606
1	F0008	15	csu1-4	5160	144.085	567.328	94.8024	0.652751	0.201461	0.796493	0.574258	0.544881	0.892862	9.04186
1	F0008	15	csu1-4	4277	119.429	570.056	95.2582	0.684101	0.165392	0.769332	0.582438	0.663171	0.916649	8.4405
1	F0008	15	csu1-4	4732	132.134	521.186	87.0919	0.727329	0.218912	0.803313	0.680536	0.601282	0.918195	6.2519
1	F0008	15	csu1-4	4673	130.487	515.428	86.1298	0.713871	0.221039	0.816299	0.627279	0.539091	0.911531	7.88872
1	F0008	15	csu1-4	5732	160.058	615.612	102.871	0.654786	0.190065	0.799259	0.638367	0.470379	0.844325	6.8395
1	F0008	15	csu1-4	4871	136.015	582.056	97.2635	0.617051	0.180675	0.757056	0.507461	0.658776	0.913418	6.14432
1	F0008	16	csu1-4	5658	157.47	638.441	106.509	0.617686	0.174434	0.834589	0.7057	0.386558	0.843001	6.38035
1	F0008	16	csu1-4	5681	158.11	674.825	112.579	0.601992	0.156766	0.793296	0.528476	0.551471	0.912315	9.07041
1	F0008	16	csu1-4	5264	146.505	631.754	105.394	0.674785	0.165741	0.822189	0.721771	0.492263	0.869611	8.94548
1	F0008	16	csu1-4	6178	171.943	620.541	103.523	0.625937	0.201612	0.831729	0.670762	0.37663	0.797387	7.00291
1	F0008	16	csu1-4	4925	137.523	490.659	81.9907	0.708531	0.257073	0.846744	0.60122	0.460706	0.885891	3.81096
1	F0008	16	csu1-4	6489	181.196	646.098	107.965	0.704178	0.19534	0.842165	0.751414	0.390698	0.820822	7.19001
1	F0008	16	csu1-4	9541	266.418	782.808	130.81	0.620957	0.195656	0.835969	0.692675	0.286271	0.589154	7.86878
1	F0008	16	csu1-4	6312	176.253	637.512	106.53	0.680392	0.195164	0.827759	0.658402	0.421489	0.848991	8.16366
1	F0008	16	csu1-4	5669	158.298	584.399	97.655	0.63094	0.208592	0.87477	0.729844	0.257078	0.67164	8.07832
1	F0008	16	csu1-4	6349	177.286	646.683	108.063	0.7	0.19078	0.834458	0.699317	0.455126	0.856619	8.47756
1	F0008	16	csu1-4	6536	182.508	648.24	108.323	0.685906	0.195457	0.845046	0.697977	0.382976	0.789731	6.30493
1	F0008	16	csu1-4	4958	138.445	550.843	92.0476	0.695469	0.205334	0.820188	0.666588	0.411085	0.786157	5.29326
1	F0008	16	csu1-4	7834	218.753	675.897	112.945	0.627372	0.215493	0.836701	0.726862	0.351826	0.794746	9.23679
1	F0008	16	csu1-4	5632	157.265	639.269	106.824	0.665564	0.173183	0.843851	0.675993	0.397168	0.849661	9.06889
1	F0008	16	csu1-4	7256	202.613	669.311	111.844	0.646702	0.203541	0.844054	0.748186	0.352526	0.803232	9.38823
1	F0008	16	csu1-4	5893	164.553	615.512	102.854	0.681666	0.195467	0.809614	0.700833	0.510479	0.880106	10.0202
1	F0008	16	csu1-4	6522	182.117	674.382	112.691	0.682075	0.18021	0.851797	0.752743	0.40977	0.838588	13.6161
1	F0008	16	csu1-4	6426	179.436	603.713	100.882	0.702833	0.221559	0.839294	0.733275	0.415778	0.865026	5.4418
1	F0008	16	csu1-4	7827	218.557	790.808	132.147	0.626561	0.157276	0.854177	0.747546	0.290071	0.737114	11.4987
1	F0008	16	csu1-4	6701	187.115	720.968	120.476	0.601688	0.162001	0.820335	0.700214	0.405932	0.832101	8.17132
1	F0008	17	csu1-4	8096	226.069	776.808	129.807	0.603459	0.168598	0.861418	0.614493	0.238815	0.529408	7.35375
1	F0008	17	csu1-4	7668	214.117	763.394	127.566	0.601223	0.165346	0.816154	0.680529	0.41153	0.857619	9.79082
1	F0008	17	csu1-4	7305	203.981	797.436	133.254	0.623134	0.144357	0.867633	0.581495	0.27929	0.748678	11.8324
1	F0008	17	csu1-4	8615	240.561	797.779	133.311	0.590594	0.170098	0.874844	0.575577	0.211195	0.557832	10.6569
1	F0008	17	csu1-4	7202	201.105	726.767	121.445	0.607969	0.171346	0.87355	0.640498	0.266306	0.76579	7.34518
1	F0008	17	csu1-4	9159	255.751	780.423	130.411	0.626214	0.188972	0.882111	0.736523	0.207278	0.625917	8.31707
1	F0008	17	csu1-4	13183	368.116	1052.82	175.929	0.598031	0.149458	0.857474	0.483297	0.2285	0.237019	11.7158
1	F0008	17	csu1-4	8807	245.922	748.323	125.047	0.654698	0.197633	0.855487	0.725989	0.274097	0.681921	7.44135
1	F0008	17	csu1-4	8203	229.057	761.252	127.208	0.657186	0.177879	0.883638	0.798707	0.209005	0.414289	8.05181
1	F0008	17	csu1-4	8627	240.896	782.808	130.81	0.637997	0.176913	0.868311	0.694507	0.301621	0.776861	10.6421
1	F0008	17	csu1-4	9113	254.467	797.394	133.247	0.671852	0.180105	0.867568	0.771421	0.249729	0.670348	8.48063
1	F0008	17	csu1-4	7008	195.688	646.24	107.989	0.694343	0.210871	0.840094	0.742787	0.319714	0.63449	7.94749
1	F0008	17	csu1-4	10726	299.508	918.632	153.506	0.628906	0.159722	0.862659	0.624283	0.252784	0.606967	11.7495
1	F0008	17	csu1-4	7731	215.877	716.867	119.791	0.643767	0.189046	0.861345	0.739801	0.261108	0.722624	7.63795
1	F0008	17	csu1-4	9648	269.406	840.507	140.451	0.618343	0.171619	0.867192	0.774354	0.223651	0.546604	10.1543
1	F0008	17	csu1-4	8031	224.254	878.448	146.792	0.644905	0.130782	0.848059	0.681027	0.340123	0.793453	12.671
1	F0008	17	csu1-4	8752	244.387	866.507	144.796	0.666717	0.146478	0.884251	0.804585	0.281375	0.73994	13.1308
1	F0008	17	csu1-4	8770	244.889	693.21	115.838	0.657717	0.22934	0.863422	0.746154	0.293737	0.711808	9.00353
1	F0008	17	csu1-4	10563	294.956	874.306	146.099	0.623296	0.173648	0.891413	0.693057	0.195407	0.550508	9.03919
1	F0008	17	csu1-4	8983	250.837	836.548	139.79	0.601634	0.161306	0.855136	0.596688	0.284767	0.683478	8.60336
1	F0008	18	csu1-4	11417	318.803	1005.95	168.097	0.592015	0.141779	0.890283	0.731381	0.186125	0.416383	8.20145
1	F0008	18	csu1-4	10193	284.624	896.105	149.742	0.584729	0.159512	0.843084	0.740818	0.28942	0.73442	13.7228
1	F0008	18	csu1-4	10632	296.883	984.129	164.451	0.605846	0.13795	0.872087	0.798433	0.288436	0.70767	13.368
1	F0008	18	csu1-4	11680	326.147	967.46	161.666	0.615223	0.156815	0.904509	0.83241	0.172343	0.353625	11.3438
1	F0008	18	csu1-4	9844	274.879	865.235	144.584	0.617024	0.165239	0.880482	0.635107	0.220808	0.609851	7.90746
1	F0008	18	csu1-4	12096	337.763	819.092	136.873	0.645258	0.226561	0.88577	0.779777	0.183849	0.403879	8.36012
1	F0008	18	csu1-4	17829	497.848	1180.7	197.298	0.611189	0.160716	0.880122	0.510486	0.203416	0.32341	14.8183
1	F0008	18	csu1-4	11949	333.658	900.448	150.468	0.647256	0.185193	0.870643	0.556713	0.221229	0.441949	7.43192
1	F0008	18	csu1-4	11287	315.173	876.063	146.393	0.667002	0.184807	0.911808	0.610141	0.16496	0.361449	7.09569
1	F0008	18	csu1-4	11660	325.588	910.146	152.088	0.661448	0.176883	0.877671	0.728722	0.274545	0.680349	12.6463
1	F0008	18	csu1-4	12276	342.789	983.602	164.363	0.673802	0.159451	0.891776	0.823363	0.184983	0.534678	8.92481
1	F0008	18	csu1-4	9333	260.61	810.365	135.415	0.677876	0.178595	0.888207	0.64483	0.206891	0.517678	5.81689
1	F0008	18	csu1-4	14650	409.079	1171.43	195.749	0.631874	0.134158	0.892507	0.664157	0.207844	0.632618	17.1332
1	F0008	18	csu1-4	10288	287.277	864.791	144.509	0.633537	0.17287	0.866922	0.555051	0.213531	0.388599	7.95062
1	F0008	18	csu1-4	13276	370.713	990.23	165.471	0.612475	0.17014	0.882815	0.505712	0.183837	0.408825	9.22718
1	F0008	18	csu1-4	11071	309.141	1002.29	167.486	0.644975	0.138488	0.89824	0.544121	0.196599	0.649142	16.857
1	F0008	18	csu1-4	12340	344.576	1024.57	171.209	0.653602	0.14772	0.912486	0.638812	0.193267	0.612138	13.2266
1	F0008	18	csu1-4	11800	329.497	901.418	150.63	0.633319	0.18249	0.872032	0.605548	0.237903	0.542063	9.28483
1	F0008	18	csu1-4	14272	398.524	1075.3	179.686	0.599311	0.155108	0.909323	0.620593	0.13522	0.284584	21.6603
1	F0008	18	csu1-4	12133	338.796	1042.47	174.201	0.600406	0.140297	0.889495	0.47394	0.202626	0.316332	8.81307
1	F0008	19	csu1-4	15875	443.286	1230.84	205.677	0.589054	0.13168	0.89579	0.837807	0.164976	0.595196	9.43427
1	F0008	19	csu1-4	13319	371.913	1143.1	191.016	0.584834	0.128089	0.866007	0.56882	0.242571	0.637235	10.7847
1	F0008	19	csu1-4	14824	413.938	1214.15	202.889	0.596083	0.126365	0.884984	0.825065	0.204174	0.662338	18.8063
1	F0008	19	csu1-4	15452	431.474	1206.15	201.552	0.581821	0.133472	0.899599	0.565143	0.149253	0.540915	13.0469
1	F0008	19	csu1-4	13510	377.247	939.519	156.997	0.649519	0.192333	0.881907	0.765991	0.225688	0.644526	7.39127
1	F0008	19	csu1-4	14905	416.2	967.36	161.649	0.647143	0.200155	0.893102	0.556547	0.174277	0.501364	8.03194
1	F0008	19	csu1-4	23722	662.401	1301.99	217.567	0.639252	0.17585	0.854058	0.555519	0.243061	0.238456	22.4029
1	F0008	19	csu1-4	16205	452.5	1100.51	183.899	0.64064	0.168139	0.892838	0.628208	0.173444	0.399762	7.95316
1	F0008	19	csu1-4	15243	425.638	1023.2	170.98	0.666535	0.182961	0.89574	0.758613	0.175108	0.599224	12.7009
1	F0008	19	csu1-4	15510	433.094	1143.28	191.046	0.661802	0.149112	0.885206	0.743758	0.23173	0.678767	12.3691
1	F0008	19	csu1-4	16556	462.302	1113.06	185.996	0.65217	0.167931	0.901431	0.495155	0.170629	0.614794	13.3426
1	F0008	19	csu1-4	12102	337.93	805.051	134.527	0.68695	0.23465	0.901263	0.621658	0.165018	0.550336	15.2075
1	F0008	19	csu1-4	19018	531.049	1306.28	218.283	0.637632	0.140056	0.913837	0.499926	0.166941	0.631656	18.9294
1	F0008	19	csu1-4	14231	397.379	977.502	163.344	0.640921	0.187159	0.895231	0.831956	0.173423	0.428505	7.37657
1	F0008	19	csu1-4	17281	482.546	1279.07	213.736	0.591349	0.132737	0.884749	0.6833	0.185319	0.675652	15.8283
1	F0008	19	csu1-4	14169	395.648	1221.37	204.094	0.639107	0.119359	0.927177	0.615502	0.119803	0.463776	26.5205
1	F0008	19	csu1-4	16241	453.506	1121.1	187.339	0.645406	0.162381	0.912109	0.685591	0.148307	0.565215	14.7836
1	F0008	19	csu1-4	15899	443.956	1054.41	176.196	0.622197	0.179704	0.871958	0.449748	0.219004	0.54006	11.095
1	F0008	19	csu1-4	18839	526.051	1223.85	204.51	0.595549	0.158056	0.898077	0.501418	0.161228	0.475827	15.2501
1	F0008	19	csu1-4	16057	448.368	1299.27	217.112	0.605468	0.11953	0.881323	0.524887	0.200918	0.576421	15.0753
1	F0008	20	csu1-4	20593	575.029	1470.12	245.662	0.578049	0.119736	0.888583	0.726243	0.210285	0.610323	14.1078
1	F0008	20	csu1-4	17178	479.67	1287.02	215.066	0.563971	0.13032	0.894465	0.615315	0.180107	0.527827	19.1133
1	F0008	20	csu1-4	18691	521.918	1406.22	234.984	0.581803	0.118778	0.898669	0.528527	0.177669	0.626347	19.9733
1	F0008	20	csu1-4	19718	550.596	1435.29	239.842	0.565374	0.12028	0.881674	0.413153	0.196653	0.589372	16.1895
1	F0008	20	csu1-4	17906	499.998	1138.31	190.216	0.641034	0.173654	0.891619	0.669046	0.192978	0.642052	11.9719
1	F0008	20	csu1-4	18607	519.573	1204.15	201.218	0.600478	0.161258	0.875119	0.577096	0.216473	0.668133	12.0239
1	F0008	20	csu1-4	28206	787.61	1620.2	270.741	0.645107	0.135025	0.846085	0.662305	0.273411	0.216597	24.4239
1	F0008	20	csu1-4	20041	559.615	1178.41	196.917	0.635294	0.181357	0.868409	0.613122	0.227723	0.316322	12.4744
1	F0008	20	csu1-4	19310	539.203	1137.1	190.013	0.675104	0.18767	0.871344	0.604985	0.243239	0.537515	10.0259
1	F0008	20	csu1-4	19859	554.533	1231.71	205.823	0.634372	0.164494	0.896297	0.528096	0.186321	0.62553	14.575
1	F0008	20	csu1-4	20969	585.528	1311.31	219.124	0.62953	0.153242	0.8836	0.505764	0.22695	0.661614	23.905
1	F0008	20	csu1-4	16184	451.914	970.188	162.122	0.691831	0.216065	0.875366	0.741541	0.250676	0.624675	13.5334
1	F0008	20	csu1-4	23744	663.016	1621.16	270.9	0.585924	0.113531	0.903426	0.484576	0.209869	0.644946	22.1983
1	F0008	20	csu1-4	18000	502.623	1160.45	193.916	0.614355	0.167968	0.881397	0.620349	0.20813	0.635327	11.6027
1	F0008	20	csu1-4	20857	582.401	1539.03	257.177	0.580571	0.110654	0.866027	0.555079	0.272589	0.712836	20.4444
1	F0008	20	csu1-4	17430	486.707	1202.5	200.941	0.613193	0.151475	0.890525	0.700079	0.17375	0.417421	16.2378
1	F0008	20	csu1-4	20373	567.01	1380.32	230.275	0.626784	0.134371	0.878434	0.537082	0.230033	0.642247	12.4683
1	F0008	20	csu1-4	20253	563.67	1331.79	222.18	0.599449	0.143491	0.83213	0.414926	0.282656	0.584045	14.0797
1	F0008	20	csu1-4	24503	681.953	1553.17	259.112	0.590975	0.127641	0.857369	0.627019	0.213106	0.522081	16.4561
1	F0008	20	csu1-4	21442	596.761	1309.21	218.412	0.63863	0.157202	0.842201	0.559534	0.29555	0.633407	22.7871
1	F0008	21	csu1-4	27834	777.223	1777.68	297.057	0.568737	0.110682	0.848141	0.541113	0.228536	0.540501	18.9364
1	F0008	21	csu1-4	21472	599.574	1561.76	260.975	0.566873	0.110625	0.883616	0.618492	0.181942	0.488168	15.2377
1	F0008	21	csu1-4	24368	680.44	1662.95	277.885	0.56896	0.110731	0.876209	0.525296	0.231479	0.678678	29.025
1	F0008	21	csu1-4	24423	681.976	1615.56	269.965	0.577813	0.117588	0.850747	0.466787	0.23255	0.570825	20.1204
1	F0008	21	csu1-4	24205	675.889	1423.83	237.927	0.612459	0.150036	0.888411	0.556724	0.221092	0.640421	16.0351
1	F0008	21	csu1-4	23757	663.379	1432.26	239.336	0.575899	0.145532	0.862745	0.484332	0.223269	0.554767	21.6395
1	F0008	21	csu1-4	36006	1005.41	1910.35	319.226	0.623502	0.123982	0.852871	0.721304	0.261541	0.310551	40.7972
1	F0008	21	csu1-4	26130	729.641	1344.24	224.626	0.639704	0.181718	0.838448	0.615557	0.277702	0.295408	18.9135
1	F0008	21	csu1-4	24908	695.519	1338.72	223.705	0.66833	0.17465	0.870006	0.668292	0.218066	0.530562	14.6465
1	F0008	21	csu1-4	25425	709.955	1432.12	239.312	0.619729	0.15578	0.871677	0.630554	0.200382	0.486952	16.4645
1	F0008	21	csu1-4	28407	793.223	1450.32	242.353	0.656809	0.16971	0.856382	0.475651	0.24998	0.590423	22.0256
1	F0008	21	csu1-4	22595	630.932	1394.81	233.077	0.67593	0.145947	0.851808	0.564925	0.292155	0.649809	19.6897
1	F0008	21	csu1-4	33386	932.254	1888.43	315.564	0.595498	0.117644	0.873428	0.483522	0.20567	0.471465	37.3716
1	F0008	21	csu1-4	24197	675.665	1470.99	245.807	0.626946	0.140525	0.866272	0.571158	0.2673	0.668967	19.1661
1	F0008	21	csu1-4	27898	779.01	1715.26	286.625	0.589897	0.119158	0.840787	0.490888	0.317509	0.651539	24.3969
1	F0008	21	csu1-4	19904	555.79	1249.41	208.78	0.628481	0.160229	0.866192	0.672568	0.229746	0.584387	23.4369
1	F0008	21	csu1-4	26881	748.137	1733.64	289.219	0.59611	0.112392	0.874102	0.416248	0.232489	0.656262	33.5033
1	F0008	21	csu1-4	26730	743.934	1514	252.577	0.599287	0.14654	0.838232	0.501704	0.268085	0.470852	17.6569
1	F0008	21	csu1-4	33210	924.282	1726.57	288.039	0.615228	0.139994	0.846854	0.53253	0.230328	0.54829	19.3195
1	F0008	21	csu1-4	27608	768.37	1474.7	246.021	0.65599	0.159527	0.828724	0.583022	0.307991	0.544366	25.5578
1	F0008	22	csu1-4	35183	982.433	2018.07	337.227	0.556103	0.10856	0.847466	0.603775	0.227398	0.491551	19.2984
1	F0008	22	csu1-4	27268	761.418	1726.27	288.465	0.555685	0.114986	0.878988	0.617204	0.178278	0.374886	11.5007
1	F0008	22	csu1-4	30648	855.8	1884.49	314.905	0.561545	0.108448	0.866979	0.457104	0.230832	0.495108	38.8372
1	F0008	22	csu1-4	30891	862.585	1814.31	303.177	0.551044	0.117929	0.875861	0.819782	0.214253	0.626444	17.251
1	F0008	22	csu1-4	31553	881.07	1665.56	278.32	0.600335	0.142933	0.839504	0.548241	0.318421	0.660899	20.5887
1	F0008	22	csu1-4	32701	913.127	1671.16	279.256	0.573289	0.147142	0.84311	0.484602	0.240821	0.478003	24.1138
1	F0008	22	csu1-4	43153	1204.98	2234.4	373.376	0.595329	0.108617	0.857474	0.738299	0.235211	0.44986	33.8721
1	F0008	22	csu1-4	32979	920.889	1550.36	259.071	0.639054	0.172417	0.832747	0.542333	0.315659	0.430761	32.4193
1	F0008	22	csu1-4	32014	893.943	1726.03	288.425	0.627935	0.135038	0.890379	0.734186	0.157269	0.50794	15.5252
1	F0008	22	csu1-4	31178	870.599	1588.39	265.425	0.606175	0.155291	0.852635	0.582916	0.245763	0.525785	19.1155
1	F0008	22	csu1-4	36115	1008.46	1717.64	287.023	0.656959	0.153827	0.84905	0.788427	0.226883	0.545204	30.2374
1	F0008	22	csu1-4	29825	832.819	1914.92	319.989	0.644949	0.102209	0.839816	0.598924	0.259262	0.636839	20.7668
1	F0008	22	csu1-4	42131	1176.45	2052.22	342.932	0.619018	0.125709	0.861262	0.659637	0.218623	0.517814	48.0627
1	F0008	22	csu1-4	31790	887.688	1762.8	294.569	0.606598	0.128557	0.87434	0.791544	0.211988	0.515803	17.6471
1	F0008	22	csu1-4	34742	970.119	2056.76	343.691	0.547161	0.103204	0.864214	0.325486	0.224975	0.48784	25.2172
1	F0008	22	csu1-4	24684	689.264	1549.86	258.987	0.593608	0.129134	0.845698	0.720622	0.262159	0.753436	26.7114
1	F0008	22	csu1-4	34822	972.352	1969.36	329.087	0.588985	0.112827	0.868472	0.647169	0.237054	0.630981	26.1362
1	F0008	22	csu1-4	34133	953.113	1832.8	306.266	0.596366	0.12769	0.833043	0.544623	0.278254	0.244144	23.9951
1	F0008	22	csu1-4	41795	1167.06	2031.15	339.411	0.586654	0.127307	0.876363	0.532715	0.180269	0.588285	39.4462
1	F0008	22	csu1-4	35107	980.311	1593.94	266.353	0.634812	0.173643	0.87145	0.477874	0.270995	0.484182	23.4326
1	F0008	23	csu1-4	44297	1232.85	2145.92	357.998	0.56139	0.120881	0.839714	0.731757	0.236636	0.296971	23.533
1	F0008	23	csu1-4	34742	966.919	1972.66	329.094	0.550107	0.112192	0.884644	0.628977	0.187193	0.55179	20.0206
1	F0008	23	csu1-4	39817	1108.16	2267.31	378.25	0.575332	0.097332	0.872705	0.515171	0.218695	0.479539	45.7041
1	F0008	23	csu1-4	38869	1081.78	2132.6	355.777	0.532241	0.107397	0.893733	0.625966	0.150654	0.595515	29.7866
1	F0008	23	csu1-4	37685	1052.3	1931.64	322.784	0.593362	0.126919	0.857304	0.751635	0.292643	0.726968	22.5087
1	F0008	23	csu1-4	42587	1189.18	1946.39	325.249	0.605841	0.141262	0.87182	0.466405	0.203095	0.435698	21.8664
1	F0008	23	csu1-4	54880	1532.44	2603.82	435.107	0.580348	0.101719	0.879724	0.699742	0.203388	0.451899	46.7639
1	F0008	23	csu1-4	39498	1102.92	1676.77	280.194	0.653194	0.176538	0.855409	0.726185	0.283805	0.556299	24.9645
1	F0008	23	csu1-4	39091	1091.56	2097.77	350.545	0.633668	0.111627	0.888826	0.718757	0.157714	0.309708	19.6305
1	F0008	23	csu1-4	41175	1149.75	1850.05	309.149	0.594868	0.151174	0.842048	0.61942	0.31697	0.655112	27.4947
1	F0008	23	csu1-4	44555	1244.13	1809.58	302.387	0.636155	0.170982	0.863499	0.5211	0.19825	0.42477	28.7605
1	F0008	23	csu1-4	36251	1012.26	2090.26	349.289	0.604546	0.104263	0.866591	0.628808	0.197077	0.569063	18.9578
1	F0008	23	csu1-4	52594	1468.61	2423.82	405.029	0.646913	0.112498	0.864525	0.383397	0.21001	0.497687	73.0426
1	F0008	23	csu1-4	39031	1089.88	2050.5	342.645	0.572756	0.116654	0.878144	0.618246	0.174507	0.459224	20.7989
1	F0008	23	csu1-4	45044	1257.79	2299.13	384.192	0.514759	0.107083	0.896173	0.49942	0.146647	0.442002	26.6676
1	F0008	23	csu1-4	31183	870.739	1813.28	303.005	0.56648	0.119178	0.864094	0.825111	0.21547	0.647231	30.4854
1	F0008	23	csu1-4	43254	1203.82	2189.47	365.264	0.576982	0.113386	0.886594	0.520752	0.187052	0.524473	26.4692
1	F0008	23	csu1-4	43760	1217.9	2167.37	361.577	0.605977	0.117063	0.867745	0.484381	0.207611	0.228833	37.675
1	F0008	23	csu1-4	50160	1396.02	2219.04	370.198	0.571872	0.128007	0.903708	0.585739	0.16623	0.533343	39.0192
1	F0008	23	csu1-4	42353	1178.74	1839.3	306.846	0.623434	0.157322	0.857909	0.439394	0.292552	0.605657	21.3988
1	F0008	24	csu1-4	51388	1434.93	2340.1	391.038	0.553804	0.117924	0.85874	0.699585	0.226799	0.189572	31.3373
1	F0008	24	csu1-4	43169	1205.43	2329.78	389.314	0.567304	0.0999429	0.871059	0.584973	0.194164	0.597843	21.5269
1	F0008	24	csu1-4	49141	1372.19	2621.95	438.136	0.565535	0.0898269	0.88655	0.396895	0.177379	0.410758	61.6813
1	F0008	24	csu1-4	48712	1360.21	2309.84	385.982	0.554516	0.114731	0.899419	0.540626	0.152928	0.532222	38.0819
1	F0008	24	csu1-4	44439	1240.89	1997.62	333.809	0.58244	0.139942	0.873129	0.487067	0.230755	0.702762	33.7682
1	F0008	24	csu1-4	51148	1428.23	2207.67	368.909	0.620653	0.131877	0.881842	0.577152	0.199896	0.344544	30.2074
1	F0008	24	csu1-4	61101	1706.15	2771.5	463.127	0.575675	0.0999603	0.874344	0.630517	0.214613	0.434076	42.4232
1	F0008	24	csu1-4	43979	1228.05	2004.05	334.883	0.640804	0.137606	0.877323	0.587641	0.259612	0.540566	26.2767
1	F0008	24	csu1-4	46317	1293.33	2260.63	377.758	0.600008	0.113892	0.883904	0.42742	0.160539	0.387377	20.1055
1	F0008	24	csu1-4	48070	1342.28	2115.53	353.512	0.585862	0.134973	0.881826	0.752604	0.229839	0.595456	28.0408
1	F0008	24	csu1-4	54634	1525.57	2015.95	336.872	0.634984	0.168933	0.880449	0.538596	0.197339	0.164826	46.5065
1	F0008	24	csu1-4	43813	1223.41	2317.98	387.342	0.572734	0.102469	0.880876	0.643709	0.185858	0.468003	22.0548
1	F0008	24	csu1-4	61312	1706.4	2739.95	457.1	0.642132	0.102629	0.870971	0.497461	0.212827	0.431987	87.2581
1	F0008	24	csu1-4	49134	1367.47	2446.06	408.071	0.559568	0.103194	0.876001	0.587942	0.180939	0.427111	28.7244
1	F0008	24	csu1-4	53420	1486.75	2508.51	418.488	0.528137	0.10668	0.890268	0.35616	0.162898	0.506837	30.4788
1	F0008	24	csu1-4	41237	1147.68	2418.11	403.407	0.577137	0.088623	0.887412	0.484802	0.181017	0.462129	64.351
1	F0008	24	csu1-4	54213	1508.83	2641.22	440.628	0.561263	0.0976573	0.896321	0.517581	0.188879	0.4691	44.2016
1	F0008	24	csu1-4	53696	1494.44	2621.59	437.353	0.606104	0.0981801	0.870914	0.713075	0.210814	0.337783	47.3783
1	F0008	24	csu1-4	61045	1698.97	2687.46	448.343	0.548596	0.106212	0.910432	0.695814	0.138034	0.239738	46.8422
1	F0008	24	csu1-4	52762	1468.44	2110.52	352.093	0.64476	0.148851	0.875742	0.468944	0.260689	0.632028	39.5197
2	F0007	14	Col-0	4121	115.453	516.357	86.4274	0.709416	0.194228	0.790318	0.578376	0.537349	0.886026	8.57656
2	F0007	14	Col-0	3959	110.914	492.701	82.4677	0.703697	0.204941	0.859094	0.653308	0.325329	0.774626	8.00303
2	F0007	14	Col-0	7138	199.976	774.222	129.589	0.687602	0.149642	0.856984	0.740181	0.304976	0.723362	9.10969
2	F0007	14	Col-0	4099	114.837	472.073	79.0152	0.674067	0.231137	0.87066	0.773756	0.34153	0.814072	11.3823
2	F0007	14	Col-0	4125	114.805	523.671	87.3628	0.713791	0.189024	0.847583	0.684764	0.442283	0.861684	8.29697
2	F0007	14	Col-0	5156	143.499	584.541	97.5176	0.699308	0.189624	0.854548	0.791849	0.360298	0.776205	9.04888
2	F0007	14	Col-0	3120	86.8341	455.588	76.0046	0.617577	0.188895	0.83733	0.744303	0.42316	0.895458	7.60128
2	F0007	14	Col-0	3944	109.767	508.073	84.7606	0.676617	0.191997	0.831712	0.69401	0.442223	0.857676	6.17039
2	F0007	14	Col-0	5318	148.497	502.701	84.0029	0.754433	0.264447	0.826669	0.743169	0.389497	0.805354	7.59703
2	F0007	14	Col-0	4440	123.98	564.399	94.3129	0.647986	0.175154	0.749995	0.535998	0.638178	0.910549	7.70833
2	F0007	14	Col-0	5524	154.249	637.269	106.49	0.65856	0.17093	0.809476	0.721372	0.49768	0.899522	5.7357
2	F0007	14	Col-0	6921	193.259	635.512	106.196	0.700506	0.215343	0.828143	0.692198	0.394602	0.803421	7.37986
2	F0007	14	Col-0	5668	157.749	708.624	118.218	0.630689	0.141843	0.851095	0.682803	0.395715	0.830524	8.53917
2	F0007	14	Col-0	4174	116.168	518.215	86.4526	0.690602	0.195318	0.830571	0.637338	0.411492	0.846056	6.52252
2	F0007	14	Col-0	4587	127.663	579.571	96.6883	0.647241	0.171603	0.766075	0.540104	0.582888	0.904177	11.734
2	F0007	14	Col-0	5549	154.437	607.612	101.366	0.665667	0.188874	0.811759	0.616775	0.448124	0.870985	6.99387
2	F0007	14	Col-0	4971	138.808	629.169	105.136	0.678357	0.157805	0.821443	0.682978	0.403173	0.815445	11.2042
2	F0007	14	Col-0	4136	115.492	513.73	85.846	0.654638	0.196934	0.825884	0.693243	0.465708	0.88204	4.73888
2	F0007	14	Col-0	3610	100.804	463.931	77.5244	0.610003	0.210771	0.818473	0.70072	0.455271	0.898235	4.9
2	F0007	14	Col-0	4965	138.64	592.441	98.9988	0.601672	0.177762	0.831079	0.651394	0.319095	0.748167	8.21833
2	F0007	15	Col-0	5802	162.547	602.884	100.91	0.711815	0.200595	0.85432	0.74282	0.36457	0.788611	5.15839
2	F0007	15	Col-0	5206	145.85	590.299	98.8036	0.685451	0.187746	0.84289	0.514412	0.313572	0.566009	10.608
2	F0007	15	Col-0	9548	267.494	954.105	159.697	0.627374	0.131804	0.848523	0.540392	0.24887	0.615314	10.8592
2	F0007	15	Col-0	5670	158.849	576.884	96.5583	0.676611	0.214099	0.852739	0.683841	0.359123	0.796075	10.5864
2	F0007	15	Col-0	5804	162.068	632.541	105.7	0.70841	0.182289	0.861125	0.777669	0.336193	0.743517	9.75948
2	F0007	15	Col-0	6571	183.485	638.926	106.767	0.694829	0.202274	0.838115	0.746834	0.346803	0.723267	7.70431
2	F0007	15	Col-0	4126	115.212	557.914	93.2292	0.630983	0.166573	0.839804	0.749968	0.411263	0.858566	7.25376
2	F0007	15	Col-0	5437	151.82	580.399	96.9866	0.687271	0.202822	0.85118	0.686116	0.376359	0.817748	7.28361
2	F0007	15	Col-0	7328	205.299	603.269	100.975	0.698437	0.253031	0.851351	0.719401	0.283696	0.699167	6.24945
2	F0007	15	Col-0	5938	166.357	713.938	119.498	0.584391	0.146396	0.796868	0.630948	0.445253	0.863175	8.44998
2	F0007	15	Col-0	7596	212.808	732.08	122.535	0.635542	0.178106	0.832716	0.751811	0.342483	0.803633	8.69523
2	F0007	15	Col-0	9310	260.827	769.779	128.845	0.654068	0.197437	0.827707	0.720207	0.31461	0.696098	6.60623
2	F0007	15	Col-0	8242	230.146	820.063	137.035	0.646127	0.15401	0.84531	0.760639	0.309504	0.68928	8.20189
2	F0007	15	Col-0	5516	154.026	595.612	99.5288	0.687609	0.195392	0.821145	0.694441	0.369981	0.777236	8.07125
2	F0007	15	Col-0	6127	171.087	704.382	117.705	0.613007	0.155182	0.821706	0.702116	0.401285	0.835061	10.78
2	F0007	15	Col-0	7204	201.161	712.482	119.058	0.614518	0.178335	0.841673	0.711571	0.315659	0.795842	6.1216
2	F0007	15	Col-0	6992	195.886	723.252	121.057	0.668579	0.16797	0.837283	0.752392	0.337562	0.765373	10.5812
2	F0007	15	Col-0	5684	159.241	617.713	103.392	0.688052	0.187194	0.819686	0.720977	0.456574	0.823521	6.55331
2	F0007	15	Col-0	4884	136.829	616.34	103.162	0.560156	0.161564	0.810321	0.709187	0.390687	0.820194	7.15991
2	F0007	15	Col-0	6875	192.608	713.169	119.369	0.611818	0.169863	0.823398	0.716165	0.32248	0.675576	8.37818
2	F0007	16	Col-0	9304	260.658	868.406	145.353	0.642098	0.155036	0.89566	0.825571	0.263377	0.696337	12.8672
2	F0007	16	Col-0	8534	239.086	725.311	121.402	0.638247	0.203852	0.881857	0.765769	0.192343	0.286422	6.14495
2	F0007	16	Col-0	14370	402.586	1221.43	204.441	0.563375	0.121041	0.884728	0.578679	0.186625	0.490014	16.1673
2	F0007	16	Col-0	8723	244.381	866.448	145.025	0.626427	0.146013	0.881815	0.809154	0.263582	0.712325	9.24636
2	F0007	16	Col-0	9084	253.657	876.891	146.531	0.653478	0.148455	0.894787	0.793611	0.200856	0.605352	9.51519
2	F0007	16	Col-0	9627	268.82	937.377	156.639	0.601951	0.137681	0.880326	0.820948	0.231493	0.673074	11.0394
2	F0007	16	Col-0	6240	174.243	743.252	124.2	0.581818	0.141946	0.862377	0.751188	0.276582	0.694251	8.33077
2	F0007	16	Col-0	8586	239.751	769.436	128.575	0.649421	0.182245	0.871012	0.802466	0.286387	0.707023	7.27929
2	F0007	16	Col-0	10811	301.881	966.573	161.517	0.644317	0.145414	0.862718	0.539263	0.232067	0.309478	12.0545
2	F0007	16	Col-0	8975	250.613	940.933	157.233	0.557211	0.127387	0.843543	0.783537	0.324747	0.739167	11.126
2	F0007	16	Col-0	11169	311.878	1048.51	175.21	0.622298	0.127666	0.866757	0.58746	0.248729	0.580116	10.7806
2	F0007	16	Col-0	14287	398.943	974.531	162.847	0.616883	0.189043	0.859899	0.478442	0.245249	0.224386	15.9924
2	F0007	16	Col-0	12352	344.911	1077.16	179.997	0.592081	0.133779	0.866042	0.610571	0.229743	0.477709	10.8449
2	F0007	16	Col-0	8440	235.674	732.767	122.448	0.670853	0.197525	0.857461	0.753327	0.250495	0.52272	6.10533
2	F0007	16	Col-0	9320	260.247	896.933	149.88	0.57538	0.145581	0.859572	0.589389	0.260348	0.685974	9.85075
2	F0007	16	Col-0	11329	316.345	860.063	143.719	0.610794	0.19246	0.860042	0.797369	0.250259	0.617432	10.5672
2	F0007	16	Col-0	10800	301.574	1051.44	175.7	0.619621	0.122762	0.887349	0.592444	0.218958	0.645794	18.1712
2	F0007	16	Col-0	8522	237.964	780.122	130.361	0.654984	0.175965	0.853846	0.787413	0.302671	0.655211	8.68153
2	F0007	16	Col-0	7206	201.217	787.879	131.657	0.501566	0.145876	0.85131	0.437067	0.213805	0.575559	10.725
2	F0007	16	Col-0	10059	280.883	982.975	164.258	0.565112	0.130822	0.867322	0.610229	0.276385	0.717335	10.0531
2	F0007	17	Col-0	12566	352.046	961.176	160.881	0.619625	0.170923	0.905469	0.562598	0.142227	0.451019	14.3065
2	F0007	17	Col-0	11353	318.063	963.075	161.199	0.638383	0.153815	0.884876	0.491141	0.19073	0.439398	12.7191
2	F0007	17	Col-0	19488	545.971	1285.12	215.103	0.565214	0.148282	0.885485	0.731106	0.166425	0.535292	14.6872
2	F0007	17	Col-0	11814	330.978	1022.37	171.124	0.60371	0.142033	0.895922	0.830495	0.206728	0.661227	9.61309
2	F0007	17	Col-0	12417	346.726	972.188	162.456	0.624912	0.165092	0.887234	0.590348	0.186832	0.544691	13.1446
2	F0007	17	Col-0	13362	373.114	1132.71	189.28	0.599059	0.13087	0.890608	0.628204	0.196787	0.667608	12.8271
2	F0007	17	Col-0	8384	234.111	868.306	145.097	0.586294	0.139738	0.863372	0.767637	0.226267	0.496145	9.15184
2	F0007	17	Col-0	11570	323.075	853.921	142.693	0.641139	0.199392	0.893179	0.826091	0.194954	0.628275	11.3262
2	F0007	17	Col-0	14587	407.32	1107.69	185.098	0.635322	0.149397	0.877699	0.55387	0.215983	0.545139	9.84719
2	F0007	17	Col-0	11998	335.026	1139.48	190.412	0.552496	0.116119	0.889546	0.837621	0.208824	0.673189	12.8075
2	F0007	17	Col-0	15069	420.779	1129.43	188.731	0.604137	0.14845	0.888213	0.638306	0.167211	0.487274	12.3846
2	F0007	17	Col-0	18689	521.862	1440.75	240.753	0.58343	0.113141	0.896698	0.59428	0.161735	0.233598	19.3269
2	F0007	17	Col-0	16019	447.307	1068.57	178.562	0.585041	0.176294	0.877339	0.701314	0.202634	0.643546	13.1519
2	F0007	17	Col-0	11324	316.206	883.762	147.679	0.632167	0.182196	0.863181	0.686568	0.21827	0.566633	11.129
2	F0007	17	Col-0	11997	334.998	1075.58	179.734	0.581306	0.130315	0.864594	0.264997	0.251489	0.576009	13.7398
2	F0007	17	Col-0	14374	401.373	1264.54	211.308	0.544511	0.11296	0.910151	0.53207	0.145448	0.505862	15.368
2	F0007	17	Col-0	14318	399.809	1075.89	179.784	0.594774	0.155439	0.880367	0.742681	0.180965	0.587283	11.5693
2	F0007	17	Col-0	11580	323.354	858.992	143.54	0.631717	0.197215	0.873238	0.810845	0.22353	0.613978	12.1438
2	F0007	17	Col-0	9921	277.029	957.318	159.971	0.525282	0.136036	0.847093	0.769078	0.251268	0.576103	8.53553
2	F0007	17	Col-0	14121	394.308	1125.69	188.106	0.576109	0.140036	0.866564	0.648137	0.219589	0.642697	9.3829
2	F0007	18	Col-0	15144	424.27	1073.06	179.607	0.610424	0.165274	0.893924	0.504581	0.157336	0.444339	11.3725
2	F0007	18	Col-0	14313	400.989	1133.73	189.762	0.604511	0.139934	0.889647	0.523352	0.195576	0.640025	18.3151
2	F0007	18	Col-0	23221	650.554	1691.3	283.088	0.575632	0.102012	0.857228	0.452739	0.218492	0.469523	18.8158
2	F0007	18	Col-0	14678	411.215	1157.87	193.803	0.579517	0.137581	0.889948	0.540938	0.170188	0.642151	10.7378
2	F0007	18	Col-0	14995	417.332	985.117	164.345	0.616698	0.194169	0.868506	0.572255	0.211795	0.510123	10.4051
2	F0007	18	Col-0	15757	438.54	1257.77	209.83	0.580925	0.125165	0.892779	0.435731	0.18526	0.677878	11.3555
2	F0007	18	Col-0	10822	301.192	908.105	151.497	0.594615	0.164909	0.871465	0.55537	0.209476	0.515459	7.34836
2	F0007	18	Col-0	13634	379.454	1019.4	170.064	0.59814	0.16487	0.89646	0.64886	0.167279	0.617821	11.3282
2	F0007	18	Col-0	17406	484.434	1320.14	220.235	0.606185	0.125508	0.864016	0.571143	0.234193	0.591883	15.0018
2	F0007	18	Col-0	14655	407.87	1243.17	207.394	0.513742	0.119162	0.897348	0.529444	0.14248	0.566027	14.1887
2	F0007	18	Col-0	18240	507.645	1373.53	229.143	0.584466	0.121494	0.899474	0.56135	0.155268	0.566449	9.8097
2	F0007	18	Col-0	22987	639.761	1551.96	258.91	0.578217	0.119931	0.87595	0.656023	0.198699	0.368796	14.2334
2	F0007	18	Col-0	19417	540.403	1280.44	213.612	0.56908	0.148825	0.852039	0.535521	0.230603	0.521077	15.4096
2	F0007	18	Col-0	14007	389.835	1109.44	185.086	0.615097	0.143003	0.873613	0.535422	0.190357	0.441439	16.1759
2	F0007	18	Col-0	14123	393.063	1129.43	188.419	0.566711	0.13913	0.888604	0.580816	0.211797	0.562046	16.5868
2	F0007	18	Col-0	17319	482.013	1351.35	225.442	0.559074	0.119178	0.899568	0.56902	0.154571	0.571053	13.8069
2	F0007	18	Col-0	17020	473.691	1154.76	192.645	0.580412	0.160394	0.873666	0.791571	0.197132	0.59944	11.7922
2	F0007	18	Col-0	14175	394.51	1001.02	166.997	0.599366	0.177767	0.90325	0.843609	0.152718	0.595409	9.97362
2	F0007	18	Col-0	12199	339.516	1098.13	183.198	0.541768	0.127124	0.869367	0.676882	0.224908	0.663484	10.0993
2	F0007	18	Col-0	17443	485.464	1401.49	233.807	0.578809	0.111596	0.887646	0.453888	0.176191	0.629463	16.2867
2	F0007	19	Col-0	20482	573.818	1446.91	242.182	0.578735	0.122942	0.868179	0.47633	0.242358	0.564654	12.7488
2	F0007	19	Col-0	20481	573.79	1351.94	226.286	0.617959	0.140815	0.853356	0.560124	0.29154	0.637181	15.4213
2	F0007	19	Col-0	33388	935.39	2165.37	362.438	0.5685	0.089482	0.877081	0.597873	0.188886	0.481171	19.6993
2	F0007	19	Col-0	20401	571.549	1509.76	252.702	0.561238	0.112472	0.847761	0.431627	0.237752	0.562503	14.6664
2	F0007	19	Col-0	21280	594.212	1387.83	231.912	0.610512	0.138837	0.804698	0.593651	0.318824	0.466995	19.0681
2	F0007	19	Col-0	22479	627.693	1493.73	249.608	0.542421	0.126602	0.855739	0.445609	0.226895	0.58466	16.9353
2	F0007	19	Col-0	16004	446.888	1191.57	199.115	0.562808	0.141645	0.862763	0.546675	0.233222	0.559697	16.7661
2	F0007	19	Col-0	18549	517.953	1400.91	234.096	0.537247	0.118772	0.863501	0.392199	0.219751	0.593742	13.9674
2	F0007	19	Col-0	25171	702.863	1762.45	294.512	0.584611	0.10183	0.836931	0.623521	0.262579	0.517813	21.2292
2	F0007	19	Col-0	20235	565.032	1511.96	252.653	0.513709	0.111233	0.860875	0.38507	0.222332	0.582213	15.0583
2	F0007	19	Col-0	25695	717.495	1734.91	289.91	0.564539	0.107276	0.880968	0.539415	0.244387	0.67594	18.1549
2	F0007	19	Col-0	32902	918.739	1961.72	327.811	0.580651	0.107438	0.866652	0.531578	0.229489	0.512022	21.7016
2	F0007	19	Col-0	28793	804.002	1708.75	285.538	0.612474	0.123919	0.822064	0.487256	0.3004	0.471451	17.5077
2	F0007	19	Col-0	19735	551.07	1391.01	232.442	0.60289	0.128171	0.83522	0.599408	0.26062	0.433534	21.3428
2	F0007	19	Col-0	19584	546.854	1483.05	247.822	0.544575	0.111892	0.876488	0.404962	0.186791	0.591108	15.5025
2	F0007	19	Col-0	22280	622.136	1530.1	255.685	0.528263	0.119587	0.873176	0.498994	0.208181	0.584169	11.858
2	F0007	19	Col-0	24131	673.822	1535.86	256.647	0.57607	0.128553	0.84226	0.406543	0.26611	0.463921	19.6156
2	F0007	19	Col-0	19034	531.496	1308.86	218.716	0.556582	0.139621	0.857967	0.369469	0.237931	0.643841	16.1246
2	F0007	19	Col-0	17354	484.585	1309.01	218.739	0.520485	0.12727	0.866108	0.606637	0.210212	0.578658	18.0063
2	F0007	19	Col-0	24440	682.451	1617.94	270.363	0.58084	0.117323	0.883281	0.449218	0.19847	0.57386	16.2914
2	F0007	21	Col-0	30207	846.272	1971.69	330.02	0.546347	0.0976428	0.881654	0.617475	0.17191	0.343125	19.6279
2	F0007	21	Col-0	32289	904.6	1941.12	324.903	0.596983	0.107686	0.837476	0.666798	0.247142	0.430414	29.2602
2	F0007	21	Col-0	52100	1459.62	2592.65	433.955	0.581136	0.0974002	0.874963	0.761607	0.180332	0.452933	33.0896
2	F0007	21	Col-0	34802	975.004	2102.46	351.908	0.559086	0.098937	0.858279	0.43539	0.220177	0.610791	26.0417
2	F0007	21	Col-0	36636	1023.01	1890.96	315.986	0.588833	0.128752	0.858943	0.638937	0.219284	0.404542	22.7527
2	F0007	21	Col-0	37435	1045.32	1992.23	332.909	0.558756	0.118524	0.873701	0.513369	0.178544	0.420317	18.2698
2	F0007	21	Col-0	25610	715.121	1603.13	267.888	0.566982	0.125222	0.816589	0.417031	0.284996	0.645141	14.5295
2	F0007	21	Col-0	30524	852.337	1813.81	303.093	0.535951	0.116592	0.834762	0.560729	0.218462	0.384633	21.4415
2	F0007	21	Col-0	40155	1121.27	2332.87	389.83	0.557074	0.0927191	0.863736	0.708962	0.197717	0.279867	30.1332
2	F0007	21	Col-0	31272	873.224	1800.31	300.838	0.555897	0.121247	0.861914	0.565994	0.223981	0.465867	23.7607
2	F0007	21	Col-0	39031	1089.88	2099.79	350.882	0.574205	0.111242	0.816378	0.771536	0.253911	0.455929	21.9217
2	F0007	21	Col-0	50691	1415.47	2506.83	418.899	0.544614	0.101366	0.877305	0.518749	0.150068	0.338737	31.2198
2	F0007	21	Col-0	43625	1218.16	1971.19	329.392	0.588882	0.141088	0.82878	0.653082	0.299534	0.402028	34.849
2	F0007	21	Col-0	34052	950.851	1871.71	312.768	0.600543	0.122145	0.836345	0.670219	0.260125	0.560632	27.5743
2	F0007	21	Col-0	32415	905.141	1953.69	326.468	0.569433	0.10672	0.861052	0.519647	0.242733	0.562322	24.0533
2	F0007	21	Col-0	40977	1144.22	1996.62	333.642	0.588277	0.129169	0.879292	0.724419	0.164603	0.37896	30.8862
2	F0007	21	Col-0	39223	1095.24	2236.36	373.703	0.58689	0.0985525	0.853951	0.60168	0.21617	0.401504	27.3639
2	F0007	21	Col-0	29768	831.227	1844.55	308.231	0.526914	0.109946	0.842837	0.485766	0.234445	0.457721	22.8089
2	F0007	21	Col-0	28047	783.171	1613.84	269.678	0.527765	0.135324	0.83503	0.445997	0.255393	0.480651	27.5481
2	F0007	21	Col-0	37862	1057.24	2113.33	353.144	0.561993	0.106532	0.856017	0.616905	0.212834	0.389039	26.4117
2	F0007	22	Col-0	35599	997.332	2133.51	357.105	0.541965	0.0982782	0.884678	0.644042	0.135072	0.404955	23.007
2	F0007	22	Col-0	36531	1023.44	2244.38	375.663	0.564857	0.0911334	0.855707	0.705629	0.197939	0.321323	25.7562
2	F0007	22	Col-0	59420	1664.7	2835.79	474.651	0.557312	0.0928529	0.876535	0.467965	0.169002	0.445136	32.8913
2	F0007	22	Col-0	40017	1121.11	2178.62	364.655	0.536968	0.105948	0.871284	0.491307	0.176882	0.587011	27.4459
2	F0007	22	Col-0	41832	1171.95	2243.11	375.45	0.5704	0.104476	0.859116	0.672617	0.224721	0.230364	29.5066
2	F0007	22	Col-0	44036	1233.7	2167.87	362.857	0.548305	0.117747	0.901085	0.71951	0.136294	0.413678	29.564
2	F0007	22	Col-0	30085	842.854	1722.33	288.281	0.569716	0.127447	0.81348	0.485717	0.295309	0.670709	17.8103
2	F0007	22	Col-0	35522	995.175	1962.28	328.444	0.546433	0.115928	0.860017	0.316528	0.182936	0.523206	22.3992
2	F0007	22	Col-0	46324	1297.8	2599.86	435.163	0.536176	0.0861222	0.866233	0.379425	0.204831	0.51835	30.5181
2	F0007	22	Col-0	35691	999.91	2238.87	374.74	0.538504	0.089477	0.848258	0.491681	0.182986	0.381806	25.3397
2	F0007	22	Col-0	43121	1208.07	2309.66	386.588	0.549228	0.101579	0.854609	0.77579	0.210032	0.425259	24.9865
2	F0007	22	Col-0	54163	1517.42	2799.7	468.612	0.537502	0.0868337	0.897716	0.519092	0.132211	0.301116	28.802
2	F0007	22	Col-0	50522	1415.41	2238.22	374.632	0.606012	0.126731	0.815074	0.707952	0.313424	0.432206	33.0915
2	F0007	22	Col-0	39839	1116.12	2254.14	377.296	0.566128	0.0985273	0.847374	0.459934	0.216128	0.564956	24.2055
2	F0007	22	Col-0	38425	1076.5	2252.34	376.995	0.546415	0.0951821	0.876523	0.583334	0.17746	0.566981	20.6142
2	F0007	22	Col-0	48809	1367.42	2200.02	368.236	0.569135	0.126724	0.883426	0.70749	0.158699	0.466343	30.7448
2	F0007	22	Col-0	45663	1279.28	2444.87	409.22	0.594563	0.0959983	0.854895	0.676364	0.217017	0.415721	27.3239
2	F0007	22	Col-0	35553	996.044	1996.68	334.202	0.546322	0.112065	0.854608	0.704139	0.204427	0.52066	15.4024
2	F0007	22	Col-0	33915	950.154	1827.56	305.896	0.538795	0.127602	0.836606	0.575011	0.264219	0.352793	25.3924
2	F0007	22	Col-0	43309	1213.33	2283.5	382.209	0.570388	0.104373	0.86587	0.541757	0.189217	0.412496	28.5517
2	F0007	23	Col-0	47472	1325.58	2615.5	437.059	0.559739	0.0872041	0.905808	0.380571	0.142175	0.375393	31.714
2	F0007	23	Col-0	45058	1258.18	2530.53	422.86	0.52495	0.0884215	0.864133	0.702474	0.209867	0.450532	33.96
2	F0007	23	Col-0	68017	1899.27	3002.31	501.697	0.553929	0.0948233	0.879071	0.470981	0.145882	0.42332	30.4442
2	F0007	23	Col-0	48209	1346.16	2338.94	390.845	0.528706	0.110738	0.893972	0.619265	0.147577	0.472507	22.7821
2	F0007	23	Col-0	50783	1418.04	2936.82	490.753	0.523698	0.0739899	0.866246	0.563746	0.205235	0.30328	35.6226
2	F0007	23	Col-0	55630	1553.38	2672.47	446.579	0.559095	0.0978796	0.882946	0.61806	0.169244	0.0752999	31.4638
2	F0007	23	Col-0	39315	1097.81	2268.38	379.054	0.529573	0.0960142	0.856802	0.751173	0.206114	0.579353	23.5882
2	F0007	23	Col-0	44928	1254.55	2255.25	376.86	0.558153	0.111003	0.896301	0.576471	0.146837	0.476319	29.2316
2	F0007	23	Col-0	55632	1553.44	2901.93	484.922	0.510737	0.0830158	0.893013	0.487477	0.158083	0.381549	27.5942
2	F0007	23	Col-0	40598	1133.64	2366.99	395.532	0.519535	0.0910585	0.884611	0.547642	0.148618	0.460334	37.2654
2	F0007	23	Col-0	52747	1472.88	2588.11	432.481	0.529732	0.0989563	0.860296	0.710449	0.223783	0.293691	23.4851
2	F0007	23	Col-0	64501	1801.09	3354.76	560.592	0.553077	0.0720198	0.909317	0.491894	0.143762	0.39671	34.8367
2	F0007	23	Col-0	63115	1762.39	2541.66	424.72	0.573517	0.122774	0.848791	0.653385	0.237806	0.47154	38.7066
2	F0007	23	Col-0	48357	1350.3	2658.19	444.192	0.539861	0.0859998	0.88028	0.695158	0.179077	0.435114	28.7454
2	F0007	23	Col-0	48993	1368.06	2480.95	414.575	0.568107	0.100025	0.863061	0.498525	0.207781	0.533188	34.1242
2	F0007	23	Col-0	56065	1565.53	2587.95	432.454	0.567052	0.105194	0.907033	0.561966	0.129738	0.332969	38.7002
2	F0007	23	Col-0	54243	1514.65	2762.19	461.571	0.553788	0.0893402	0.865963	0.649894	0.20351	0.571248	24.5935
2	F0007	23	Col-0	44299	1236.98	2232	372.974	0.520797	0.111742	0.887321	0.511196	0.175149	0.589875	21.0649
2	F0007	23	Col-0	46189	1289.76	2147.37	358.833	0.580731	0.125874	0.850188	0.565554	0.257069	0.514724	31.9079
2	F0007	23	Col-0	55062	1537.52	2868.81	479.387	0.56944	0.0840735	0.882898	0.57953	0.178109	0.488014	33.8883
2	F0007	24	Col-0	56608	1580.69	2902.68	485.048	0.60089	0.0844285	0.913849	0.519089	0.155344	0.532011	35.7711
2	F0007	24	Col-0	54741	1528.56	2914.61	487.04	0.529344	0.0809773	0.849585	0.420644	0.204736	0.448302	41.7077
2	F0007	24	Col-0	74643	2084.29	2939.56	491.21	0.549391	0.108551	0.870665	0.432951	0.147332	0.286374	38.4902
2	F0007	24	Col-0	56957	1590.44	2636.83	440.624	0.517349	0.102942	0.893138	0.462211	0.132908	0.493634	29.081
2	F0007	24	Col-0	60664	1693.95	3254.71	543.873	0.527857	0.071964	0.878967	0.784225	0.193472	0.26825	37.1885
2	F0007	24	Col-0	68827	1921.89	3053.63	510.272	0.596282	0.0927544	0.8937	0.552291	0.163226	0.255818	40.9584
2	F0007	24	Col-0	49024	1368.92	2420.45	404.465	0.549245	0.105154	0.864082	0.540103	0.210098	0.492284	37.4516
2	F0007	24	Col-0	53455	1492.65	2188.24	365.662	0.561166	0.140284	0.888249	0.643833	0.158323	0.259561	31.5668
2	F0007	24	Col-0	63734	1779.68	2998.56	501.069	0.511029	0.0890751	0.907805	0.561781	0.121885	0.299469	37.7931
2	F0007	24	Col-0	51328	1433.26	2688.94	449.331	0.548142	0.0892075	0.88755	0.76574	0.138134	0.482964	45.6067
2	F0007	24	Col-0	62507	1745.41	3051.91	509.985	0.539901	0.0843324	0.880572	0.522509	0.195645	0.366411	37.5482
2	F0007	24	Col-0	73032	2039.31	3399.13	568.006	0.5893	0.0794304	0.899066	0.72154	0.146432	0.272434	31.5523
2	F0007	24	Col-0	72532	2025.35	3039.35	507.885	0.565344	0.0986684	0.865496	0.666586	0.178384	0.476603	33.3802
2	F0007	24	Col-0	58733	1640.03	3001.75	501.603	0.558452	0.081911	0.882249	0.567589	0.188834	0.374788	29.085
2	F0007	24	Col-0	58920	1645.25	2767.36	462.435	0.592715	0.096681	0.841238	0.701202	0.231677	0.484183	33.1705
2	F0007	24	Col-0	63384	1769.9	2575.52	430.378	0.576727	0.120077	0.911424	0.609495	0.121075	0.349078	53.2401
2	F0007	24	Col-0	61343	1712.91	3134.84	523.842	0.55111	0.0784411	0.869331	0.475786	0.205597	0.441046	41.5762
2	F0007	24	Col-0	53268	1487.43	2380.55	397.798	0.543446	0.11812	0.899633	0.523494	0.179102	0.530469	30.6616
2	F0007	24	Col-0	56132	1567.4	2449.55	409.329	0.602682	0.117556	0.860922	0.47382	0.215515	0.52273	38.4444
2	F0007	24	Col-0	65741	1835.72	3159.74	528.003	0.564727	0.0827452	0.89625	0.531029	0.132308	0.508251	28.0933
2	F0007	25	Col-0	60865	1705.18	3203.38	536.178	0.573295	0.0745353	0.895643	0.48077	0.178813	0.605045	40.8598
2	F0007	25	Col-0	61830	1732.21	2878.07	481.729	0.545806	0.0938007	0.869119	0.520423	0.190676	0.276894	51.4166
2	F0007	25	Col-0	83981	2352.79	3476.14	581.834	0.594632	0.0873364	0.861593	0.505735	0.185977	0.449249	56.0193
2	F0007	25	Col-0	66124	1852.51	2900.8	485.533	0.543046	0.0987492	0.899837	0.526334	0.135042	0.557717	41.4726
2	F0007	25	Col-0	69387	1937.53	3532.31	590.261	0.551338	0.0698828	0.876661	0.532143	0.19514	0.285707	36.7103
2	F0007	25	Col-0	79300	2214.33	3536.64	590.984	0.634517	0.0796713	0.875479	0.599081	0.204662	0.415821	61.4787
2	F0007	25	Col-0	59578	1663.63	2804.37	468.62	0.551536	0.0951972	0.842716	0.542694	0.261695	0.559653	43.184
2	F0007	25	Col-0	63208	1764.99	2489.4	415.987	0.570444	0.128172	0.88132	0.383558	0.183228	0.294375	36.7932
2	F0007	25	Col-0	71347	1992.26	3274.22	547.133	0.518627	0.0836315	0.904028	0.440997	0.103672	0.273245	48.6986
2	F0007	25	Col-0	62254	1738.35	3026.79	505.786	0.575935	0.0853911	0.912567	0.740465	0.140162	0.468584	58.9075
2	F0007	25	Col-0	70615	1971.82	3056.07	510.68	0.543405	0.0950123	0.899722	0.536931	0.164598	0.467089	35.2628
2	F0007	25	Col-0	83743	2338.4	3592.23	600.273	0.624575	0.0815513	0.888961	0.580032	0.147244	0.28426	40.9575
2	F0007	25	Col-0	81503	2275.85	3071.37	513.236	0.589875	0.108572	0.869236	0.390307	0.168925	0.376846	43.7351
2	F0007	25	Col-0	69903	1951.94	3393.72	567.101	0.581958	0.0762701	0.883886	0.499339	0.206272	0.432126	37.1275
2	F0007	25	Col-0	71192	1987.93	3248.42	542.822	0.570728	0.0847806	0.851747	0.649009	0.236636	0.512992	39.7866
2	F0007	25	Col-0	72283	2018.39	2498.42	417.495	0.592663	0.145517	0.920575	0.63432	0.104938	0.327264	43.4892
2	F0007	25	Col-0	70267	1962.1	3499.56	584.788	0.557104	0.0720999	0.870662	0.671102	0.171826	0.315827	47.2439
2	F0007	25	Col-0	62868	1755.5	2616.88	437.288	0.579813	0.115365	0.888879	0.572185	0.174393	0.493312	39.3075
2	F0007	25	Col-0	63957	1785.9	2843.4	475.142	0.583076	0.099408	0.88672	0.525414	0.154725	0.383897	47.6651
2	F0007	25	Col-0	76332	2131.46	3518.75	587.995	0.572685	0.0774709	0.869296	0.421503	0.1514	0.517651	31.5963
2	F0007	26	Col-0	72473	2023.7	2889.18	482.792	0.58096	0.109103	0.896475	0.805361	0.155323	0.442163	56.7492
2	F0007	26	Col-0	77208	2155.92	3229.49	539.659	0.559227	0.0930258	0.882637	0.539969	0.18302	0.333039	56.1435
2	F0007	26	Col-0	91928	2566.95	3352.68	560.244	0.625186	0.102772	0.849591	0.424479	0.19654	0.459588	65.1891
2	F0007	26	Col-0	77548	2165.41	3565.26	595.766	0.564972	0.0766653	0.885881	0.612557	0.177586	0.61847	42.8081
2	F0007	26	Col-0	81550	2277.16	3966.58	662.828	0.5947	0.0651331	0.884383	0.654792	0.191745	0.216713	41.6511
2	F0007	26	Col-0	88768	2478.71	3612.9	603.727	0.641151	0.0854585	0.855692	0.703858	0.223813	0.326724	49.6801
2	F0007	26	Col-0	72554	2025.96	3431.33	573.387	0.549951	0.0774364	0.86663	0.410219	0.20987	0.581591	54.417
2	F0007	26	Col-0	80813	2256.58	3045.85	508.972	0.609041	0.109464	0.906348	0.471826	0.144228	0.403067	63.2027
2	F0007	26	Col-0	85294	2381.71	3316.15	554.14	0.579896	0.0974673	0.897829	0.671146	0.124965	0.419619	50.9187
2	F0007	26	Col-0	72151	2014.71	3491.32	583.412	0.57424	0.0743827	0.897224	0.847444	0.155477	0.377913	45.2558
2	F0007	26	Col-0	79652	2224.16	3261.07	544.935	0.579625	0.0941212	0.887971	0.305166	0.157707	0.504237	41.7689
2	F0007	26	Col-0	88571	2473.21	3847.67	642.958	0.645147	0.0751807	0.910635	0.439158	0.131822	0.301789	43.4617
2	F0007	26	Col-0	85492	2387.24	3549.66	593.16	0.574771	0.0852633	0.8475	0.331829	0.190768	0.331015	50.752
2	F0007	26	Col-0	78419	2189.73	3714.65	620.731	0.58437	0.0714158	0.891761	0.511307	0.178482	0.475066	36.077
2	F0007	26	Col-0	80697	2253.34	3892.25	650.408	0.575675	0.0669369	0.882267	0.584141	0.188805	0.415288	51.167
2	F0007	26	Col-0	85724	2393.71	3041.06	508.171	0.640855	0.116483	0.918779	0.492116	0.125226	0.436787	45.8715
2	F0007	26	Col-0	79584	2222.26	3859.84	644.992	0.569454	0.0671269	0.857088	0.512709	0.205159	0.463813	60.0996
2	F0007	26	Col-0	74998	2094.21	3137.49	524.285	0.608276	0.0957401	0.915547	0.350761	0.165938	0.6127	54.5685
2	F0007	26	Col-0	74170	2071.09	3013.59	503.58	0.588567	0.102629	0.884929	0.868183	0.140684	0.315308	56.3843
2	F0007	26	Col-0	85832	2396.73	3679.78	614.904	0.540252	0.0796552	0.82778	0.492884	0.210219	0.448202	51.2327
2	F0007	14	csu1-4	2944	82.4783	417.889	69.9459	0.678341	0.211848	0.842521	0.707623	0.464797	0.900022	6.00849
2	F0007	14	csu1-4	1074	30.0889	276.492	46.279	0.614065	0.176542	0.904962	0.74549	0.342318	0.859258	6.72719
2	F0007	14	csu1-4	2816	78.8923	434.718	72.7626	0.627591	0.187253	0.856996	0.70578	0.421628	0.889925	4.9446
2	F0007	14	csu1-4	3226	90.3788	453.345	75.8805	0.591384	0.19725	0.877538	0.744497	0.351768	0.870876	6.07564
2	F0007	14	csu1-4	3263	90.8139	458.032	76.4123	0.63718	0.19545	0.805425	0.668935	0.560253	0.922188	7.55409
2	F0007	14	csu1-4	3265	90.8696	469.446	78.3165	0.6268	0.186175	0.841612	0.688584	0.376638	0.817665	5.3366
2	F0007	14	csu1-4	3276	91.1758	369.161	61.5863	0.735519	0.302079	0.840029	0.521434	0.427198	0.871944	4.3956
2	F0007	14	csu1-4	2687	74.783	421.304	70.285	0.603956	0.190234	0.856362	0.725727	0.374933	0.85655	6.19315
2	F0007	14	csu1-4	2404	67.1281	371.019	61.9986	0.635979	0.219458	0.861735	0.713428	0.355772	0.845486	4.32779
2	F0007	14	csu1-4	2441	68.1613	391.304	65.3881	0.608425	0.200332	0.847975	0.718809	0.399456	0.872371	5.13888
2	F0007	14	csu1-4	2875	80.2801	441.203	73.7265	0.646503	0.185597	0.81874	0.670576	0.523728	0.919282	10.4101
2	F0007	14	csu1-4	3325	92.8457	505.387	84.4518	0.658025	0.163589	0.856288	0.651471	0.369104	0.870806	9.31609
2	F0007	14	csu1-4	2453	68.2705	405.203	67.599	0.653436	0.187742	0.86894	0.697575	0.381302	0.876275	3.99552
2	F0007	14	csu1-4	3211	89.3667	462.073	77.0865	0.629731	0.188986	0.868374	0.728666	0.396343	0.89148	8.47867
2	F0007	14	csu1-4	3160	87.9473	481.831	80.3826	0.628231	0.171044	0.850111	0.699615	0.413776	0.886225	6.56203
2	F0007	14	csu1-4	1734	48.2597	324.191	54.084	0.624415	0.207328	0.821195	0.669509	0.43205	0.872394	6.2376
2	F0007	14	csu1-4	2933	81.8997	438.86	73.3349	0.642497	0.191368	0.81043	0.685438	0.46683	0.881902	7.06989
2	F0007	14	csu1-4	2141	59.7842	330.291	55.1928	0.693105	0.246622	0.882806	0.739682	0.33295	0.828292	4.7646
2	F0007	14	csu1-4	2724	76.0636	425.203	71.0528	0.611997	0.189332	0.837983	0.712362	0.392199	0.879841	5.1116
2	F0007	14	csu1-4	2716	75.8403	414.818	69.3175	0.623794	0.198346	0.876734	0.740653	0.311361	0.81272	6.41532
2	F0007	15	csu1-4	3772	105.675	488.659	81.7913	0.675865	0.198504	0.80607	0.68234	0.540311	0.901017	5.807
2	F0007	15	csu1-4	1443	40.4267	283.321	47.422	0.656805	0.225902	0.848357	0.69244	0.512536	0.90836	6.38669
2	F0007	15	csu1-4	3603	100.941	485.002	81.1792	0.636235	0.192481	0.820422	0.657399	0.53586	0.913011	4.83597
2	F0007	15	csu1-4	3997	111.979	531.571	88.9738	0.609113	0.177755	0.862623	0.75558	0.418212	0.884273	7.74981
2	F0007	15	csu1-4	3982	111.191	503.044	84.0603	0.633774	0.197742	0.759614	0.628572	0.666382	0.935519	7.0879
2	F0007	15	csu1-4	4136	115.492	544.458	90.9807	0.640545	0.175332	0.817153	0.660866	0.448296	0.863682	6.18956
2	F0007	15	csu1-4	4099	114.458	465.002	77.7034	0.693218	0.23822	0.841719	0.712212	0.409691	0.855677	6.48182
2	F0007	15	csu1-4	3453	96.4199	471.002	78.706	0.630224	0.195596	0.831588	0.703944	0.458824	0.8841	7.13843
2	F0007	15	csu1-4	3067	85.9243	429.203	71.8396	0.63081	0.209217	0.836983	0.673862	0.464735	0.899754	5.17639
2	F0007	15	csu1-4	3376	94.5811	459.487	76.9086	0.64317	0.200939	0.80859	0.693426	0.541269	0.908125	5.23963
2	F0007	15	csu1-4	3775	105.759	503.286	84.2396	0.6547	0.187282	0.777494	0.637154	0.647796	0.939702	10.9163
2	F0007	15	csu1-4	4411	123.577	544.156	91.0804	0.691705	0.187197	0.836372	0.69377	0.48193	0.891901	7.92768
2	F0007	15	csu1-4	3389	94.6328	415.203	69.3818	0.705014	0.247036	0.830032	0.724137	0.505244	0.906743	6.11862
2	F0007	15	csu1-4	4111	114.794	529.428	88.4692	0.644458	0.184307	0.839981	0.687184	0.479899	0.909356	10.1231
2	F0007	15	csu1-4	4190	117	548.156	91.5987	0.626964	0.175233	0.825123	0.696025	0.52122	0.91182	7.30907
2	F0007	15	csu1-4	2305	64.3637	375.404	62.7313	0.643136	0.205534	0.801882	0.618413	0.48021	0.874188	6.56356
2	F0007	15	csu1-4	3733	104.583	496.458	83.0967	0.638666	0.190328	0.799022	0.644191	0.520937	0.892326	8.67935
2	F0007	15	csu1-4	2796	78.332	378.919	63.4231	0.710366	0.244712	0.847655	0.674423	0.384143	0.82174	5.8598
2	F0007	15	csu1-4	3533	98.9796	493.002	82.5182	0.611457	0.182665	0.794159	0.593363	0.533038	0.907373	6.36853
2	F0007	15	csu1-4	3412	95.5897	467.73	78.2882	0.603147	0.195988	0.851141	0.701908	0.381531	0.855597	6.50674
2	F0007	16	csu1-4	5634	157.841	616.441	103.179	0.66119	0.186313	0.813577	0.613072	0.4352	0.85933	8.82659
2	F0007	16	csu1-4	2326	65.1646	346.777	58.0431	0.693087	0.243064	0.83794	0.701875	0.496627	0.875159	6.39897
2	F0007	16	csu1-4	5330	149.324	606.985	101.597	0.644031	0.181795	0.798434	0.665349	0.584199	0.91625	6.98856
2	F0007	16	csu1-4	5828	163.276	664.624	111.244	0.614185	0.165797	0.845703	0.59551	0.403428	0.841004	6.32533
2	F0007	16	csu1-4	5371	149.977	617.997	103.269	0.606139	0.176723	0.792899	0.657711	0.586434	0.920562	6.37218
2	F0007	16	csu1-4	5832	162.85	666.24	111.331	0.624211	0.165107	0.785057	0.56308	0.46679	0.82632	8.07425
2	F0007	16	csu1-4	6404	178.822	618.441	103.343	0.699203	0.210409	0.834452	0.607497	0.417266	0.766608	7.28545
2	F0007	16	csu1-4	4966	138.668	596.642	99.7008	0.636993	0.175303	0.820725	0.660085	0.437628	0.820413	5.88824
2	F0007	16	csu1-4	4401	122.891	559.428	93.4823	0.63133	0.176714	0.817205	0.5894	0.501531	0.895046	6.56669
2	F0007	16	csu1-4	4834	134.982	591.612	98.8604	0.639672	0.173557	0.79715	0.706485	0.528109	0.895016	6.62826
2	F0007	16	csu1-4	5060	141.293	548.115	91.5918	0.645902	0.21165	0.768444	0.603719	0.702302	0.937224	7.98439
2	F0007	16	csu1-4	6124	171.004	684.867	114.444	0.70165	0.164071	0.809208	0.697469	0.477951	0.855174	8.63815
2	F0007	16	csu1-4	4868	135.932	492.316	82.2676	0.736683	0.25239	0.821853	0.717716	0.47775	0.880563	6.95481
2	F0007	16	csu1-4	5658	157.991	594.156	99.2855	0.664162	0.201405	0.798197	0.602863	0.589552	0.920455	9.67762
2	F0007	16	csu1-4	6045	168.798	549.186	91.7708	0.661741	0.251865	0.814679	0.707447	0.4969	0.889654	8.37469
2	F0007	16	csu1-4	3408	95.1633	479.831	80.1813	0.635465	0.186009	0.828822	0.689054	0.431287	0.866157	5.58803
2	F0007	16	csu1-4	5260	146.878	610.583	102.03	0.646271	0.177299	0.80148	0.706458	0.519862	0.882444	9.71027
2	F0007	16	csu1-4	3834	107.059	474.458	79.2835	0.680028	0.214026	0.833768	0.729565	0.381542	0.764935	7.98774
2	F0007	16	csu1-4	4752	132.693	591.47	98.8366	0.61988	0.170695	0.751362	0.618793	0.63209	0.910183	5.65993
2	F0007	16	csu1-4	4769	133.167	575.813	96.2203	0.598369	0.180748	0.803836	0.627977	0.484667	0.894312	9.60285
2	F0007	17	csu1-4	7355	206.056	722.181	120.878	0.593432	0.177215	0.87025	0.706426	0.25032	0.724256	7.19239
2	F0007	17	csu1-4	3167	88.7259	414.375	69.3576	0.704561	0.231778	0.835364	0.73517	0.441816	0.842648	5.50174
2	F0007	17	csu1-4	7023	196.755	716.968	120.005	0.589326	0.171685	0.850637	0.728857	0.361343	0.813149	7.99786
2	F0007	17	csu1-4	8079	226.339	786.95	131.719	0.589536	0.163935	0.862938	0.682737	0.239417	0.649787	12.7542
2	F0007	17	csu1-4	7114	198.648	735.879	122.968	0.577576	0.165086	0.848006	0.744334	0.31889	0.812481	9.57563
2	F0007	17	csu1-4	7726	215.737	779.637	130.28	0.574851	0.159728	0.858044	0.654334	0.275983	0.752289	6.90668
2	F0007	17	csu1-4	8540	238.467	808.021	135.023	0.645796	0.16437	0.861347	0.456282	0.239799	0.655721	12.2923
2	F0007	17	csu1-4	6639	185.384	716.666	119.757	0.615349	0.162435	0.852618	0.743653	0.335179	0.766676	8.60386
2	F0007	17	csu1-4	6101	170.361	668.24	111.665	0.623314	0.171691	0.83316	0.690058	0.400519	0.81951	6.04229
2	F0007	17	csu1-4	6772	189.098	684.867	114.444	0.63432	0.181432	0.822273	0.715916	0.391162	0.795568	7.87965
2	F0007	17	csu1-4	6728	187.869	679.068	113.475	0.630612	0.183345	0.837329	0.568998	0.411577	0.872732	7.39135
2	F0007	17	csu1-4	8006	223.556	752.524	125.749	0.703639	0.177658	0.829468	0.751936	0.416764	0.843782	12.0811
2	F0007	17	csu1-4	6574	183.569	597.571	99.856	0.683794	0.231346	0.855716	0.761851	0.389737	0.831824	10.8441
2	F0007	17	csu1-4	7088	197.922	726.281	121.364	0.605812	0.168859	0.844466	0.600102	0.396755	0.873186	15.0859
2	F0007	17	csu1-4	7749	216.379	788.808	131.812	0.612666	0.156499	0.829956	0.733952	0.379588	0.829258	14.2243
2	F0007	17	csu1-4	4872	136.043	592.056	98.9345	0.64453	0.174659	0.858926	0.734101	0.296449	0.782946	7.64553
2	F0007	17	csu1-4	7012	195.8	651.654	108.894	0.64944	0.2075	0.827045	0.663307	0.435718	0.857967	10.9425
2	F0007	17	csu1-4	5240	146.319	576.985	96.4161	0.713605	0.197794	0.83744	0.691951	0.416833	0.804808	7.10859
2	F0007	17	csu1-4	6138	171.394	640.482	107.027	0.604491	0.188028	0.829669	0.725394	0.414251	0.867176	7.53095
2	F0007	17	csu1-4	5829	162.766	670.24	111.999	0.565154	0.163059	0.819946	0.589804	0.409828	0.872913	5.8082
2	F0007	18	csu1-4	9439	264.441	826.649	138.364	0.600216	0.173578	0.858297	0.761976	0.224203	0.539834	7.27238
2	F0007	18	csu1-4	4123	115.509	542.156	90.7456	0.673473	0.176268	0.846355	0.68418	0.329759	0.766235	9.79893
2	F0007	18	csu1-4	8501	238.162	797.294	133.45	0.563615	0.168052	0.866143	0.671148	0.250169	0.684923	6.88907
2	F0007	18	csu1-4	10009	280.41	887.477	148.545	0.576688	0.159693	0.859846	0.721531	0.219765	0.395857	12.0995
2	F0007	18	csu1-4	9254	257.552	835.72	139.421	0.571976	0.166501	0.866074	0.686276	0.224525	0.652845	9.79047
2	F0007	18	csu1-4	9276	258.164	877.619	146.411	0.564028	0.151342	0.882652	0.710519	0.210014	0.624248	9.76725
2	F0007	18	csu1-4	10700	297.796	862.021	143.809	0.633961	0.18095	0.873464	0.730808	0.201967	0.363269	9.8715
2	F0007	18	csu1-4	8370	232.949	807.294	134.679	0.607755	0.161388	0.866025	0.76293	0.242048	0.635775	8.58112
2	F0007	18	csu1-4	7768	216.195	807.879	134.777	0.600077	0.149564	0.856703	0.613585	0.282768	0.69972	8.5027
2	F0007	18	csu1-4	8453	235.259	794.95	132.62	0.606341	0.16809	0.846086	0.777876	0.289125	0.634382	8.18278
2	F0007	18	csu1-4	8679	241.549	744.222	124.157	0.603337	0.196913	0.857854	0.459905	0.27066	0.7443	23.8536
2	F0007	18	csu1-4	10058	279.929	847.82	141.44	0.667995	0.175838	0.862463	0.643761	0.319694	0.765575	9.92802
2	F0007	18	csu1-4	8389	233.478	786.808	131.261	0.64845	0.170287	0.861686	0.75862	0.324858	0.752881	11.1618
2	F0007	18	csu1-4	8642	240.519	802.808	133.931	0.605352	0.1685	0.850052	0.656681	0.361289	0.821268	8.49815
2	F0007	18	csu1-4	9941	276.672	919.519	153.401	0.612206	0.147747	0.850245	0.592097	0.292913	0.725057	10.6907
2	F0007	18	csu1-4	6187	172.193	651.411	108.673	0.602963	0.183223	0.876471	0.763112	0.21987	0.593187	6.08308
2	F0007	18	csu1-4	8687	241.772	844.992	140.968	0.603473	0.152888	0.860679	0.600928	0.312682	0.769035	11.5677
2	F0007	18	csu1-4	6504	181.016	693.453	115.687	0.663673	0.169964	0.851658	0.761445	0.29785	0.69854	10.7972
2	F0007	18	csu1-4	7720	214.859	780.365	130.186	0.566065	0.159306	0.860774	0.741575	0.260032	0.730079	11.0446
2	F0007	18	csu1-4	7188	200.052	779.879	130.105	0.523907	0.148513	0.849832	0.68751	0.260719	0.762852	13.4559
2	F0007	19	csu1-4	13993	392.024	1139.83	190.783	0.601022	0.135345	0.879598	0.560589	0.202436	0.553091	11.5489
2	F0007	19	csu1-4	6258	175.323	731.252	122.396	0.62825	0.147066	0.89035	0.638709	0.226863	0.675049	9.28108
2	F0007	19	csu1-4	12860	360.282	1029.99	172.398	0.563368	0.152331	0.862682	0.745161	0.208663	0.362297	7.13911
2	F0007	19	csu1-4	14940	418.555	1194.5	199.934	0.582774	0.13158	0.834876	0.466827	0.2795	0.687721	11.7511
2	F0007	19	csu1-4	13669	381.686	1165.22	194.713	0.570159	0.126511	0.864943	0.643095	0.215872	0.59819	17.3509
2	F0007	19	csu1-4	13988	390.594	1049.64	175.399	0.551338	0.159544	0.867459	0.626178	0.214054	0.56633	10.5966
2	F0007	19	csu1-4	15634	436.556	1133.44	189.402	0.621828	0.152926	0.862439	0.563352	0.233832	0.523253	11.3908
2	F0007	19	csu1-4	12125	338.573	1114.21	186.189	0.57242	0.122731	0.898932	0.421752	0.169592	0.499067	10.6294
2	F0007	19	csu1-4	11409	318.579	1027.74	171.739	0.589491	0.135734	0.903185	0.836264	0.171735	0.48967	8.91936
2	F0007	19	csu1-4	12639	352.925	1092.66	182.586	0.562033	0.133032	0.902124	0.589462	0.167319	0.563697	11.8498
2	F0007	19	csu1-4	13020	363.564	879.762	147.011	0.64414	0.211393	0.854968	0.655598	0.293484	0.678793	16.3227
2	F0007	19	csu1-4	15352	428.682	1135.97	189.824	0.6394	0.1495	0.886063	0.521145	0.258684	0.684444	13.426
2	F0007	19	csu1-4	12419	346.782	1030.33	172.172	0.63288	0.147009	0.88744	0.733095	0.266485	0.749691	9.92036
2	F0007	19	csu1-4	12295	343.32	911.176	152.26	0.612209	0.186095	0.850593	0.704263	0.358532	0.757273	15.2492
2	F0007	19	csu1-4	14041	392.074	1168.7	195.293	0.575309	0.129182	0.874471	0.817932	0.20209	0.470956	15.4659
2	F0007	19	csu1-4	8646	241.427	740.666	123.768	0.613278	0.198052	0.84805	0.683766	0.27545	0.656053	14.1684
2	F0007	19	csu1-4	11870	331.452	1082.17	180.834	0.578375	0.127371	0.879255	0.71806	0.260254	0.694555	14.7198
2	F0007	19	csu1-4	9799	273.622	803.72	134.304	0.661782	0.190626	0.868811	0.790528	0.22596	0.628142	16.8217
2	F0007	19	csu1-4	11327	316.29	967.46	161.666	0.547066	0.152075	0.875793	0.420742	0.186474	0.413087	9.90774
2	F0007	19	csu1-4	11088	309.616	1023.06	170.956	0.537392	0.133126	0.868433	0.460186	0.204611	0.44565	14.43
2	F0007	21	csu1-4	22357	626.348	1593.86	266.779	0.595218	0.110592	0.835408	0.529669	0.309029	0.581976	12.9946
2	F0007	21	csu1-4	11343	317.783	922.732	154.446	0.605703	0.167412	0.886836	0.600845	0.19894	0.627897	14.0352
2	F0007	21	csu1-4	22125	619.848	1529.66	256.033	0.587306	0.118824	0.864057	0.515807	0.249858	0.740011	11.9876
2	F0007	21	csu1-4	24684	691.541	1496.3	250.45	0.576365	0.138544	0.80247	0.457162	0.372933	0.739428	18.2946
2	F0007	21	csu1-4	21851	610.157	1543.86	257.984	0.550472	0.115204	0.883622	0.522029	0.209068	0.715352	17.0848
2	F0007	21	csu1-4	24984	697.641	1648.29	275.434	0.575138	0.11556	0.846075	0.720126	0.342716	0.823866	19.0562
2	F0007	21	csu1-4	26716	746.004	1514.89	253.143	0.593412	0.146292	0.858584	0.541019	0.270504	0.70938	18.9753
2	F0007	21	csu1-4	20705	578.156	1564.29	261.397	0.552531	0.106329	0.849495	0.489678	0.261837	0.617927	16.1913
2	F0007	21	csu1-4	18490	516.306	1368.72	228.718	0.589586	0.124027	0.892823	0.483424	0.209664	0.712595	11.0984
2	F0007	21	csu1-4	20484	571.985	1474.89	246.459	0.548992	0.118333	0.868897	0.821688	0.241198	0.698183	12.1072
2	F0007	21	csu1-4	22086	616.719	1360.42	227.331	0.632764	0.149962	0.855804	0.293885	0.277965	0.756387	19.2477
2	F0007	21	csu1-4	25780	719.868	1585.37	264.921	0.618211	0.128893	0.875287	0.543807	0.240178	0.68123	15.4446
2	F0007	21	csu1-4	20825	581.507	1437.05	240.135	0.610758	0.126722	0.88498	0.504661	0.244496	0.713762	15.6562
2	F0007	21	csu1-4	19580	546.742	1469.73	245.597	0.571629	0.113906	0.851168	0.487617	0.273282	0.72708	15.562
2	F0007	21	csu1-4	22379	624.9	1389.69	232.222	0.561877	0.145617	0.855264	0.513469	0.238377	0.716908	17.623
2	F0007	21	csu1-4	14788	412.933	1073.54	179.393	0.652892	0.161243	0.82732	0.678767	0.411661	0.784619	15.1931
2	F0007	21	csu1-4	19078	532.725	1385.21	231.473	0.53286	0.124943	0.884273	0.418213	0.196098	0.69337	17.9996
2	F0007	21	csu1-4	16492	460.515	1188.5	198.602	0.634747	0.146719	0.853286	0.646309	0.327536	0.766903	23.7616
2	F0007	21	csu1-4	19321	539.51	1259.02	210.387	0.566947	0.153169	0.843385	0.620074	0.254843	0.722767	21.5991
2	F0007	21	csu1-4	18989	530.24	1496.36	250.047	0.512068	0.106571	0.892723	0.491664	0.163217	0.602731	23.0092
2	F0007	22	csu1-4	27353	766.315	1675.74	280.484	0.589695	0.122405	0.814475	0.574727	0.310634	0.529225	14.9746
2	F0007	22	csu1-4	14076	394.35	1220.88	204.35	0.604717	0.11867	0.880367	0.701535	0.237291	0.65253	13.8792
2	F0007	22	csu1-4	26702	748.076	1581.72	264.746	0.600463	0.134121	0.857924	0.547006	0.271012	0.702669	17.1646
2	F0007	22	csu1-4	28920	810.215	1690.67	282.983	0.560324	0.127142	0.80692	0.497353	0.353335	0.732689	26.052
2	F0007	22	csu1-4	25736	721.013	1595.17	266.998	0.547435	0.127097	0.887316	0.534365	0.217905	0.704826	23.9441
2	F0007	22	csu1-4	29789	834.561	1888.15	316.037	0.585568	0.105001	0.837405	0.763486	0.390088	0.825796	17.0657
2	F0007	22	csu1-4	32142	900.482	1645.7	275.456	0.594243	0.149136	0.829734	0.455254	0.280572	0.646368	19.1231
2	F0007	22	csu1-4	25060	702.074	1658.13	277.536	0.574968	0.11454	0.828912	0.593464	0.309574	0.54805	22.1478
2	F0007	22	csu1-4	21992	616.122	1517.92	254.068	0.569416	0.119944	0.859791	0.515405	0.258769	0.711518	13.1124
2	F0007	22	csu1-4	25106	703.363	1675.78	280.491	0.543867	0.112345	0.860345	0.654517	0.245524	0.686506	18.9087
2	F0007	22	csu1-4	26977	755.781	1570.49	262.867	0.596045	0.137447	0.855117	0.564575	0.280296	0.746315	26.8451
2	F0007	22	csu1-4	30548	855.825	1738.21	290.94	0.592785	0.127054	0.847831	0.766572	0.251789	0.586811	15.6305
2	F0007	22	csu1-4	25289	708.49	1596.59	267.235	0.592429	0.124668	0.857472	0.527366	0.295863	0.712866	21.7122
2	F0007	22	csu1-4	23838	667.839	1491.05	249.57	0.561581	0.13474	0.873691	0.390324	0.222607	0.695364	25.719
2	F0007	22	csu1-4	26211	734.321	1634.04	273.505	0.541427	0.123358	0.84264	0.485915	0.298787	0.781538	20.892
2	F0007	22	csu1-4	18684	523.446	1309.95	219.259	0.621722	0.136826	0.821168	0.759966	0.389978	0.735797	11.8733
2	F0007	22	csu1-4	21624	605.812	1692.53	283.294	0.486961	0.094858	0.866548	0.496821	0.245081	0.67261	18.8828
2	F0007	22	csu1-4	20039	561.407	1374.91	230.13	0.625437	0.133211	0.844722	0.711671	0.362743	0.772415	25.2979
2	F0007	22	csu1-4	23058	645.987	1428.22	239.054	0.56726	0.14205	0.868475	0.49347	0.230924	0.721094	17.4874
2	F0007	22	csu1-4	22308	624.975	1627.46	272.402	0.512875	0.10584	0.854566	0.737965	0.22276	0.575807	16.4078
2	F0007	23	csu1-4	34180	954.426	1821.87	304.44	0.597156	0.129404	0.854197	0.681243	0.231078	0.507427	18.3982
2	F0007	23	csu1-4	19855	554.421	1469.13	245.497	0.583096	0.1156	0.873364	0.775902	0.236849	0.643016	15.6819
2	F0007	23	csu1-4	36653	1023.48	1943.16	324.709	0.567744	0.121983	0.878528	0.583189	0.215845	0.59746	15.7586
2	F0007	23	csu1-4	35301	985.728	1919.91	320.823	0.530874	0.120347	0.845476	0.487664	0.260282	0.691885	21.54
2	F0007	23	csu1-4	35197	982.824	1957.2	327.055	0.541826	0.115463	0.858182	0.591541	0.261891	0.650496	29.4435
2	F0007	23	csu1-4	38912	1086.56	2169.57	362.543	0.565705	0.103883	0.851389	0.532763	0.308107	0.759802	25.8534
2	F0007	23	csu1-4	43689	1219.95	2135.15	356.79	0.603423	0.120428	0.835777	0.542951	0.262826	0.550073	32.8505
2	F0007	23	csu1-4	32828	916.673	1949.26	325.728	0.57914	0.108571	0.815303	0.434127	0.308334	0.408131	23.5896
2	F0007	23	csu1-4	29423	821.593	1690.71	282.524	0.570081	0.129347	0.846747	0.477563	0.247174	0.557376	14.6258
2	F0007	23	csu1-4	32928	919.465	1847.67	308.751	0.531938	0.121207	0.834885	0.50794	0.253004	0.640871	13.511
2	F0007	23	csu1-4	35552	992.737	1863.12	311.334	0.591075	0.128704	0.829316	0.56899	0.301709	0.698341	35.2206
2	F0007	23	csu1-4	40268	1124.42	2124.16	354.954	0.580088	0.112149	0.850752	0.375005	0.260968	0.627555	34.5783
2	F0007	23	csu1-4	33094	924.101	1914.05	319.844	0.578951	0.113515	0.860589	0.537899	0.299227	0.673381	22.9238
2	F0007	23	csu1-4	31204	871.325	1794.9	299.933	0.55393	0.121714	0.853718	0.60409	0.231305	0.618746	35.2647
2	F0007	23	csu1-4	32575	909.608	1958.05	327.197	0.528206	0.106769	0.874821	0.385842	0.253766	0.696753	26.2663
2	F0007	23	csu1-4	24888	694.96	1588.26	265.404	0.569363	0.123981	0.875836	0.586636	0.205639	0.672063	15.0492
2	F0007	23	csu1-4	29288	817.824	1837.14	306.992	0.486981	0.109048	0.869502	0.595374	0.219868	0.64382	18.0956
2	F0007	23	csu1-4	27480	767.338	1615.47	269.951	0.614916	0.13232	0.816568	0.55052	0.348861	0.712491	21.8004
2	F0007	23	csu1-4	30221	843.876	1749.91	292.415	0.589184	0.124019	0.846409	0.668888	0.27171	0.628373	21.925
2	F0007	23	csu1-4	29530	824.581	1752.37	292.827	0.540862	0.120843	0.844259	0.78653	0.260256	0.617698	24.6397
2	F0007	24	csu1-4	39959	1115.8	2028.94	339.043	0.581239	0.121979	0.898294	0.448344	0.148539	0.394463	19.8674
2	F0007	24	csu1-4	26114	729.195	1753.3	292.982	0.578883	0.106751	0.840317	0.523733	0.259012	0.572621	26.0005
2	F0007	24	csu1-4	44743	1249.38	2379.94	397.696	0.534015	0.0992666	0.893033	0.662393	0.147355	0.467734	20.1283
2	F0007	24	csu1-4	43819	1223.58	2060.23	344.272	0.513584	0.12973	0.887916	0.643197	0.177166	0.603495	25.0646
2	F0007	24	csu1-4	43676	1219.59	2266.97	378.818	0.528369	0.106798	0.8835	0.441867	0.198234	0.62711	29.3912
2	F0007	24	csu1-4	46521	1299.03	2384.38	398.438	0.530565	0.102827	0.897318	0.417121	0.184384	0.65651	32.4151
2	F0007	24	csu1-4	53655	1498.24	2501.52	418.012	0.557489	0.107749	0.87726	0.468141	0.181591	0.335607	24.0517
2	F0007	24	csu1-4	39190	1094.32	2224.14	371.661	0.572133	0.0995545	0.861043	0.582666	0.199714	0.347867	41.8066
2	F0007	24	csu1-4	37698	1052.66	1984.72	331.653	0.556247	0.120262	0.866223	0.497434	0.195566	0.291237	17.4902
2	F0007	24	csu1-4	40241	1123.67	2077.93	347.229	0.528146	0.117116	0.835092	0.547804	0.259324	0.593326	21.5855
2	F0007	24	csu1-4	45032	1257.45	2302.37	384.733	0.574901	0.106754	0.843128	0.583288	0.263362	0.59094	33.5415
2	F0007	24	csu1-4	50580	1412.37	2417.03	403.894	0.568238	0.108798	0.885485	0.574728	0.234267	0.624577	43.1303
2	F0007	24	csu1-4	40977	1144.22	2285.21	381.866	0.567454	0.0986046	0.876271	0.510076	0.23578	0.68254	28.3594
2	F0007	24	csu1-4	39626	1106.5	2161.76	361.236	0.56662	0.106556	0.836135	0.49762	0.252295	0.476561	47.7117
2	F0007	24	csu1-4	41337	1154.27	2079.3	347.459	0.525575	0.120147	0.862003	0.404618	0.250487	0.659261	27.9042
2	F0007	24	csu1-4	31601	882.411	1863.48	311.394	0.524211	0.114356	0.884053	0.668286	0.161072	0.5956	16.6332
2	F0007	24	csu1-4	36213	1011.19	2082.8	348.043	0.499455	0.104901	0.847855	0.555969	0.252861	0.664318	23.8837
2	F0007	24	csu1-4	34419	961.099	1961.69	327.805	0.568815	0.112395	0.845788	0.570438	0.261209	0.610776	31.6061
2	F0007	24	csu1-4	36381	1015.89	1831.36	306.027	0.596039	0.136312	0.82488	0.648456	0.28543	0.469971	19.2565
2	F0007	24	csu1-4	37912	1058.64	2180.83	364.423	0.517528	0.100172	0.86835	0.626826	0.209331	0.569245	27.0671
2	F0007	25	csu1-4	46400	1299.93	2212.34	370.3	0.580131	0.119131	0.920537	0.591943	0.115482	0.357126	28.0086
2	F0007	25	csu1-4	33678	943.514	1995.3	333.972	0.555065	0.106301	0.874618	0.597651	0.210602	0.540995	33.1117
2	F0007	25	csu1-4	53072	1486.85	2473.52	414.015	0.518976	0.109004	0.904178	0.651772	0.122213	0.390489	31.0645
2	F0007	25	csu1-4	53574	1500.92	2365.11	395.87	0.527376	0.120354	0.869061	0.564605	0.212152	0.654363	34.7785
2	F0007	25	csu1-4	51793	1446.24	2343.05	391.532	0.546582	0.118554	0.907316	0.46652	0.154384	0.612731	32.0303
2	F0007	25	csu1-4	54535	1522.81	2484.55	415.176	0.523102	0.111017	0.903843	0.344475	0.17235	0.637302	47.7674
2	F0007	25	csu1-4	61519	1717.83	2661.12	444.682	0.55447	0.109167	0.89049	0.679129	0.185123	0.46905	24.6724
2	F0007	25	csu1-4	48331	1349.57	2604.88	435.283	0.575664	0.089508	0.889683	0.533946	0.175432	0.373761	37.3743
2	F0007	25	csu1-4	46517	1298.92	2297.55	383.929	0.550263	0.110736	0.871574	0.647195	0.179229	0.50215	16.459
2	F0007	25	csu1-4	47153	1316.68	2298.48	384.084	0.52161	0.11216	0.867837	0.486227	0.214377	0.507749	28.734
2	F0007	25	csu1-4	54179	1512.87	2751.24	459.742	0.552002	0.0899462	0.875458	0.401114	0.190606	0.449583	37.8491
2	F0007	25	csu1-4	58314	1628.33	2624.67	438.592	0.555541	0.106373	0.911262	0.49561	0.15797	0.591416	61.6458
2	F0007	25	csu1-4	47789	1334.44	2396.47	400.457	0.533371	0.104567	0.880569	0.438396	0.188455	0.648875	26.625
2	F0007	25	csu1-4	47696	1331.84	2366.65	395.475	0.570144	0.10701	0.866956	0.552679	0.199371	0.264291	48.3764
2	F0007	25	csu1-4	49071	1370.23	2242.92	374.799	0.525903	0.122576	0.866267	0.403207	0.221045	0.527975	29.4431
2	F0007	25	csu1-4	40377	1127.47	2171.43	362.853	0.510881	0.10761	0.887594	0.736574	0.163899	0.493694	24.2737
2	F0007	25	csu1-4	43617	1217.94	2345.01	391.859	0.489991	0.0996727	0.840855	0.372141	0.264373	0.654027	33.6782
2	F0007	25	csu1-4	43930	1226.68	2060.7	344.35	0.577161	0.129999	0.85536	0.654445	0.217815	0.46354	37.2957
2	F0007	25	csu1-4	41810	1167.48	2001.09	334.388	0.600649	0.131207	0.821772	0.594966	0.276117	0.199194	18.9027
2	F0007	25	csu1-4	46346	1294.14	2375.64	396.977	0.502477	0.103196	0.886343	0.613901	0.15176	0.439237	29.134
2	F0007	26	csu1-4	55934	1561.87	2522.11	421.452	0.554868	0.110499	0.902195	0.483871	0.142073	0.465348	27.2242
2	F0007	26	csu1-4	48454	1353.01	2525.29	421.985	0.526222	0.0954806	0.879058	0.479296	0.188974	0.468891	40.7982
2	F0007	26	csu1-4	65101	1817.85	2832.07	473.248	0.516753	0.101997	0.882831	0.586385	0.168079	0.560513	22.3783
2	F0007	26	csu1-4	66720	1863.06	2904.52	485.354	0.553257	0.0993845	0.880982	0.316339	0.191894	0.697414	30.9929
2	F0007	26	csu1-4	63473	1772.39	2628.69	439.263	0.540734	0.11543	0.900412	0.544263	0.155891	0.622668	34.6959
2	F0007	26	csu1-4	65705	1834.71	3172.67	530.164	0.490863	0.0820272	0.871015	0.26709	0.183287	0.64491	48.7649
2	F0007	26	csu1-4	73363	2048.55	3008.32	502.7	0.579185	0.101868	0.853837	0.542749	0.24646	0.62798	35.201
2	F0007	26	csu1-4	59573	1663.49	2678.53	447.592	0.548575	0.104344	0.887731	0.531296	0.183827	0.357782	40.8507
2	F0007	26	csu1-4	59528	1662.23	2564.73	428.575	0.566669	0.113723	0.88471	0.682704	0.182662	0.529073	26.5007
2	F0007	26	csu1-4	59961	1674.32	2741.79	458.162	0.509322	0.100233	0.88354	0.372573	0.200077	0.402474	25.602
2	F0007	26	csu1-4	69348	1936.44	3399.03	567.989	0.541591	0.0754281	0.906115	0.259768	0.136897	0.316556	61.4902
2	F0007	26	csu1-4	72548	2025.79	3505.26	585.74	0.556956	0.0741986	0.921586	0.325434	0.130097	0.53314	70.8398
2	F0007	26	csu1-4	62301	1739.66	2701.76	451.473	0.485513	0.107253	0.876862	0.241695	0.163525	0.555595	50.571
2	F0007	26	csu1-4	62260	1738.52	3231.07	539.923	0.543025	0.074942	0.856777	0.522841	0.230136	0.498749	55.8661
2	F0007	26	csu1-4	62154	1735.56	2791.92	466.539	0.540611	0.100201	0.926266	0.40077	0.138153	0.634172	47.3216
2	F0007	26	csu1-4	48384	1351.05	2412.34	403.11	0.524465	0.10448	0.881817	0.694736	0.186164	0.264473	30.5608
2	F0007	26	csu1-4	53447	1492.43	2743.2	458.398	0.474098	0.089252	0.822844	0.20797	0.249907	0.610747	39.8279
2	F0007	26	csu1-4	56045	1564.97	2389.55	399.302	0.57707	0.123343	0.889628	0.626937	0.177746	0.211774	48.5182
2	F0007	26	csu1-4	51424	1435.94	2422.95	404.883	0.594126	0.110074	0.837877	0.757513	0.243581	0.369441	34.9697
2	F0007	26	csu1-4	56627	1581.22	2710.92	453.003	0.488897	0.096828	0.88637	0.577066	0.156781	0.430687	29.4326
3	F0010	10	Col-0	1799	50.2344	364.09	60.8407	0.609211	0.170539	0.912357	0.779352	0.185698	0.481969	6.8488
3	F0010	10	Col-0	1778	49.648	326.149	54.5006	0.659251	0.210043	0.911828	0.763742	0.225429	0.733953	7.56805
3	F0010	10	Col-0	1900	53.0547	342.534	57.2386	0.588053	0.203496	0.862314	0.771727	0.228046	0.519094	7.08211
3	F0010	10	Col-0	1310	36.5798	264.593	44.2143	0.70658	0.235139	0.910272	0.805791	0.192192	0.456327	6.74504
3	F0010	10	Col-0	979	27.3371	226.551	37.8575	0.66283	0.239695	0.892302	0.798776	0.234483	0.559734	3.80082
3	F0010	10	Col-0	1584	44.2308	315.563	52.7317	0.683348	0.19989	0.910219	0.764257	0.21012	0.594915	5.00063
3	F0010	10	Col-0	1522	42.4996	250.309	41.8274	0.68068	0.305262	0.914616	0.781608	0.266633	0.635932	2.06045
3	F0010	10	Col-0	1664	46.4647	333.505	55.7297	0.68562	0.188001	0.860494	0.716786	0.352826	0.797468	6.2524
3	F0010	10	Col-0	1262	35.1233	275.563	45.9716	0.696853	0.208846	0.923556	0.808173	0.161174	0.439016	3.99445
3	F0010	10	Col-0	776	21.5972	164.267	27.4043	0.776777	0.361386	0.895759	0.775032	0.296471	0.762008	3.09407
3	F0010	10	Col-0	2031	56.5256	393.404	65.6306	0.646815	0.164908	0.912933	0.800443	0.177661	0.394279	7.20876
3	F0010	10	Col-0	1111	30.9207	202.652	33.8079	0.765679	0.339956	0.905362	0.772933	0.294976	0.721435	4.28533
3	F0010	10	Col-0	1316	36.6262	255.38	42.6044	0.722283	0.253567	0.93076	0.788024	0.169065	0.342518	6.29255
3	F0010	10	Col-0	1023	28.4716	204.066	34.0438	0.717895	0.308705	0.905686	0.794367	0.26108	0.618613	3.63734
3	F0010	10	Col-0	1022	28.4437	225.137	37.5591	0.678619	0.253377	0.916228	0.796493	0.222642	0.640949	4.13405
3	F0010	10	Col-0	2019	56.1917	308.635	51.4887	0.705204	0.266353	0.908313	0.755741	0.229347	0.672488	4.10154
3	F0010	10	Col-0	894	24.9636	208.551	34.8496	0.690347	0.258298	0.884475	0.790047	0.215721	0.674317	5.3255
3	F0010	10	Col-0	942	26.3039	202.066	33.7659	0.737089	0.289917	0.920217	0.767091	0.202797	0.690474	4.48514
3	F0010	10	Col-0	966	26.9741	219.238	36.6353	0.709772	0.252556	0.923549	0.577465	0.254637	0.62771	4.647
3	F0010	10	Col-0	1115	31.1347	210.309	35.1433	0.721216	0.316789	0.900736	0.780197	0.223675	0.508407	4.39462
3	F0010	11	Col-0	2460	68.6918	444.032	74.1991	0.563187	0.15679	0.891087	0.762938	0.300932	0.759286	7.5187
3	F0010	11	Col-0	2439	68.1054	397.304	66.3907	0.621718	0.194168	0.849146	0.743493	0.338466	0.852291	9.59779
3	F0010	11	Col-0	3182	88.8526	435.831	72.8287	0.59588	0.210511	0.856811	0.744595	0.308128	0.824646	9.40572
3	F0010	11	Col-0	2156	60.2031	351.505	58.7376	0.686624	0.219279	0.879842	0.768487	0.246669	0.729767	8.57885
3	F0010	11	Col-0	1440	40.2099	298.836	49.9364	0.629921	0.202632	0.915108	0.801544	0.198822	0.581039	5.25625
3	F0010	11	Col-0	2404	67.1281	429.144	71.7114	0.630806	0.164035	0.876585	0.704842	0.329616	0.807613	8.38769
3	F0010	11	Col-0	2128	59.4212	408.132	68.2002	0.571429	0.160539	0.872835	0.764775	0.284467	0.793155	6.76692
3	F0010	11	Col-0	2446	68.3009	418.274	69.895	0.635985	0.175689	0.822268	0.681796	0.45771	0.899784	7.56173
3	F0010	11	Col-0	2197	61.3479	333.848	55.7871	0.672482	0.24771	0.891462	0.725265	0.310308	0.840834	3.85253
3	F0010	11	Col-0	1209	33.7595	267.563	44.7107	0.686542	0.212218	0.905014	0.80425	0.189579	0.499399	5.29363
3	F0010	11	Col-0	3063	85.5297	486.902	81.3629	0.589832	0.162358	0.859183	0.75882	0.285714	0.767208	8.99641
3	F0010	11	Col-0	1560	43.5607	338.049	56.4891	0.630048	0.171544	0.902531	0.770741	0.258716	0.671233	5.19231
3	F0010	11	Col-0	2039	56.7483	337.362	56.2814	0.660726	0.22513	0.87111	0.738893	0.339869	0.7071	6.15204
3	F0010	11	Col-0	1462	40.6895	309.078	51.5628	0.636205	0.192318	0.923783	0.780066	0.217581	0.70145	3.54583
3	F0010	11	Col-0	1451	40.3834	313.463	52.2943	0.575109	0.185569	0.899005	0.788928	0.241208	0.661656	3.77395
3	F0010	11	Col-0	2866	79.7649	477.973	79.739	0.588501	0.157645	0.866216	0.730091	0.313688	0.791682	5.53943
3	F0010	11	Col-0	1466	40.8009	277.179	46.241	0.648386	0.239786	0.914347	0.79915	0.190851	0.628278	5.52524
3	F0010	11	Col-0	1390	38.6857	265.765	44.3368	0.638787	0.247304	0.89818	0.774961	0.227532	0.489384	4.72014
3	F0010	11	Col-0	1506	41.9141	310.392	51.7819	0.622829	0.196433	0.921436	0.797059	0.229011	0.548134	5.0259
3	F0010	11	Col-0	1681	46.7846	338.291	56.4363	0.611718	0.184585	0.896939	0.768858	0.248046	0.710405	3.80726
3	F0010	12	Col-0	3130	87.4006	530.257	88.6077	0.560932	0.139888	0.859074	0.614239	0.347587	0.820172	10.1227
3	F0010	12	Col-0	3002	83.8264	460.174	76.8965	0.617568	0.178146	0.822212	0.640832	0.422844	0.889536	8.85043
3	F0010	12	Col-0	4197	117.195	501.487	83.8002	0.610562	0.209715	0.790678	0.595444	0.465196	0.8937	9.62616
3	F0010	12	Col-0	2581	72.0706	428.375	71.5828	0.659934	0.176746	0.876146	0.641934	0.314576	0.824715	9.4289
3	F0010	12	Col-0	1871	52.2449	339.463	56.7254	0.610241	0.204032	0.90123	0.778955	0.211447	0.766964	5.23838
3	F0010	12	Col-0	2983	83.2958	461.831	77.1734	0.619522	0.175751	0.818354	0.692606	0.45646	0.88067	11.5977
3	F0010	12	Col-0	2666	74.4441	467.973	78.1998	0.556344	0.152978	0.876826	0.745281	0.290516	0.847213	9.84396
3	F0010	12	Col-0	3082	86.0603	474.558	79.3003	0.653381	0.171974	0.805343	0.705625	0.538023	0.914491	7.79526
3	F0010	12	Col-0	2688	75.0584	419.889	70.1649	0.627305	0.191588	0.840974	0.663468	0.40707	0.880111	6.19085
3	F0010	12	Col-0	1510	42.1645	317.848	53.1134	0.632593	0.187823	0.908641	0.807394	0.189027	0.454069	6.23113
3	F0010	12	Col-0	3521	98.3187	523.529	87.4834	0.560937	0.161434	0.841032	0.736214	0.376143	0.863305	10.2528
3	F0010	12	Col-0	1854	51.7702	388.818	64.9728	0.571693	0.154108	0.866049	0.758134	0.386271	0.753833	6.29126
3	F0010	12	Col-0	2318	64.5133	413.789	69.0314	0.604433	0.170124	0.868585	0.740104	0.368603	0.832461	5.70535
3	F0010	12	Col-0	1860	51.7665	337.019	56.2241	0.639175	0.205785	0.90266	0.749084	0.280128	0.783035	4.16344
3	F0010	12	Col-0	1810	50.3749	365.404	60.9595	0.559505	0.17035	0.879712	0.740403	0.294748	0.780641	7.43425
3	F0010	12	Col-0	3493	97.2152	503.286	83.962	0.56576	0.173292	0.861142	0.686641	0.346006	0.832864	4.61752
3	F0010	12	Col-0	1734	48.4194	350.919	58.6397	0.61424	0.176948	0.882511	0.764251	0.242007	0.767415	7.3639
3	F0010	12	Col-0	1649	46.0459	339.505	56.7323	0.59402	0.179779	0.892116	0.770573	0.254001	0.708144	4.38144
3	F0010	12	Col-0	2035	56.8243	384.718	64.2876	0.592603	0.172778	0.861984	0.732857	0.320408	0.812334	5.52138
3	F0010	12	Col-0	2103	58.7231	377.505	63.0823	0.622742	0.185441	0.878289	0.753737	0.318529	0.808852	6.28864
3	F0010	13	Col-0	4356	121.635	567.328	94.8024	0.621044	0.170071	0.822282	0.582087	0.432187	0.877176	10.124
3	F0010	13	Col-0	3887	108.539	532.943	89.0566	0.627948	0.171974	0.80327	0.702279	0.490635	0.895735	11.4538
3	F0010	13	Col-0	5459	152.434	645.026	107.786	0.609604	0.16488	0.814648	0.417609	0.440396	0.911288	12.4787
3	F0010	13	Col-0	3562	99.4635	456.96	76.3596	0.682506	0.214361	0.810693	0.639837	0.44067	0.873589	10.0284
3	F0010	13	Col-0	2492	69.5854	375.747	62.7886	0.630567	0.221802	0.890635	0.770051	0.259227	0.821113	4.68058
3	F0010	13	Col-0	3923	109.544	515.63	86.1634	0.65058	0.185418	0.79375	0.689078	0.550053	0.904791	7.71756
3	F0010	13	Col-0	3744	104.546	493.002	82.3823	0.653745	0.193575	0.849477	0.655764	0.400887	0.870393	7.00962
3	F0010	13	Col-0	4422	123.478	593.855	99.2351	0.68452	0.157568	0.805233	0.710732	0.535289	0.908688	14.8204
3	F0010	13	Col-0	3655	101.724	493.831	82.3845	0.63301	0.188339	0.815746	0.669789	0.519859	0.908478	8.86457
3	F0010	13	Col-0	2043	56.8596	394.233	65.7688	0.568289	0.165186	0.877487	0.788888	0.214866	0.649077	8.52863
3	F0010	13	Col-0	4885	135.957	580.441	96.8335	0.60736	0.182204	0.818476	0.656613	0.471224	0.886817	6.41331
3	F0010	13	Col-0	2446	68.0757	424.416	70.8043	0.611347	0.170641	0.838327	0.659133	0.471616	0.783031	8.01308
3	F0010	13	Col-0	3156	88.1266	439.203	73.3923	0.656543	0.205597	0.816431	0.650622	0.46963	0.896516	6.66191
3	F0010	13	Col-0	2548	71.1491	408.375	68.2408	0.671587	0.191996	0.845279	0.631086	0.346154	0.846384	9.0675
3	F0010	13	Col-0	2658	74.2207	393.404	65.7391	0.623212	0.215818	0.845003	0.706572	0.356364	0.840113	5.32769
3	F0010	13	Col-0	4852	135.485	592.742	99.0492	0.620381	0.17354	0.817179	0.711612	0.452011	0.872906	8.74608
3	F0010	13	Col-0	2389	66.4893	406.475	67.8113	0.626377	0.181701	0.865608	0.651395	0.333437	0.855661	7.62871
3	F0010	13	Col-0	2289	63.7061	347.362	57.9496	0.628501	0.238391	0.85085	0.73911	0.352827	0.827106	5.87855
3	F0010	13	Col-0	2856	79.4866	423.446	70.6424	0.598742	0.200158	0.831789	0.709743	0.414697	0.881898	6.00875
3	F0010	13	Col-0	2786	77.5384	458.073	76.4192	0.618561	0.166848	0.838524	0.697859	0.406555	0.853412	6.15973
3	F0010	14	Col-0	5115	142.829	608.299	101.649	0.620226	0.173709	0.790896	0.541818	0.566708	0.910112	6.47586
3	F0010	14	Col-0	5114	142.801	589.671	98.536	0.663639	0.184821	0.782765	0.677732	0.568444	0.90261	5.65115
3	F0010	14	Col-0	6457	180.302	682.039	113.971	0.652156	0.174431	0.757982	0.514216	0.599394	0.925124	9.91312
3	F0010	14	Col-0	4270	119.233	585.571	97.8508	0.686275	0.156487	0.843892	0.754254	0.401354	0.841197	9.84192
3	F0010	14	Col-0	3065	85.5856	456.416	76.2687	0.631959	0.184892	0.86807	0.737562	0.360551	0.849094	5.17977
3	F0010	14	Col-0	4663	130.207	608.583	101.696	0.672096	0.158211	0.757996	0.539257	0.626342	0.914403	8.23847
3	F0010	14	Col-0	4726	131.967	594.784	99.3903	0.638476	0.167875	0.844743	0.748952	0.396982	0.824876	8.80576
3	F0010	14	Col-0	5462	152.518	683.068	114.143	0.636819	0.147107	0.80251	0.714827	0.520833	0.884633	7.61919
3	F0010	14	Col-0	4284	119.23	542.014	90.4229	0.598324	0.183247	0.793591	0.67121	0.586533	0.918676	6.58824
3	F0010	14	Col-0	2569	71.4989	405.304	67.6158	0.604328	0.196523	0.855709	0.735393	0.33936	0.860312	4.88283
3	F0010	14	Col-0	6542	182.073	681.997	113.776	0.629644	0.176748	0.799195	0.620863	0.455341	0.857045	6.93504
3	F0010	14	Col-0	3439	95.7123	489.387	81.6432	0.584566	0.180442	0.812533	0.654359	0.419469	0.842817	7.53737
3	F0010	14	Col-0	3824	106.427	480.073	80.0894	0.650561	0.208503	0.811877	0.689115	0.497749	0.879153	5.72803
3	F0010	14	Col-0	3334	92.79	449.002	74.9059	0.709211	0.207816	0.813956	0.66993	0.499732	0.893118	6.13347
3	F0010	14	Col-0	3386	94.2372	464.517	77.4942	0.622198	0.197194	0.825026	0.689982	0.458239	0.883124	6.20939
3	F0010	14	Col-0	6142	170.941	675.897	112.758	0.581794	0.16895	0.808499	0.572611	0.396838	0.816633	6.84223
3	F0010	14	Col-0	3312	92.1777	459.002	76.5742	0.674679	0.197547	0.818401	0.688721	0.461113	0.892277	8.42059
3	F0010	14	Col-0	2904	80.8225	416.86	69.5437	0.628164	0.210003	0.827823	0.707287	0.411143	0.87264	5.46694
3	F0010	14	Col-0	3320	92.4003	521.085	86.9314	0.574096	0.153649	0.820337	0.716608	0.499781	0.900874	5.98825
3	F0010	14	Col-0	3755	104.507	510.801	85.2157	0.642649	0.180849	0.840656	0.721707	0.472228	0.877661	6.23409
3	F0010	15	Col-0	7097	197.52	791.294	132.01	0.57082	0.142433	0.827208	0.637347	0.391473	0.806928	14.7916
3	F0010	15	Col-0	6756	188.029	734.909	122.603	0.620671	0.157193	0.795858	0.662461	0.494229	0.858921	10.8705
3	F0010	15	Col-0	9043	251.68	835.335	139.357	0.610766	0.162855	0.813051	0.668754	0.414744	0.859534	12.9342
3	F0010	15	Col-0	6201	172.583	663.411	110.675	0.699492	0.177054	0.835224	0.62823	0.369064	0.749706	11.6692
3	F0010	15	Col-0	4571	127.638	562.156	93.9382	0.648737	0.181764	0.893779	0.720851	0.274222	0.780165	5.67075
3	F0010	15	Col-0	6495	181.363	718.767	120.108	0.634649	0.157984	0.829696	0.673051	0.413475	0.85286	10.6496
3	F0010	15	Col-0	6832	190.773	678.725	113.417	0.620301	0.186367	0.869438	0.748467	0.244012	0.627302	12.3097
3	F0010	15	Col-0	7455	208.17	819.092	136.873	0.591057	0.139634	0.819133	0.719165	0.435404	0.821337	12.7249
3	F0010	15	Col-0	5791	161.172	648.198	108.137	0.609772	0.1732	0.800731	0.639188	0.51411	0.888539	7.54291
3	F0010	15	Col-0	3566	99.2469	447.931	74.7272	0.642407	0.223341	0.823191	0.6902	0.466221	0.900317	6.73724
3	F0010	15	Col-0	9034	251.429	823.436	137.372	0.576221	0.167429	0.833882	0.687554	0.309527	0.744467	6.64434
3	F0010	15	Col-0	4789	133.285	631.269	105.313	0.590651	0.151017	0.821171	0.728393	0.375683	0.780917	7.61767
3	F0010	15	Col-0	5215	145.141	629.997	105.101	0.634274	0.165115	0.824057	0.670335	0.421364	0.794358	7.51755
3	F0010	15	Col-0	4752	132.255	486.215	81.1141	0.733333	0.252598	0.807169	0.695862	0.54127	0.899055	5.52273
3	F0010	15	Col-0	4738	131.865	582.399	97.1602	0.610646	0.175535	0.81952	0.632621	0.440646	0.83154	5.88624
3	F0010	15	Col-0	8362	232.726	845.377	141.032	0.570007	0.147035	0.814854	0.480729	0.43572	0.784299	12.7875
3	F0010	15	Col-0	4642	129.193	526.215	87.7872	0.701208	0.210663	0.804122	0.686515	0.532779	0.892188	10.7128
3	F0010	15	Col-0	4121	114.693	526.115	87.7704	0.645925	0.18709	0.809936	0.607824	0.505027	0.888774	6.68673
3	F0010	15	Col-0	4426	123.182	596.299	99.479	0.589191	0.156421	0.809032	0.706932	0.466854	0.865209	5.22006
3	F0010	15	Col-0	5396	150.178	626.683	104.548	0.618524	0.172658	0.854038	0.697485	0.357599	0.801904	7.11935
3	F0010	16	Col-0	10295	287.473	992.146	165.791	0.538977	0.131427	0.858195	0.543796	0.266201	0.550433	10.5139
3	F0010	16	Col-0	9459	264.128	907.862	151.707	0.568518	0.144217	0.840117	0.509826	0.308878	0.708914	9.96395
3	F0010	16	Col-0	12188	340.332	967.217	161.625	0.557752	0.163717	0.845072	0.624949	0.253346	0.710263	15.6686
3	F0010	16	Col-0	8485	236.931	824.164	137.72	0.616195	0.156977	0.853238	0.52061	0.26616	0.53934	10.607
3	F0010	16	Col-0	6621	184.882	690.725	115.422	0.649118	0.174391	0.876731	0.785275	0.29498	0.698716	9.06585
3	F0010	16	Col-0	9718	271.361	945.845	158.054	0.578349	0.136505	0.878187	0.764891	0.240238	0.61923	17.8078
3	F0010	16	Col-0	9148	255.444	838.992	140.198	0.590003	0.163313	0.86005	0.71907	0.222839	0.293736	11.2638
3	F0010	16	Col-0	10864	303.361	1014.77	169.572	0.572332	0.132575	0.839052	0.775941	0.295564	0.711917	15.3225
3	F0010	16	Col-0	7707	215.206	858.791	143.507	0.558559	0.131317	0.832065	0.717568	0.361993	0.821724	10.6132
3	F0010	16	Col-0	4800	134.033	520.5	86.9772	0.685421	0.222644	0.804256	0.592837	0.570716	0.91557	7.36333
3	F0010	16	Col-0	13148	367.138	1036.57	173.215	0.559608	0.153769	0.846806	0.771544	0.235303	0.5497	10.3
3	F0010	16	Col-0	6603	184.379	776.909	129.824	0.568147	0.137471	0.837262	0.756345	0.306365	0.655086	9.16493
3	F0010	16	Col-0	7449	208.002	785.536	131.266	0.606893	0.151696	0.837879	0.548831	0.319648	0.683991	8.52517
3	F0010	16	Col-0	6535	182.48	680.725	113.751	0.648635	0.17722	0.835514	0.693056	0.369042	0.807846	9.18516
3	F0010	16	Col-0	6907	192.868	757.151	126.522	0.593334	0.151403	0.850151	0.505681	0.327298	0.68683	12.9435
3	F0010	16	Col-0	11640	325.03	1111.14	185.675	0.560262	0.118474	0.838337	0.577467	0.357139	0.762331	11.6977
3	F0010	16	Col-0	6422	178.733	689.796	115.077	0.656982	0.169605	0.827615	0.747536	0.417725	0.835425	9.81018
3	F0010	16	Col-0	6063	168.742	677.068	112.954	0.602325	0.166201	0.836236	0.693817	0.384296	0.774283	11.4084
3	F0010	16	Col-0	6292	175.115	751.595	125.387	0.562791	0.139969	0.864057	0.682749	0.269799	0.733159	9.38477
3	F0010	16	Col-0	7800	217.085	824.992	137.631	0.557262	0.144014	0.864747	0.707626	0.257861	0.676726	12.0832
3	F0010	17	Col-0	14333	400.228	1253.33	209.435	0.533023	0.114662	0.862055	0.505821	0.209334	0.461668	20.6472
3	F0010	17	Col-0	13563	378.727	1201.33	200.745	0.549621	0.118099	0.885623	0.56332	0.215472	0.640085	12.2133
3	F0010	17	Col-0	16181	451.83	1265.79	211.518	0.538129	0.126908	0.863833	0.448619	0.200522	0.433411	15.6362
3	F0010	17	Col-0	12284	343.012	987.661	165.041	0.623997	0.158246	0.865864	0.58494	0.225461	0.473044	11.1446
3	F0010	17	Col-0	8918	249.022	889.134	148.577	0.647358	0.141756	0.869722	0.442475	0.297805	0.695446	11.844
3	F0010	17	Col-0	14165	395.537	1045.02	174.626	0.607314	0.162997	0.892158	0.484718	0.179842	0.266768	10.9591
3	F0010	17	Col-0	13102	365.854	989.744	165.39	0.632214	0.168074	0.836194	0.446057	0.27947	0.604363	9.29637
3	F0010	17	Col-0	15448	431.362	1237.61	206.809	0.557307	0.12674	0.886546	0.518285	0.186702	0.575842	15.9897
3	F0010	17	Col-0	10903	303.446	1038.77	173.296	0.546928	0.126974	0.857734	0.577896	0.271123	0.66446	13.5949
3	F0010	17	Col-0	6430	178.956	603.227	100.635	0.664943	0.222054	0.839017	0.679714	0.44791	0.872623	10.6756
3	F0010	17	Col-0	18257	508.118	1422.22	237.265	0.522659	0.113424	0.877596	0.57263	0.190424	0.638947	14.0795
3	F0010	17	Col-0	9455	263.146	959.561	160.081	0.560064	0.129041	0.877071	0.63333	0.199345	0.490316	8.83353
3	F0010	17	Col-0	10967	305.227	984.146	164.183	0.590576	0.142291	0.876159	0.667099	0.222711	0.636165	11.2979
3	F0010	17	Col-0	9551	265.818	800.323	133.516	0.640147	0.187382	0.875545	0.799471	0.224583	0.49401	11.3329
3	F0010	17	Col-0	10045	279.567	1020.23	170.202	0.56633	0.121273	0.86897	0.656623	0.227662	0.548213	16.7347
3	F0010	17	Col-0	16140	449.199	1341.65	223.824	0.534366	0.112677	0.877628	0.822493	0.252894	0.68561	12.9398
3	F0010	17	Col-0	9437	262.645	835.82	139.438	0.621591	0.169753	0.860104	0.67886	0.275114	0.659825	8.85038
3	F0010	17	Col-0	9118	253.767	844.992	140.968	0.599198	0.160474	0.852318	0.555314	0.269228	0.617918	13.5118
3	F0010	17	Col-0	9448	262.951	885.72	147.762	0.566903	0.151341	0.871922	0.779984	0.200345	0.373819	8.41702
3	F0010	17	Col-0	11135	309.903	981.845	163.799	0.55288	0.145149	0.86272	0.612366	0.207844	0.349329	10.1388
3	F0010	18	Col-0	18979	528.213	1566.83	261.39	0.526843	0.0971493	0.862705	0.444508	0.209375	0.664812	23.0213
3	F0010	18	Col-0	18407	512.293	1458.16	243.261	0.53244	0.108788	0.881812	0.519813	0.21171	0.658825	15.608
3	F0010	18	Col-0	22147	616.383	1664.77	277.73	0.558365	0.100419	0.887322	0.503133	0.173688	0.479249	37.4733
3	F0010	18	Col-0	16948	471.687	1330.24	221.92	0.596026	0.120357	0.880178	0.530325	0.199418	0.629449	13.4251
3	F0010	18	Col-0	12402	345.165	1013.7	169.114	0.652599	0.151663	0.88913	0.804675	0.239276	0.699422	17.5098
3	F0010	18	Col-0	19580	544.939	1494.5	249.324	0.568641	0.110161	0.88781	0.514038	0.174433	0.576423	24.3156
3	F0010	18	Col-0	17843	496.596	1264.3	210.919	0.612047	0.140275	0.845834	0.470599	0.265496	0.705152	24.2652
3	F0010	18	Col-0	20894	581.51	1543.57	257.511	0.545293	0.110199	0.879336	0.561856	0.187751	0.58194	17.9845
3	F0010	18	Col-0	14977	416.831	1316.09	219.561	0.515755	0.108658	0.885499	0.713695	0.18086	0.514766	15.0014
3	F0010	18	Col-0	9477	263.758	752.808	125.589	0.687636	0.210142	0.842607	0.744313	0.458587	0.825911	17.9112
3	F0010	18	Col-0	24316	676.749	1624.91	271.08	0.507588	0.115729	0.88141	0.408269	0.184056	0.616214	14.1222
3	F0010	18	Col-0	13536	376.726	1222.3	203.913	0.564306	0.113854	0.907802	0.641514	0.138764	0.218142	13.1563
3	F0010	18	Col-0	15252	424.485	1299.27	216.753	0.559193	0.113538	0.887434	0.680529	0.184318	0.670289	11.7315
3	F0010	18	Col-0	14111	392.729	1056.82	176.306	0.609994	0.15877	0.89657	0.359893	0.168283	0.540816	17.0846
3	F0010	18	Col-0	14602	406.395	1249.65	208.476	0.581707	0.117502	0.883141	0.757075	0.20514	0.681744	21.3999
3	F0010	18	Col-0	21311	593.116	1534.55	256.004	0.511706	0.113725	0.895892	0.41167	0.160922	0.612522	11.8722
3	F0010	18	Col-0	13069	363.729	1180.8	196.99	0.567995	0.117788	0.879013	0.622586	0.202369	0.438471	18.4468
3	F0010	18	Col-0	13569	377.645	1137.28	189.73	0.567124	0.131832	0.887727	0.436153	0.185313	0.532161	29.2505
3	F0010	18	Col-0	12732	354.35	1177.87	196.501	0.545548	0.115322	0.907564	0.521578	0.145808	0.483419	10.5212
3	F0010	18	Col-0	15799	439.709	1170.8	195.321	0.553186	0.144836	0.864789	0.454393	0.215343	0.657277	10.7962
3	F0010	19	Col-0	23814	662.778	1639.21	273.466	0.555053	0.111371	0.865598	0.403715	0.224024	0.630625	26.8078
3	F0010	19	Col-0	21266	591.863	1536.1	256.264	0.528729	0.113255	0.85994	0.418488	0.219005	0.579695	13.1094
3	F0010	19	Col-0	26389	734.444	1680.13	280.291	0.574836	0.117476	0.889997	0.505197	0.179872	0.549809	45.2707
3	F0010	19	Col-0	21055	585.991	1522.89	254.06	0.610555	0.114085	0.857571	0.582045	0.242822	0.588747	18.7908
3	F0010	19	Col-0	15250	424.429	1227.08	204.711	0.635073	0.127272	0.898652	0.72051	0.185394	0.535791	16.8557
3	F0010	19	Col-0	23616	657.267	1647.36	274.824	0.560404	0.109356	0.881778	0.394579	0.203091	0.561455	27.3039
3	F0010	19	Col-0	22961	639.037	1537.07	256.426	0.61125	0.122127	0.864597	0.403485	0.253065	0.672744	31.0237
3	F0010	19	Col-0	24504	681.981	1802.01	300.625	0.55054	0.0948273	0.862509	0.335193	0.225429	0.573959	26.9076
3	F0010	19	Col-0	18220	507.089	1448.42	241.636	0.51405	0.109136	0.890906	0.397346	0.152811	0.512286	18.0832
3	F0010	19	Col-0	11722	326.24	957.176	159.683	0.626309	0.160779	0.869422	0.675458	0.305307	0.772974	15.6274
3	F0010	19	Col-0	28318	788.13	1761.52	293.871	0.500486	0.114682	0.880789	0.370293	0.199634	0.586144	16.6183
3	F0010	19	Col-0	17345	482.736	1388.18	231.586	0.54806	0.113108	0.897026	0.568602	0.169036	0.437315	12.5736
3	F0010	19	Col-0	18328	510.094	1412.08	235.573	0.557624	0.115507	0.881004	0.389182	0.208492	0.638528	15.5003
3	F0010	19	Col-0	17150	477.309	1254.15	209.227	0.598145	0.137016	0.87248	0.39558	0.209816	0.517154	31.93
3	F0010	19	Col-0	17926	498.906	1410.56	235.321	0.587853	0.113216	0.888384	0.669463	0.176351	0.643395	28.2004
3	F0010	19	Col-0	24451	680.506	1722.75	287.403	0.490187	0.103529	0.887727	0.432144	0.156431	0.583006	13.9008
3	F0010	19	Col-0	16048	446.639	1342.24	223.922	0.562969	0.111937	0.893236	0.624706	0.163835	0.460048	19.6812
3	F0010	19	Col-0	17291	481.233	1247.61	208.136	0.581934	0.139596	0.898977	0.561497	0.151658	0.541576	32.9666
3	F0010	19	Col-0	15593	433.975	1386.42	231.293	0.539606	0.101941	0.896175	0.523684	0.155539	0.493307	14.653
3	F0010	19	Col-0	18696	520.336	1306.24	217.916	0.550303	0.137694	0.873711	0.53204	0.212067	0.654131	16.8937
3	F0010	20	Col-0	31332	874.899	1938.19	323.878	0.58605	0.10481	0.87393	0.379705	0.231977	0.577492	51.8839
3	F0010	20	Col-0	26437	738.214	1776.75	296.901	0.516964	0.105237	0.853668	0.476947	0.228108	0.469063	23.0132
3	F0010	20	Col-0	33328	930.635	1946.92	325.337	0.578631	0.11049	0.901443	0.509699	0.222218	0.680826	36.3718
3	F0010	20	Col-0	26772	747.568	1812.11	302.809	0.604675	0.102452	0.848324	0.481779	0.246603	0.526821	21.6885
3	F0010	20	Col-0	20429	568.568	1348.32	224.937	0.608078	0.141212	0.871272	0.448689	0.194035	0.335573	16.1841
3	F0010	20	Col-0	31059	864.416	1797.24	299.829	0.587793	0.120833	0.841728	0.398381	0.233381	0.411103	27.9069
3	F0010	20	Col-0	30540	849.972	1933.69	322.593	0.637033	0.102637	0.85735	0.590252	0.222346	0.582797	58.2697
3	F0010	20	Col-0	32484	904.076	2047.04	341.503	0.579161	0.0974147	0.854206	0.354756	0.239903	0.484705	20.9019
3	F0010	20	Col-0	23522	654.651	1663.03	277.439	0.523048	0.106877	0.887834	0.493528	0.165408	0.582523	16.3949
3	F0010	20	Col-0	14990	417.193	1180.35	196.916	0.589948	0.135203	0.860036	0.461031	0.250267	0.723345	20.9954
3	F0010	20	Col-0	37396	1040.78	2034.36	339.387	0.519237	0.113548	0.870294	0.423646	0.222427	0.602556	18.9133
3	F0010	20	Col-0	23606	656.989	1637.11	273.116	0.54811	0.110681	0.878639	0.597377	0.194966	0.505132	20.6982
3	F0010	20	Col-0	24031	668.817	1633.46	272.506	0.566355	0.113179	0.854555	0.469225	0.229831	0.573063	16.8852
3	F0010	20	Col-0	23516	654.484	1495.33	249.463	0.601202	0.132159	0.839237	0.58135	0.276636	0.545288	34.2154
3	F0010	20	Col-0	24140	671.851	1681.82	280.575	0.600065	0.107247	0.888432	0.584479	0.189794	0.594206	55.3577
3	F0010	20	Col-0	32257	897.758	1914.43	319.38	0.507736	0.110599	0.870457	0.52737	0.187015	0.508119	17.6246
3	F0010	20	Col-0	20962	583.402	1616.04	269.6	0.581164	0.100864	0.870476	0.611105	0.220512	0.575198	24.7992
3	F0010	20	Col-0	22340	621.754	1443.05	240.74	0.581831	0.134813	0.870732	0.622337	0.205673	0.478512	31.135
3	F0010	20	Col-0	20822	579.506	1505.29	251.124	0.537495	0.115476	0.877081	0.52451	0.206667	0.549823	15.4944
3	F0010	20	Col-0	25163	700.322	1616.77	269.722	0.572667	0.120969	0.861593	0.441473	0.243789	0.579611	28.8481
3	F0010	21	Col-0	39159	1089.85	2430.45	405.466	0.582264	0.0833045	0.859319	0.470435	0.254527	0.490976	60.3276
3	F0010	21	Col-0	34554	961.687	2140.89	357.159	0.52224	0.0947374	0.851666	0.573813	0.216691	0.503331	35.1451
3	F0010	21	Col-0	39484	1098.9	2228.2	371.725	0.576241	0.0999362	0.895802	0.464099	0.238819	0.671484	42.0156
3	F0010	21	Col-0	33733	938.838	2054.22	342.7	0.612481	0.100455	0.847605	0.714945	0.254067	0.447374	29.3489
3	F0010	21	Col-0	26884	748.22	1550.85	258.724	0.57239	0.140464	0.872966	0.50377	0.187342	0.471733	23.0972
3	F0010	21	Col-0	39678	1104.3	1873.02	312.471	0.588782	0.142126	0.84498	0.773616	0.221314	0.286668	35.87
3	F0010	21	Col-0	39569	1101.26	2218.73	370.145	0.632133	0.101008	0.846734	0.265783	0.232175	0.546004	64.1322
3	F0010	21	Col-0	42777	1190.55	2505.28	417.949	0.580972	0.0856463	0.865246	0.400557	0.209721	0.35094	34.1698
3	F0010	21	Col-0	31324	874.676	2070.76	346.031	0.564193	0.0917967	0.860265	0.621619	0.199801	0.497529	18.1495
3	F0010	21	Col-0	18924	528.424	1267.75	211.845	0.594664	0.147963	0.819992	0.537336	0.304526	0.635589	21.3076
3	F0010	21	Col-0	47525	1327.06	2350.87	392.838	0.533102	0.108063	0.858704	0.404548	0.207318	0.557883	30.3504
3	F0010	21	Col-0	30727	858.006	1840.64	307.576	0.561039	0.113971	0.839661	0.671995	0.235662	0.51026	20.9851
3	F0010	21	Col-0	31283	870.651	1913.77	319.269	0.571191	0.107335	0.830168	0.551803	0.257665	0.424955	17.4102
3	F0010	21	Col-0	31118	866.058	1998.38	333.384	0.612716	0.097919	0.827348	0.527762	0.263227	0.545889	41.6172
3	F0010	21	Col-0	30893	859.796	1928.54	321.733	0.62069	0.104379	0.850746	0.542161	0.22992	0.490175	70.0431
3	F0010	21	Col-0	41824	1164.02	2232.79	372.49	0.526671	0.105425	0.859367	0.484562	0.199144	0.344037	25.2183
3	F0010	21	Col-0	26774	745.159	1901.71	317.257	0.571654	0.0930328	0.870293	0.517866	0.234584	0.570462	28.0753
3	F0010	21	Col-0	30087	837.364	1826.05	304.635	0.597166	0.113387	0.845478	0.389705	0.24011	0.483062	62.8386
3	F0010	21	Col-0	27761	772.628	1704.67	284.386	0.562784	0.120051	0.829623	0.50626	0.239257	0.493019	15.834
3	F0010	21	Col-0	32683	909.615	1919.71	320.26	0.566292	0.111445	0.847226	0.546431	0.230216	0.414702	27.0355
3	F0010	22	Col-0	49911	1389.09	2703.18	450.966	0.587085	0.0858331	0.852615	0.306868	0.249801	0.483177	66.7313
3	F0010	22	Col-0	44768	1245.96	2467.66	411.674	0.535534	0.092386	0.88105	0.482436	0.17225	0.581924	28.1202
3	F0010	22	Col-0	47960	1334.8	2356.73	393.167	0.597364	0.10851	0.908894	0.560224	0.200242	0.63243	47.7939
3	F0010	22	Col-0	43361	1206.8	2475.66	413.009	0.640043	0.088905	0.844162	0.597504	0.245598	0.31366	31.3544
3	F0010	22	Col-0	36108	1004.94	2072.78	345.796	0.549388	0.105611	0.883582	0.290445	0.16517	0.570276	29.4955
3	F0010	22	Col-0	49934	1389.73	2203.97	367.684	0.617216	0.129179	0.854347	0.418058	0.193754	0.335988	38.6374
3	F0010	22	Col-0	51101	1422.21	2332.22	389.079	0.631165	0.118059	0.853634	0.383177	0.219211	0.520429	88.1173
3	F0010	22	Col-0	54719	1522.91	2664.86	444.572	0.585769	0.0968277	0.876273	0.338413	0.180215	0.505939	65.7653
3	F0010	22	Col-0	41404	1152.33	1966.92	328.136	0.596488	0.134487	0.844156	0.423048	0.218055	0.364198	31.0587
3	F0010	22	Col-0	23718	660.106	1574.44	262.661	0.580712	0.120236	0.819433	0.603531	0.29547	0.559306	28.9755
3	F0010	22	Col-0	61851	1721.4	2805.95	468.109	0.576565	0.0987183	0.887396	0.390463	0.186693	0.568149	39.3462
3	F0010	22	Col-0	40824	1136.19	2180.58	363.781	0.565986	0.10789	0.853183	0.554712	0.220209	0.533009	24.105
3	F0010	22	Col-0	40497	1127.09	2213.76	369.315	0.564599	0.103842	0.853628	0.619089	0.198373	0.408137	22.8522
3	F0010	22	Col-0	41490	1154.73	2222.2	370.724	0.590202	0.105581	0.856842	0.464811	0.208287	0.569634	34.8809
3	F0010	22	Col-0	39915	1110.89	1923.38	320.873	0.627003	0.135586	0.87323	0.439782	0.189467	0.342409	46.1343
3	F0010	22	Col-0	54741	1523.52	2582.67	430.861	0.583102	0.10313	0.855778	0.484979	0.208948	0.396642	56.1372
3	F0010	22	Col-0	35262	981.392	2213.55	369.282	0.564589	0.090435	0.873157	0.603093	0.201572	0.42624	43.8868
3	F0010	22	Col-0	38251	1064.58	2229.81	371.994	0.58546	0.0966752	0.878096	0.485635	0.215486	0.477688	54.1351
3	F0010	22	Col-0	37393	1040.7	1979.99	330.317	0.587839	0.11986	0.832809	0.647958	0.248489	0.485771	23.0803
3	F0010	22	Col-0	42772	1190.41	2552.35	425.802	0.567185	0.0825067	0.857207	0.669614	0.199775	0.294094	30.6515
3	F0010	23	Col-0	59389	1658.35	3122.75	521.821	0.574456	0.0765318	0.860789	0.304787	0.235556	0.511039	87.1479
3	F0010	23	Col-0	55443	1548.16	2836.3	473.955	0.538512	0.086607	0.879179	0.355991	0.154476	0.491909	40.5281
3	F0010	23	Col-0	57511	1605.91	2824.27	471.945	0.60298	0.090604	0.890088	0.403361	0.1666	0.559486	53.4334
3	F0010	23	Col-0	51723	1444.29	2958.04	494.298	0.596506	0.0742825	0.864527	0.551673	0.204598	0.424502	41.7783
3	F0010	23	Col-0	45650	1270.5	1974.07	329.329	0.5645	0.147206	0.864746	0.537691	0.200358	0.598834	25.2678
3	F0010	23	Col-0	57726	1606.6	2946.58	491.571	0.587225	0.0835496	0.882416	0.595914	0.161669	0.408142	58.6495
3	F0010	23	Col-0	61930	1723.6	2920.97	487.298	0.618453	0.0912133	0.864078	0.288753	0.212943	0.325965	66.8037
3	F0010	23	Col-0	65665	1827.55	3009.41	502.052	0.576054	0.0911132	0.894261	0.572474	0.143626	0.44562	80.5604
3	F0010	23	Col-0	51005	1419.54	2251.07	375.54	0.57781	0.126487	0.88647	0.509968	0.178895	0.389409	44.3489
3	F0010	23	Col-0	29818	829.878	1975.89	329.633	0.55194	0.095976	0.841231	0.348387	0.222776	0.400019	28.0778
3	F0010	23	Col-0	72647	2021.87	3172.62	529.281	0.592717	0.0906965	0.868103	0.608109	0.20513	0.568176	48.1355
3	F0010	23	Col-0	50811	1414.14	2716.66	453.213	0.53465	0.0865163	0.876499	0.548269	0.175506	0.630746	41.6074
3	F0010	23	Col-0	49847	1387.31	2644.62	441.195	0.560677	0.089562	0.847728	0.662597	0.196253	0.43742	42.1209
3	F0010	23	Col-0	50587	1407.91	2938.18	490.169	0.553426	0.0736364	0.867529	0.608986	0.176964	0.505967	72.4177
3	F0010	23	Col-0	47708	1327.78	2203	367.522	0.615476	0.12353	0.884352	0.493043	0.168625	0.381581	59.9371
3	F0010	23	Col-0	63336	1762.73	3165.35	528.068	0.557948	0.0794359	0.906973	0.513355	0.173461	0.519072	56.1607
3	F0010	23	Col-0	44406	1235.88	2334.02	389.379	0.597377	0.102433	0.84725	0.687795	0.245222	0.461965	46.6964
3	F0010	23	Col-0	47151	1312.28	2654.35	442.818	0.557848	0.0840978	0.875303	0.308043	0.177095	0.43342	80.9764
3	F0010	23	Col-0	48145	1339.94	2242.5	374.111	0.582721	0.120308	0.846999	0.775312	0.24018	0.479687	22.293
3	F0010	23	Col-0	52497	1461.07	2772.74	462.569	0.567088	0.0858076	0.856933	0.551779	0.207632	0.376178	32.4902
3	F0010	24	Col-0	70441	1960.47	3737.52	623.522	0.545281	0.0633676	0.923139	0.296602	0.12672	0.544334	93.0367
3	F0010	24	Col-0	74259	2066.73	3465.76	578.184	0.565042	0.0776894	0.92521	0.543995	0.114105	0.439369	71.6714
3	F0010	24	Col-0	74733	2079.93	3194.02	532.85	0.615081	0.0920549	0.883236	0.502742	0.160285	0.466454	96.1075
3	F0010	24	Col-0	64343	1790.76	3091.59	515.763	0.55965	0.0845953	0.894509	0.54935	0.135347	0.426205	52.1045
3	F0010	24	Col-0	58236	1626.15	2695.72	450.464	0.547254	0.100705	0.842716	0.506539	0.242563	0.452619	61.5983
3	F0010	24	Col-0	72711	2030.35	3683.45	615.516	0.608007	0.0673443	0.885108	0.439787	0.187294	0.342332	82.2162
3	F0010	24	Col-0	82306	2298.27	3778.7	631.433	0.586304	0.0724365	0.881677	0.223497	0.145309	0.457826	98.9638
3	F0010	24	Col-0	78744	2198.81	3653.38	610.492	0.580443	0.0741374	0.914165	0.486551	0.128809	0.395922	89.1141
3	F0010	24	Col-0	67228	1877.24	2623.24	438.353	0.553431	0.122767	0.904658	0.551443	0.113016	0.48383	41.9325
3	F0010	24	Col-0	42716	1192.78	2484.51	415.169	0.499801	0.08696	0.893688	0.423916	0.160083	0.476502	55.7367
3	F0010	24	Col-0	86931	2427.42	3630.89	606.734	0.629999	0.0828626	0.867082	0.686819	0.152994	0.571222	65.9286
3	F0010	24	Col-0	73358	2048.41	3682.81	615.41	0.555292	0.067967	0.918015	0.592279	0.127464	0.61455	51.3575
3	F0010	24	Col-0	63543	1768.49	3121.43	520.741	0.572919	0.0819538	0.876769	0.55573	0.165461	0.388133	41.0466
3	F0010	24	Col-0	65720	1829.08	3674.12	612.944	0.537367	0.0611789	0.889748	0.324345	0.171086	0.356431	88.8906
3	F0010	24	Col-0	63078	1755.55	2632.63	439.194	0.582002	0.114369	0.904547	0.271389	0.175385	0.325371	70.9158
3	F0010	24	Col-0	78540	2185.88	3320.64	553.974	0.573138	0.089507	0.910623	0.519149	0.16756	0.515091	69.4792
3	F0010	24	Col-0	56980	1585.83	3049.68	508.77	0.593041	0.0769883	0.884548	0.587248	0.211121	0.639299	88.1376
3	F0010	24	Col-0	62640	1743.36	2610.88	435.566	0.579276	0.115475	0.823682	0.30687	0.249001	0.470418	80.5319
3	F0010	24	Col-0	64480	1794.57	2817.1	469.97	0.567576	0.102101	0.892018	0.4865	0.170122	0.250234	38.5201
3	F0010	24	Col-0	68451	1905.09	3419.01	570.386	0.550143	0.0735847	0.903419	0.510334	0.137031	0.268045	53.5185
3	F0010	26	Col-0	92896	2593.98	4062.15	678.799	0.627773	0.0707448	0.916628	0.317914	0.101592	0.460801	135.586
3	F0010	26	Col-0	97762	2729.86	3502.74	585.319	0.67854	0.10013	0.919825	0.500709	0.117885	0.394499	92.2445
3	F0010	26	Col-0	92197	2574.46	3787.64	632.927	0.650851	0.0807586	0.876281	0.454854	0.200487	0.543984	110.65
3	F0010	26	Col-0	88241	2464	3792.17	633.684	0.597446	0.077109	0.87756	0.518606	0.146146	0.456793	75.259
3	F0010	26	Col-0	79641	2223.86	2954.45	493.698	0.588199	0.114655	0.902423	0.32148	0.140208	0.390441	98.1607
3	F0010	26	Col-0	98342	2746.05	3054.4	510.4	0.690158	0.132464	0.872971	0.733959	0.158976	0.48894	119.702
3	F0010	26	Col-0	101876	2844.74	3181.16	531.582	0.685401	0.126506	0.930336	0.382413	0.0936386	0.255127	136.567
3	F0010	26	Col-0	96497	2694.53	3738.39	624.697	0.651694	0.0867671	0.920268	0.467969	0.138844	0.613898	98.7551
3	F0010	26	Col-0	91163	2537.2	3596.51	599.997	0.615966	0.0885657	0.907555	0.51278	0.108991	0.452255	54.0127
3	F0010	26	Col-0	61101	1700.53	2873.2	479.329	0.58888	0.0930092	0.932903	0.302768	0.105994	0.448581	77.6368
3	F0010	26	Col-0	100327	2792.24	3630.2	605.618	0.644866	0.0956678	0.888148	0.324676	0.128282	0.485251	83.0185
3	F0010	26	Col-0	88833	2472.35	4047.31	675.202	0.602654	0.0681478	0.89797	0.608694	0.136479	0.550127	57.8534
3	F0010	26	Col-0	83906	2342.95	3422.39	571.893	0.64317	0.0900208	0.901021	0.667979	0.137587	0.353581	57.2126
3	F0010	26	Col-0	87878	2453.86	3906.8	652.84	0.599874	0.0723514	0.891724	0.26654	0.150244	0.471908	107.669
3	F0010	26	Col-0	83916	2343.23	3005.89	502.294	0.686862	0.11671	0.898096	0.396247	0.162896	0.278434	83.0545
3	F0010	26	Col-0	86524	2416.05	3922.09	655.395	0.564299	0.0706823	0.900894	0.694799	0.131116	0.45987	78.1887
3	F0010	26	Col-0	78293	2186.22	3466.83	579.319	0.624804	0.0818592	0.903188	0.457147	0.153088	0.595583	89.4245
3	F0010	26	Col-0	91419	2552.74	4026.15	672.783	0.66038	0.0708706	0.857108	0.44312	0.195346	0.47348	91.6137
3	F0010	26	Col-0	88832	2480.5	3268.52	546.181	0.593531	0.10449	0.884365	0.42332	0.139217	0.285835	51.6017
3	F0010	26	Col-0	93391	2607.8	4139.64	691.747	0.621985	0.0684841	0.904147	0.707551	0.122557	0.332862	62.9678
3	F0010	27	Col-0	102262	2855.51	4149.08	693.325	0.658472	0.0746484	0.910577	0.277133	0.108432	0.441065	116.055
3	F0010	27	Col-0	105502	2945.99	2921.61	488.211	0.717062	0.155319	0.911839	0.523611	0.105834	0.424826	86.1045
3	F0010	27	Col-0	103869	2900.39	3576.71	597.679	0.658457	0.10203	0.85033	0.582593	0.179781	0.362935	89.2665
3	F0010	27	Col-0	97193	2713.97	3039.46	507.904	0.634912	0.132206	0.851728	0.696015	0.150712	0.516139	50.1152
3	F0010	27	Col-0	87727	2449.65	3177.53	530.975	0.589987	0.109185	0.900748	0.38538	0.108635	0.299803	85.3294
3	F0010	27	Col-0	109452	3056.28	3917.93	654.7	0.700372	0.0896024	0.884728	0.313709	0.146546	0.384605	91.406
3	F0010	27	Col-0	109642	3061.59	3715.92	620.942	0.711591	0.0997825	0.910429	0.370473	0.111662	0.187827	155.193
3	F0010	27	Col-0	106557	2975.45	3825.12	639.189	0.666531	0.0915172	0.878107	0.47656	0.162385	0.630643	124.616
3	F0010	27	Col-0	100237	2798.97	3463.19	578.711	0.641928	0.105023	0.884205	0.634677	0.137945	0.469574	68.8481
3	F0010	27	Col-0	71634	2000.27	2936.5	490.698	0.626281	0.104393	0.927835	0.349725	0.145089	0.582662	104.423
3	F0010	27	Col-0	108609	3032.74	3896.63	651.14	0.678463	0.0898871	0.875054	0.432967	0.138517	0.497613	80.671
3	F0010	27	Col-0	89999	2513.09	3811.2	636.864	0.58699	0.0778618	0.898981	0.541488	0.123657	0.501408	64.9106
3	F0010	27	Col-0	97889	2733.4	3898.06	651.378	0.658245	0.0809556	0.917713	0.576303	0.107619	0.338646	55.1745
3	F0010	27	Col-0	94007	2625.01	4160.1	695.166	0.600941	0.0682594	0.875019	0.292606	0.144744	0.451912	109.678
3	F0010	27	Col-0	92154	2573.26	3647.36	609.485	0.642403	0.0870497	0.901423	0.375857	0.133963	0.266979	100.813
3	F0010	27	Col-0	93878	2621.4	3851.62	643.619	0.579165	0.0795217	0.873999	0.220715	0.152166	0.474203	98.0545
3	F0010	27	Col-0	88370	2459.46	3871.28	645.836	0.614406	0.0740978	0.894844	0.555427	0.140699	0.459721	96.6836
3	F0010	27	Col-0	98859	2751.39	3439.89	573.869	0.665511	0.104987	0.852404	0.409347	0.17529	0.406183	110.09
3	F0010	27	Col-0	101395	2821.97	3736.2	623.302	0.625193	0.0912778	0.862035	0.602495	0.158027	0.259848	66.107
3	F0010	27	Col-0	105651	2940.42	3919	653.797	0.654275	0.0864437	0.857287	0.66529	0.17094	0.279617	67.5771
3	F0010	10	csu1-4	964	26.9183	211.238	35.2985	0.745553	0.271484	0.949119	0.800963	0.162969	0.65158	5.22925
3	F0010	10	csu1-4	1122	31.3302	210.066	35.1027	0.741573	0.319515	0.878577	0.744929	0.378727	0.827535	2.99822
3	F0010	10	csu1-4	926	25.8572	210.652	35.2006	0.741393	0.262235	0.916026	0.7724	0.301602	0.805161	4.84773
3	F0010	10	csu1-4	1356	37.8643	264.593	44.2143	0.695385	0.243396	0.915635	0.792885	0.219838	0.662061	4.25959
3	F0010	10	csu1-4	932	26.0247	224.451	37.5065	0.708745	0.232479	0.902785	0.758764	0.330902	0.809882	5.25751
3	F0010	10	csu1-4	1055	29.4593	274.108	45.8043	0.603547	0.176449	0.898143	0.782753	0.256494	0.654007	6.68815
3	F0010	10	csu1-4	907	25.3266	194.309	32.4696	0.747117	0.301879	0.898864	0.747094	0.357493	0.821893	3.83793
3	F0010	10	csu1-4	972	27.1417	229.622	38.3707	0.675	0.231658	0.901618	0.778624	0.302857	0.656871	5.48251
3	F0010	10	csu1-4	692	19.2593	157.782	26.3223	0.756284	0.349303	0.930909	0.764338	0.234644	0.61076	3.1922
3	F0010	10	csu1-4	950	26.4399	209.966	35.028	0.68741	0.270793	0.880973	0.737913	0.333333	0.794341	6.73684
3	F0010	10	csu1-4	755	21.0127	182.409	30.4309	0.749752	0.285144	0.867024	0.71063	0.509603	0.896317	3.44503
3	F0010	10	csu1-4	1509	41.9976	307.664	51.3268	0.662133	0.20033	0.89257	0.769671	0.251762	0.74023	5.48774
3	F0010	10	csu1-4	884	24.603	155.439	25.9314	0.798555	0.459774	0.914203	0.735629	0.277662	0.768644	3.80543
3	F0010	10	csu1-4	1083	30.1414	196.752	32.8237	0.794571	0.351559	0.900268	0.766358	0.322917	0.794077	4.14497
3	F0010	10	csu1-4	873	24.2968	163.439	27.2661	0.806839	0.410691	0.897593	0.751967	0.37817	0.829535	2.63918
3	F0010	10	csu1-4	1219	33.9265	229.622	38.3073	0.718326	0.290526	0.896938	0.738463	0.291866	0.778101	2.85562
3	F0010	10	csu1-4	678	18.9321	140.468	23.4727	0.770455	0.431802	0.839921	0.497905	0.548006	0.899995	1.9115
3	F0010	10	csu1-4	963	26.8903	212.409	35.4943	0.725151	0.268219	0.937828	0.799281	0.197171	0.529363	4.25337
3	F0010	10	csu1-4	1233	34.4297	259.078	43.2928	0.715197	0.23084	0.910357	0.768312	0.304022	0.785475	7.16626
3	F0010	10	csu1-4	961	26.8345	186.652	31.1901	0.771268	0.346632	0.840625	0.694771	0.453722	0.874275	5.85328
3	F0010	11	csu1-4	1492	41.6619	233.48	39.0153	0.680657	0.343937	0.901738	0.759754	0.24752	0.359291	3.67024
3	F0010	11	csu1-4	1700	47.47	301.179	50.328	0.692464	0.23551	0.931706	0.805938	0.165468	0.406614	4.65941
3	F0010	11	csu1-4	1247	34.8206	279.664	46.7328	0.649818	0.200356	0.931582	0.810136	0.165431	0.314217	4.0425
3	F0010	11	csu1-4	1936	54.0599	365.161	61.0197	0.591506	0.182451	0.911291	0.777916	0.203615	0.653454	5.91374
3	F0010	11	csu1-4	1360	37.976	298.049	49.8049	0.628466	0.192386	0.912355	0.781943	0.190574	0.414227	6.35956
3	F0010	11	csu1-4	1528	42.6671	339.262	56.6918	0.556243	0.166826	0.895449	0.783581	0.221138	0.612716	6.15772
3	F0010	11	csu1-4	1291	36.0492	273.765	45.7469	0.694833	0.216462	0.931137	0.804395	0.168546	0.39705	4.47405
3	F0010	11	csu1-4	1454	40.6008	316.049	52.8128	0.611181	0.182922	0.892538	0.792903	0.197497	0.590149	5.20564
3	F0010	11	csu1-4	1105	30.8555	233.38	38.9985	0.663265	0.254945	0.866255	0.553692	0.405503	0.816335	3.70679
3	F0010	11	csu1-4	1300	36.3006	289.765	48.4206	0.631988	0.194564	0.917106	0.789959	0.173844	0.371227	5.17231
3	F0010	11	csu1-4	1142	31.8886	262.35	43.8396	0.692121	0.208503	0.903949	0.776099	0.224293	0.70442	6.78109
3	F0010	11	csu1-4	1910	53.3339	377.99	63.1634	0.553784	0.16799	0.915094	0.789154	0.179471	0.39226	5.34084
3	F0010	11	csu1-4	1226	34.1213	279.078	46.5579	0.640878	0.19781	0.925664	0.795877	0.181923	0.34044	3.6615
3	F0010	11	csu1-4	1512	42.0811	259.522	43.2954	0.731495	0.282107	0.926584	0.795205	0.197855	0.546338	3.82011
3	F0010	11	csu1-4	1176	32.7298	215.723	35.9885	0.750479	0.317559	0.956818	0.805111	0.181883	0.405874	3.16412
3	F0010	11	csu1-4	1956	54.4383	378.818	63.1973	0.591831	0.171284	0.911183	0.799982	0.19284	0.438259	6.76125
3	F0010	11	csu1-4	892	24.8256	195.095	32.5473	0.719355	0.294497	0.890603	0.70537	0.339423	0.737257	4.30942
3	F0010	11	csu1-4	1371	38.1569	293.321	48.934	0.637674	0.200245	0.882965	0.767735	0.255026	0.723844	5.26988
3	F0010	11	csu1-4	1990	55.3845	376.818	62.8637	0.647997	0.176116	0.920826	0.791256	0.188536	0.542086	10.2759
3	F0010	11	csu1-4	934	25.9946	237.966	39.6992	0.623498	0.207266	0.886241	0.817543	0.25576	0.731041	4.38544
3	F0010	12	csu1-4	1594	44.5101	331.22	55.348	0.634807	0.182585	0.889832	0.774657	0.24085	0.675595	9.64617
3	F0010	12	csu1-4	1984	55.4002	341.848	57.1239	0.654138	0.213347	0.924728	0.800638	0.171706	0.507775	7.6255
3	F0010	12	csu1-4	1462	40.8242	308.635	51.5738	0.637871	0.192872	0.913269	0.796712	0.179732	0.599364	5.05882
3	F0010	12	csu1-4	2317	64.6988	418.233	69.888	0.557239	0.166456	0.883332	0.753637	0.287228	0.772066	6.63617
3	F0010	12	csu1-4	1554	43.3931	342.534	57.2386	0.587746	0.166438	0.92441	0.782547	0.202341	0.552411	5.56564
3	F0010	12	csu1-4	1873	52.3007	403.99	67.508	0.563987	0.144214	0.901858	0.810708	0.246863	0.729732	12.1735
3	F0010	12	csu1-4	1551	43.3094	335.806	56.1143	0.665094	0.17284	0.928411	0.817742	0.163688	0.505698	4.54932
3	F0010	12	csu1-4	1720	48.0284	363.505	60.7428	0.575443	0.163576	0.878181	0.770173	0.227531	0.731903	5.81395
3	F0010	12	csu1-4	1351	37.7247	295.563	49.3896	0.612698	0.194341	0.875594	0.739007	0.366776	0.860977	4.50333
3	F0010	12	csu1-4	1673	46.716	287.12	47.9787	0.633472	0.255023	0.893632	0.736595	0.243712	0.624606	5.16975
3	F0010	12	csu1-4	1385	38.6741	270.007	45.1191	0.692154	0.238731	0.905379	0.803346	0.178354	0.372671	5.09458
3	F0010	12	csu1-4	2191	61.1804	420.132	70.2054	0.556233	0.155984	0.912075	0.760323	0.211741	0.528172	5.42264
3	F0010	12	csu1-4	1535	42.7212	280.836	46.8511	0.651528	0.244576	0.922804	0.778811	0.243571	0.616929	4.27427
3	F0010	12	csu1-4	1835	51.0707	355.362	59.2842	0.668732	0.182601	0.93842	0.79665	0.178301	0.542642	12.2616
3	F0010	12	csu1-4	1394	38.797	287.321	47.933	0.688055	0.212197	0.926446	0.798933	0.180121	0.62616	3.92826
3	F0010	12	csu1-4	2249	62.5929	420.96	70.2278	0.576815	0.159484	0.897012	0.775858	0.225072	0.547578	8.1036
3	F0010	12	csu1-4	1145	31.9724	239.279	39.9843	0.657668	0.251307	0.92635	0.801919	0.199112	0.393321	3.35721
3	F0010	12	csu1-4	1619	45.2082	330.049	55.1522	0.609105	0.186767	0.850902	0.725961	0.354882	0.841054	5.11489
3	F0010	12	csu1-4	2263	63.1909	423.203	70.7186	0.614946	0.15878	0.887256	0.677676	0.229026	0.694734	9.16306
3	F0010	12	csu1-4	918	25.6338	237.622	39.7075	0.624065	0.204304	0.915462	0.801937	0.197885	0.535577	3.17647
3	F0010	13	csu1-4	2140	59.7563	380.576	63.5954	0.638997	0.18567	0.875088	0.7495	0.286598	0.818702	9.55561
3	F0010	13	csu1-4	2584	72.1543	412.375	68.9092	0.627947	0.190949	0.900041	0.776978	0.240868	0.772933	6.74303
3	F0010	13	csu1-4	2029	56.6568	365.747	61.1176	0.659409	0.190603	0.872406	0.742302	0.295807	0.774732	8.98226
3	F0010	13	csu1-4	3101	86.5908	496.558	82.9765	0.559646	0.158041	0.856179	0.733194	0.350538	0.846935	7.64786
3	F0010	13	csu1-4	2195	61.2921	387.688	64.784	0.603353	0.183518	0.894578	0.75007	0.291957	0.785818	7.2328
3	F0010	13	csu1-4	2493	69.6133	423.647	70.7928	0.586864	0.174552	0.882228	0.742241	0.333981	0.856473	8.66787
3	F0010	13	csu1-4	2162	60.3706	382.09	63.8486	0.649249	0.186094	0.9164	0.766912	0.238529	0.772163	5.90611
3	F0010	13	csu1-4	2333	65.1455	433.245	72.3966	0.581071	0.156192	0.864731	0.642366	0.340212	0.851847	9.13673
3	F0010	13	csu1-4	1836	51.0985	349.262	58.2665	0.584713	0.189138	0.835436	0.692907	0.493605	0.913349	5.01961
3	F0010	13	csu1-4	2355	65.543	346.09	57.7374	0.650373	0.247071	0.872522	0.736486	0.317812	0.809284	4.86157
3	F0010	13	csu1-4	1819	50.6254	347.605	57.9901	0.6238	0.189178	0.918694	0.790379	0.21191	0.684834	6.06102
3	F0010	13	csu1-4	2926	81.4348	476.416	79.4794	0.581248	0.161998	0.884775	0.755252	0.233957	0.654748	7.8961
3	F0010	13	csu1-4	2428	67.7983	416.617	69.6181	0.530478	0.175786	0.831627	0.630097	0.496565	0.719048	9.02142
3	F0010	13	csu1-4	2481	69.2782	435.931	72.8455	0.666398	0.164059	0.90233	0.820814	0.311553	0.765055	15.6425
3	F0010	13	csu1-4	1904	53.1664	320.392	53.5385	0.706494	0.233085	0.882683	0.738233	0.343172	0.837439	4.2542
3	F0010	13	csu1-4	3217	89.8299	499.144	83.4086	0.571606	0.162259	0.867311	0.732505	0.324776	0.789861	6.53559
3	F0010	13	csu1-4	1537	42.7769	308.735	51.5055	0.608231	0.202634	0.911393	0.784953	0.20523	0.717143	4.06051
3	F0010	13	csu1-4	2197	61.1456	380.333	63.45	0.619921	0.190859	0.826497	0.674957	0.470526	0.886012	9.43832
3	F0010	13	csu1-4	3110	86.5557	475.931	79.3984	0.60612	0.172537	0.85919	0.714711	0.357476	0.835939	6.03505
3	F0010	13	csu1-4	1326	36.9045	267.179	44.5728	0.674466	0.233426	0.93062	0.80115	0.171016	0.615326	2.89894
3	F0010	14	csu1-4	2424	67.6866	374.576	62.5928	0.643825	0.217102	0.805086	0.678058	0.493827	0.904051	6.04002
3	F0010	14	csu1-4	3141	87.7077	463.446	77.4433	0.608839	0.183772	0.856203	0.665633	0.384883	0.874648	5.71665
3	F0010	14	csu1-4	2444	68.2451	397.889	66.4886	0.68517	0.193993	0.845528	0.695063	0.437543	0.867299	6.39321
3	F0010	14	csu1-4	4072	113.705	541.085	90.4171	0.609672	0.174778	0.828344	0.551004	0.413462	0.855233	4.95187
3	F0010	14	csu1-4	2785	77.767	414.375	69.2434	0.62388	0.203821	0.850441	0.707492	0.437982	0.883879	5.97522
3	F0010	14	csu1-4	3141	87.7077	416.375	69.5776	0.641675	0.227672	0.855068	0.701334	0.422864	0.894335	6.15123
3	F0010	14	csu1-4	2811	78.493	432.032	72.1939	0.655245	0.189252	0.864848	0.686806	0.362035	0.862046	4.62327
3	F0010	14	csu1-4	2917	81.4529	462.416	77.2713	0.585038	0.171427	0.826101	0.624621	0.435739	0.888624	8.99691
3	F0010	14	csu1-4	2374	66.0718	390.09	65.0778	0.607627	0.196047	0.784031	0.633373	0.608505	0.926955	5.4743
3	F0010	14	csu1-4	2895	80.572	433.588	72.3344	0.637384	0.19351	0.838633	0.662421	0.415266	0.885646	5.65941
3	F0010	14	csu1-4	2292	63.7896	377.889	63.0424	0.600786	0.201695	0.887742	0.762106	0.275862	0.815687	5.77007
3	F0010	14	csu1-4	3863	107.513	512.357	85.4753	0.633798	0.184922	0.862618	0.748803	0.319702	0.799605	6.46233
3	F0010	14	csu1-4	2808	78.1507	421.404	70.3018	0.665561	0.198705	0.877849	0.735806	0.341532	0.834475	6.78205
3	F0010	14	csu1-4	2791	77.6775	417.647	69.675	0.640284	0.201072	0.878959	0.684302	0.318915	0.843898	6.43354
3	F0010	14	csu1-4	2224	61.8971	337.362	56.2814	0.685362	0.245556	0.776816	0.604131	0.718935	0.939893	3.80576
3	F0010	14	csu1-4	4040	112.439	545.671	91.033	0.577555	0.170502	0.836413	0.61033	0.385156	0.850059	5.64381
3	F0010	14	csu1-4	2021	56.2473	354.333	59.1125	0.598637	0.20228	0.869384	0.73643	0.345857	0.857143	4.00792
3	F0010	14	csu1-4	2740	76.2581	417.304	69.6177	0.610381	0.197723	0.77802	0.617209	0.575494	0.907598	6.16788
3	F0010	14	csu1-4	3699	102.948	481.387	80.3086	0.609993	0.200588	0.784881	0.592787	0.525506	0.889524	5.68397
3	F0010	14	csu1-4	1733	48.2319	338.919	56.541	0.65077	0.189591	0.909725	0.776014	0.235518	0.765695	6.85574
3	F0010	15	csu1-4	3269	90.9809	430.86	71.8793	0.658144	0.221285	0.806426	0.67138	0.551492	0.919356	6.79137
3	F0010	15	csu1-4	4083	113.636	503.73	84.036	0.628541	0.202206	0.804847	0.677186	0.483346	0.8946	5.58437
3	F0010	15	csu1-4	3830	106.594	427.588	71.3334	0.749511	0.263244	0.806661	0.549933	0.543944	0.883344	4.68825
3	F0010	15	csu1-4	5380	149.733	670.482	111.855	0.636686	0.150389	0.830519	0.679797	0.447968	0.870133	8.04164
3	F0010	15	csu1-4	3852	107.561	493.487	82.4634	0.652881	0.198767	0.799865	0.631136	0.553368	0.901292	4.59216
3	F0010	15	csu1-4	4238	118.34	507.529	84.8098	0.672592	0.206752	0.814503	0.584213	0.513883	0.902848	7.14394
3	F0010	15	csu1-4	4074	113.76	478.558	79.9687	0.703263	0.223543	0.833151	0.717465	0.485658	0.89311	5.97349
3	F0010	15	csu1-4	3838	107.17	524.357	87.6219	0.611341	0.175412	0.811889	0.688148	0.512795	0.89376	6.67014
3	F0010	15	csu1-4	3098	86.2218	439.203	73.2712	0.627507	0.201818	0.760082	0.549631	0.696178	0.934762	5.53938
3	F0010	15	csu1-4	3684	102.531	495.973	82.7419	0.658916	0.188198	0.795265	0.689628	0.519519	0.895865	5.62866
3	F0010	15	csu1-4	3088	85.9434	434.475	72.4824	0.639205	0.205569	0.854645	0.724597	0.378694	0.862778	5.05991
3	F0010	15	csu1-4	5336	148.509	607.169	101.292	0.676471	0.181889	0.85636	0.644568	0.368239	0.834104	6.76537
3	F0010	15	csu1-4	3416	95.0722	402.375	67.1272	0.700287	0.265135	0.792221	0.656796	0.553316	0.910694	4.21546
3	F0010	15	csu1-4	3899	108.515	437.446	72.978	0.709296	0.256044	0.853725	0.720374	0.437528	0.888622	5.24468
3	F0010	15	csu1-4	3244	90.2852	451.345	75.2968	0.673029	0.200112	0.800904	0.658443	0.602829	0.929081	5.45284
3	F0010	15	csu1-4	5349	148.87	661.026	110.277	0.568076	0.153831	0.800446	0.546289	0.442835	0.836184	10.3244
3	F0010	15	csu1-4	2689	74.8387	412.96	68.8932	0.623609	0.198145	0.815574	0.671923	0.485954	0.897227	6.77761
3	F0010	15	csu1-4	3749	104.34	510.659	85.192	0.635963	0.180661	0.766114	0.557373	0.601784	0.900771	7.79968
3	F0010	15	csu1-4	5081	141.411	578.156	96.4524	0.607339	0.191015	0.81245	0.533313	0.45869	0.865039	7.1049
3	F0010	15	csu1-4	2853	79.4031	358.09	59.7393	0.756965	0.279593	0.880208	0.773834	0.361225	0.834437	5.13179
3	F0010	16	csu1-4	4387	122.5	538.458	89.9781	0.624306	0.19014	0.765766	0.60993	0.582778	0.901011	7.14133
3	F0010	16	csu1-4	5831	162.822	636.34	106.335	0.648898	0.180957	0.809391	0.710454	0.48915	0.874585	6.85989
3	F0010	16	csu1-4	5007	139.813	578.784	96.7167	0.707403	0.187826	0.837654	0.658829	0.402265	0.790421	6.04673
3	F0010	16	csu1-4	7157	199.849	725.352	121.209	0.624357	0.17094	0.806788	0.625439	0.493915	0.846693	6.22062
3	F0010	16	csu1-4	5210	145.481	608.884	101.747	0.642892	0.176595	0.831164	0.6039	0.431121	0.839438	7.00211
3	F0010	16	csu1-4	5683	158.689	696.825	116.442	0.610288	0.147075	0.840484	0.625635	0.379159	0.835125	10.0512
3	F0010	16	csu1-4	5245	146.459	591.47	98.8366	0.6858	0.188404	0.82418	0.709772	0.51719	0.890373	6.95539
3	F0010	16	csu1-4	5199	145.174	624.198	104.306	0.609282	0.167681	0.808452	0.600289	0.476641	0.868342	7.92633
3	F0010	16	csu1-4	3995	111.554	541.328	90.4577	0.57598	0.171319	0.764669	0.502533	0.643188	0.924484	7.3194
3	F0010	16	csu1-4	4811	134.34	587.713	98.2087	0.650223	0.175031	0.824496	0.624536	0.424819	0.832413	7.26855
3	F0010	16	csu1-4	4030	112.532	503.872	84.1987	0.634146	0.199468	0.83141	0.718518	0.45991	0.879515	7.42655
3	F0010	16	csu1-4	7405	206.774	735.595	122.92	0.643969	0.171972	0.851861	0.704672	0.362646	0.771153	7.90871
3	F0010	16	csu1-4	4585	128.029	469.588	78.4697	0.738801	0.261286	0.833854	0.709373	0.521614	0.900711	4.58561
3	F0010	16	csu1-4	5215	145.621	537.085	89.7487	0.733474	0.227184	0.833125	0.60891	0.479951	0.877539	8.78159
3	F0010	16	csu1-4	3944	110.13	535.914	89.553	0.610621	0.172567	0.793324	0.632618	0.577505	0.905561	6.09153
3	F0010	16	csu1-4	7214	201.44	791.737	132.302	0.546598	0.144619	0.783163	0.550167	0.414203	0.701149	8.73316
3	F0010	16	csu1-4	3614	100.583	482.174	80.4398	0.644207	0.19534	0.79561	0.639037	0.545205	0.903888	4.96846
3	F0010	16	csu1-4	5315	147.924	646.098	107.787	0.581637	0.159999	0.815237	0.635786	0.427729	0.828625	7.22785
3	F0010	16	csu1-4	7073	196.852	703.754	117.406	0.616115	0.179461	0.793689	0.632388	0.475424	0.802871	6.84292
3	F0010	16	csu1-4	4124	114.777	526.5	87.8346	0.731595	0.186953	0.859601	0.785669	0.34921	0.816004	10.0912
3	F0010	17	csu1-4	6323	176.56	697.453	116.547	0.59505	0.163344	0.823065	0.610857	0.388218	0.814459	8.58596
3	F0010	17	csu1-4	7757	216.603	836.649	139.807	0.605117	0.139257	0.834925	0.627676	0.359659	0.83066	13.3665
3	F0010	17	csu1-4	7270	203.004	685.553	114.558	0.658455	0.194385	0.855862	0.695649	0.290141	0.66189	5.72435
3	F0010	17	csu1-4	9494	265.106	864.264	144.421	0.574107	0.159723	0.847407	0.701999	0.34218	0.75884	9.67021
3	F0010	17	csu1-4	7409	206.885	751.838	125.635	0.627243	0.164711	0.851774	0.67714	0.318505	0.759205	7.6453
3	F0010	17	csu1-4	8254	230.481	847.335	141.592	0.59424	0.144465	0.86509	0.723182	0.275326	0.697415	7.81633
3	F0010	17	csu1-4	7185	200.63	714.423	119.383	0.663803	0.176899	0.821319	0.732607	0.469799	0.812142	8.28615
3	F0010	17	csu1-4	7231	201.915	761.151	127.191	0.563425	0.156843	0.858231	0.683662	0.311133	0.788998	10.9976
3	F0010	17	csu1-4	5448	151.626	650.24	108.478	0.549859	0.16192	0.809221	0.681813	0.453788	0.869942	6.21439
3	F0010	17	csu1-4	6392	177.898	715.553	119.374	0.625869	0.156878	0.866851	0.783781	0.302924	0.727837	6.3836
3	F0010	17	csu1-4	5299	147.479	622.583	103.864	0.624661	0.171795	0.816384	0.631495	0.446712	0.839167	8.16456
3	F0010	17	csu1-4	10166	282.934	868.205	144.841	0.64062	0.169479	0.860266	0.582298	0.276137	0.66015	9.88481
3	F0010	17	csu1-4	6775	188.558	665.997	111.107	0.713684	0.191944	0.853033	0.748969	0.366406	0.80767	8.93225
3	F0010	17	csu1-4	7021	195.404	673.754	112.401	0.669496	0.194359	0.853649	0.717808	0.356424	0.7775	7.66614
3	F0010	17	csu1-4	5661	157.554	689.169	114.972	0.583789	0.149779	0.846475	0.701998	0.39995	0.803274	8.31814
3	F0010	17	csu1-4	10277	286.024	962.389	160.553	0.541864	0.139436	0.825642	0.335846	0.323929	0.562712	9.17087
3	F0010	17	csu1-4	4990	138.879	604.056	100.773	0.601712	0.171853	0.840282	0.728939	0.375289	0.84919	8.67014
3	F0010	17	csu1-4	7408	206.175	780.566	130.22	0.576319	0.152789	0.855857	0.642473	0.258639	0.616263	6.95586
3	F0010	17	csu1-4	9716	270.41	859.235	143.344	0.575524	0.165377	0.839794	0.717859	0.312311	0.58589	6.69257
3	F0010	17	csu1-4	5829	162.229	659.068	109.951	0.677161	0.168633	0.87846	0.728219	0.251021	0.710288	12.6924
3	F0010	18	csu1-4	8592	239.128	839.82	140.105	0.579171	0.153085	0.834247	0.681011	0.287949	0.700369	11.1848
3	F0010	18	csu1-4	11240	312.825	991.259	165.369	0.588636	0.143748	0.850339	0.668012	0.332862	0.729115	9.68861
3	F0010	18	csu1-4	10808	300.802	862.406	143.873	0.659105	0.182613	0.884783	0.75521	0.213802	0.585571	7.88897
3	F0010	18	csu1-4	13141	365.733	1109.69	185.126	0.569441	0.134103	0.863709	0.801632	0.253393	0.641623	11.3383
3	F0010	18	csu1-4	10696	297.685	910.004	151.814	0.632525	0.16231	0.874325	0.638442	0.242295	0.626385	8.47055
3	F0010	18	csu1-4	11621	323.429	1068.76	178.298	0.603532	0.127849	0.868942	0.61356	0.218819	0.469197	11.7804
3	F0010	18	csu1-4	10318	287.165	1030.43	171.904	0.625371	0.122115	0.857819	0.589469	0.313979	0.732006	12.1454
3	F0010	18	csu1-4	10598	294.957	943.619	157.422	0.557613	0.149568	0.872589	0.791918	0.247906	0.620096	8.37932
3	F0010	18	csu1-4	7431	206.815	834.95	139.293	0.531964	0.133948	0.853586	0.71718	0.326868	0.758968	9.30817
3	F0010	18	csu1-4	9060	252.153	892.205	148.844	0.585045	0.143024	0.866995	0.781159	0.22083	0.500753	8.53024
3	F0010	18	csu1-4	7526	209.459	756.281	126.169	0.603045	0.165351	0.871363	0.558408	0.278088	0.6737	9.2607
3	F0010	18	csu1-4	14444	401.997	1099.34	183.401	0.6235	0.150187	0.881159	0.765188	0.192236	0.47336	8.52956
3	F0010	18	csu1-4	9395	261.476	986.531	164.581	0.667022	0.121307	0.868957	0.679424	0.263341	0.680724	13.718
3	F0010	18	csu1-4	10118	281.598	875.235	146.013	0.647552	0.16598	0.872707	0.73979	0.250108	0.668088	12.3156
3	F0010	18	csu1-4	7947	221.176	875.862	146.118	0.575786	0.130179	0.872899	0.798635	0.297481	0.708947	8.63772
3	F0010	18	csu1-4	13964	388.638	1204.41	200.929	0.570961	0.120967	0.837969	0.548179	0.259795	0.361525	12.0969
3	F0010	18	csu1-4	7116	198.048	727.009	121.285	0.592901	0.169187	0.872077	0.767574	0.269692	0.685712	9.35413
3	F0010	18	csu1-4	10398	289.391	987.803	164.793	0.568881	0.133912	0.876034	0.439446	0.221924	0.482307	9.42191
3	F0010	18	csu1-4	13362	371.884	1115.93	186.168	0.559431	0.134837	0.865498	0.664361	0.209683	0.366446	8.60058
3	F0010	18	csu1-4	8466	235.621	824.749	137.591	0.652385	0.156403	0.870729	0.530117	0.222079	0.39242	9.79731
3	F0010	19	csu1-4	10701	297.824	999.117	166.68	0.567722	0.134711	0.864034	0.513241	0.225927	0.563037	9.87057
3	F0010	19	csu1-4	13977	389	1127	188.014	0.582982	0.138286	0.860753	0.7028	0.277834	0.648335	12.923
3	F0010	19	csu1-4	13148	365.928	942.004	157.152	0.639152	0.186193	0.893833	0.640033	0.191584	0.5987	8.89595
3	F0010	19	csu1-4	16263	452.623	1253.33	209.089	0.568438	0.130102	0.88317	0.513292	0.222053	0.6444	11.1065
3	F0010	19	csu1-4	13058	363.423	1077.5	179.757	0.618189	0.141335	0.886926	0.650182	0.214161	0.585266	12.748
3	F0010	19	csu1-4	14473	402.804	1170.11	195.207	0.602565	0.132835	0.882505	0.645034	0.208011	0.601177	12.7755
3	F0010	19	csu1-4	13463	374.695	1169.91	195.173	0.61065	0.123608	0.881203	0.60137	0.221435	0.658282	17.0423
3	F0010	19	csu1-4	13036	362.81	1181.63	197.128	0.560712	0.117326	0.872519	0.667343	0.22683	0.610921	11.1939
3	F0010	19	csu1-4	9479	263.814	964.531	160.91	0.526816	0.128038	0.870927	0.731756	0.236952	0.620545	11.2806
3	F0010	19	csu1-4	11202	311.768	1026.15	171.189	0.581107	0.133686	0.87437	0.448806	0.201355	0.473503	13.1634
3	F0010	19	csu1-4	9450	263.007	922.489	153.897	0.610386	0.139546	0.873826	0.789533	0.228084	0.573919	10.701
3	F0010	19	csu1-4	17615	490.251	1172.01	195.524	0.612227	0.161149	0.89704	0.727997	0.164812	0.463733	13.0253
3	F0010	19	csu1-4	11838	329.468	913.418	152.383	0.656318	0.178299	0.888133	0.542788	0.203153	0.529154	13.993
3	F0010	19	csu1-4	12559	349.535	997.703	166.444	0.649111	0.158549	0.891948	0.739375	0.216887	0.658461	15.0669
3	F0010	19	csu1-4	9895	275.392	1024.87	170.977	0.552084	0.118382	0.899569	0.836826	0.200344	0.666958	16.6585
3	F0010	19	csu1-4	17073	475.166	1395.45	232.799	0.567304	0.110177	0.868584	0.72889	0.215728	0.457615	14.643
3	F0010	19	csu1-4	9127	254.017	846.607	141.237	0.611442	0.16002	0.85633	0.696688	0.31353	0.668148	9.21442
3	F0010	19	csu1-4	12832	357.133	1152.7	192.302	0.569628	0.121359	0.889583	0.487651	0.196031	0.465049	12.7195
3	F0010	19	csu1-4	16692	464.562	1286.44	214.613	0.548393	0.126748	0.894959	0.462538	0.171693	0.551715	9.48982
3	F0010	19	csu1-4	10734	298.743	910.732	151.935	0.659377	0.162626	0.884971	0.561278	0.185238	0.369946	9.71949
3	F0010	20	csu1-4	14400	402.099	1149.83	192.14	0.561535	0.13687	0.890541	0.399829	0.182666	0.33118	21.16
3	F0010	20	csu1-4	19230	536.969	1363.45	227.837	0.594785	0.12999	0.873501	0.62321	0.230609	0.685582	15.9603
3	F0010	20	csu1-4	17226	481.01	1234.01	206.207	0.60216	0.142153	0.889924	0.544403	0.191643	0.596332	12.7147
3	F0010	20	csu1-4	21013	586.757	1363.69	227.878	0.560706	0.141992	0.885228	0.425428	0.188326	0.622059	15.6796
3	F0010	20	csu1-4	16557	460.805	1244.88	207.68	0.594912	0.134257	0.891148	0.558721	0.191722	0.680373	11.7995
3	F0010	20	csu1-4	19240	535.477	1310.78	218.674	0.596941	0.14072	0.882874	0.527873	0.213786	0.638275	22.1626
3	F0010	20	csu1-4	18241	507.673	1337.17	223.076	0.58185	0.1282	0.897425	0.622968	0.177669	0.619899	11.0029
3	F0010	20	csu1-4	16496	459.107	1418.7	236.679	0.531187	0.102992	0.890329	0.525085	0.190366	0.633606	16.645
3	F0010	20	csu1-4	12330	343.162	1208.01	201.53	0.516137	0.106177	0.898274	0.52911	0.165636	0.491168	10.9237
3	F0010	20	csu1-4	14845	413.158	1268.88	211.684	0.572547	0.115864	0.878024	0.458616	0.200938	0.623529	16.5056
3	F0010	20	csu1-4	12775	355.546	1079.2	180.04	0.604505	0.137837	0.886362	0.595041	0.196504	0.604466	13.0944
3	F0010	20	csu1-4	22541	627.348	1365.11	227.737	0.591208	0.152002	0.877104	0.381244	0.198001	0.575272	14.1119
3	F0010	20	csu1-4	15414	428.994	1076.03	179.511	0.629092	0.167293	0.8974	0.594141	0.173014	0.449824	12.503
3	F0010	20	csu1-4	16575	461.306	1258.96	210.03	0.608123	0.131412	0.891114	0.528609	0.202746	0.642104	21.8645
3	F0010	20	csu1-4	13255	368.906	1219.97	203.525	0.545675	0.111916	0.897422	0.640172	0.172234	0.663228	14.4073
3	F0010	20	csu1-4	22150	616.466	1692.33	282.327	0.573507	0.0971885	0.881696	0.524913	0.19801	0.528327	17.2985
3	F0010	20	csu1-4	12394	344.943	1036.19	172.865	0.599729	0.145059	0.883479	0.568052	0.219436	0.674516	9.05478
3	F0010	20	csu1-4	17221	479.285	1343.07	224.06	0.593071	0.11997	0.888616	0.571499	0.192672	0.404573	10.5876
3	F0010	20	csu1-4	22490	625.929	1508.55	251.667	0.556215	0.124189	0.89729	0.515566	0.161472	0.644559	11.1161
3	F0010	20	csu1-4	14383	400.299	1018.92	169.983	0.631998	0.174094	0.891842	0.625317	0.183995	0.422117	12.0899
3	F0010	21	csu1-4	18297	509.232	1316.82	219.682	0.563783	0.132597	0.885191	0.509271	0.194632	0.264574	20.7387
3	F0010	21	csu1-4	25267	703.217	1580	263.588	0.595765	0.127189	0.893081	0.737939	0.202666	0.696737	14.5822
3	F0010	21	csu1-4	22552	627.654	1404.76	234.353	0.614647	0.143611	0.85086	0.408955	0.251083	0.527284	18.9658
3	F0010	21	csu1-4	26439	735.835	1641.8	273.897	0.553244	0.123258	0.876867	0.46597	0.196693	0.563783	12.7675
3	F0010	21	csu1-4	21118	587.744	1513.37	252.472	0.603268	0.11587	0.883424	0.456339	0.223138	0.693174	18.7944
3	F0010	21	csu1-4	25541	710.843	1592.97	265.752	0.616754	0.126483	0.866068	0.596585	0.266562	0.600338	32.6365
3	F0010	21	csu1-4	22082	614.574	1541.13	257.103	0.54888	0.116834	0.89381	0.698928	0.179381	0.551491	19.3103
3	F0010	21	csu1-4	22150	616.466	1626.59	271.36	0.547901	0.105203	0.883021	0.563228	0.186486	0.599116	16.1447
3	F0010	21	csu1-4	15786	440.801	1254.4	209.614	0.522646	0.12607	0.902274	0.536623	0.152342	0.449409	15.9002
3	F0010	21	csu1-4	19259	537.779	1347.94	225.244	0.591838	0.1332	0.840897	0.560462	0.303271	0.654366	18.9426
3	F0010	21	csu1-4	16117	450.043	1137.14	190.02	0.596396	0.156626	0.880267	0.532005	0.19893	0.610815	15.3877
3	F0010	21	csu1-4	29346	819.443	1637.11	273.567	0.599828	0.137594	0.848726	0.456732	0.237371	0.524106	14.5749
3	F0010	21	csu1-4	19156	533.139	1172.45	195.598	0.61427	0.175115	0.880165	0.414188	0.215117	0.490641	18.4191
3	F0010	21	csu1-4	20892	581.454	1332.2	222.247	0.612902	0.147929	0.879251	0.400459	0.235238	0.625671	13.8543
3	F0010	21	csu1-4	16374	455.712	1341.85	223.858	0.529184	0.114276	0.890031	0.71114	0.19703	0.676966	13.3192
3	F0010	21	csu1-4	28847	802.853	1976.28	329.697	0.596123	0.0928144	0.889777	0.445406	0.195632	0.483846	16.8892
3	F0010	21	csu1-4	16378	455.823	1136.76	189.642	0.60373	0.159271	0.881274	0.69105	0.210395	0.660562	11.5536
3	F0010	21	csu1-4	22266	619.695	1587.9	264.906	0.604151	0.11097	0.868396	0.601191	0.230426	0.488171	16.4931
3	F0010	21	csu1-4	27881	775.968	1751	292.114	0.546911	0.114274	0.893696	0.434404	0.20127	0.640077	12.869
3	F0010	21	csu1-4	18776	522.563	1119.34	186.737	0.652239	0.188316	0.871493	0.644468	0.219476	0.473696	24.6272
3	F0010	22	csu1-4	23295	648.333	1328.04	221.553	0.593231	0.165979	0.86659	0.577819	0.228097	0.381742	27.0631
3	F0010	22	csu1-4	33852	942.15	1840.35	307.021	0.608182	0.125601	0.876223	0.631313	0.244139	0.701541	29.1282
3	F0010	22	csu1-4	31079	864.973	1655.31	276.152	0.630355	0.142533	0.829327	0.517917	0.280835	0.317049	22.2195
3	F0010	22	csu1-4	34572	962.188	1841.97	307.291	0.563842	0.128047	0.846395	0.561938	0.224445	0.488509	14.7873
3	F0010	22	csu1-4	27967	778.362	1564.06	260.928	0.619644	0.143664	0.863221	0.435402	0.270204	0.658209	15.86
3	F0010	22	csu1-4	34174	951.111	2110.5	352.09	0.61745	0.0964128	0.84607	0.621063	0.257496	0.462212	41.0904
3	F0010	22	csu1-4	29136	810.896	1819.22	303.496	0.548804	0.110629	0.851568	0.502069	0.27727	0.651113	22.1862
3	F0010	22	csu1-4	28643	797.176	1791.58	298.885	0.557626	0.112139	0.867206	0.397329	0.206536	0.558566	24.9284
3	F0010	22	csu1-4	19686	547.889	1576.79	263.052	0.534858	0.0994995	0.882047	0.57443	0.195005	0.435269	11.269
3	F0010	22	csu1-4	26092	726.178	1575.11	262.772	0.621386	0.132158	0.811658	0.55624	0.346464	0.622747	18.0886
3	F0010	22	csu1-4	21572	600.38	1374.91	229.372	0.615516	0.143402	0.858391	0.580417	0.251876	0.6167	21.5615
3	F0010	22	csu1-4	39161	1089.91	2165.09	361.196	0.606067	0.104982	0.844058	0.567704	0.24695	0.524011	19.1064
3	F0010	22	csu1-4	23980	667.398	1512.4	252.311	0.633102	0.131742	0.856035	0.481738	0.267708	0.508475	25.3711
3	F0010	22	csu1-4	27657	769.734	1581.96	263.914	0.638597	0.138875	0.85433	0.492236	0.263637	0.521837	27.3045
3	F0010	22	csu1-4	20604	573.439	1474.46	245.981	0.531195	0.119095	0.868228	0.625649	0.25232	0.657098	19.1411
3	F0010	22	csu1-4	38244	1064.39	2319.25	386.915	0.60808	0.0893464	0.885102	0.71573	0.203004	0.363247	16.7347
3	F0010	22	csu1-4	20977	583.82	1332.48	222.294	0.607114	0.148468	0.86809	0.615829	0.223317	0.600383	14.0558
3	F0010	22	csu1-4	29601	823.838	1948.38	325.043	0.585474	0.0979875	0.867265	0.490707	0.215654	0.433524	27.9754
3	F0010	22	csu1-4	36060	1003.6	2021.83	337.297	0.565328	0.110853	0.872463	0.558187	0.229262	0.602582	18.8291
3	F0010	22	csu1-4	26328	732.746	1479.66	246.848	0.658414	0.151114	0.848299	0.65818	0.239987	0.568127	22.7543
3	F0010	23	csu1-4	29053	811.262	1571.52	262.605	0.615999	0.14783	0.844075	0.647562	0.259838	0.441859	29.8338
3	F0010	23	csu1-4	42483	1186.27	2232.6	373.075	0.581131	0.107103	0.880806	0.317945	0.27191	0.695931	23.5388
3	F0010	23	csu1-4	40249	1123.89	1882.11	314.507	0.644097	0.142783	0.832127	0.632001	0.27929	0.462433	24.7461
3	F0010	23	csu1-4	43640	1218.58	2080.58	347.671	0.553702	0.126686	0.87308	0.739632	0.179054	0.370683	16.2843
3	F0010	23	csu1-4	34096	948.94	1867.36	311.528	0.618477	0.122873	0.874872	0.558891	0.231457	0.633511	22.5577
3	F0010	23	csu1-4	43452	1209.33	2640.11	440.444	0.584362	0.0783384	0.87229	0.523618	0.182023	0.315454	56.1503
3	F0010	23	csu1-4	36422	1013.68	2135.33	356.232	0.53719	0.100379	0.850301	0.506349	0.251175	0.63044	22.7863
3	F0010	23	csu1-4	36268	1009.39	2191.15	365.543	0.558958	0.0949273	0.869365	0.43897	0.219692	0.528952	25.0942
3	F0010	23	csu1-4	24236	674.522	1743.74	290.904	0.555566	0.100163	0.864195	0.331886	0.229179	0.430575	14.1205
3	F0010	23	csu1-4	32360	900.625	1898.09	316.654	0.567709	0.112871	0.829073	0.515381	0.294911	0.620581	27.4799
3	F0010	23	csu1-4	28193	784.651	1868.05	311.642	0.618471	0.101525	0.842398	0.340456	0.306408	0.599075	28.8584
3	F0010	23	csu1-4	48837	1359.2	2212.28	369.07	0.592517	0.125394	0.875057	0.393675	0.186394	0.502582	23.1811
3	F0010	23	csu1-4	31080	865.001	1888.98	315.134	0.602162	0.109455	0.853866	0.529394	0.247169	0.585534	31.0272
3	F0010	23	csu1-4	34543	961.381	2178.48	363.431	0.618098	0.0914664	0.857769	0.61145	0.225762	0.338134	38.5524
3	F0010	23	csu1-4	25734	716.214	1699.26	283.483	0.533546	0.111995	0.865725	0.37247	0.227911	0.600409	15.9665
3	F0010	23	csu1-4	47366	1318.26	2696.9	449.917	0.588493	0.0818365	0.878811	0.756974	0.18282	0.298276	18.9336
3	F0010	23	csu1-4	27381	762.052	1684.23	280.975	0.59763	0.121299	0.855395	0.579194	0.219013	0.461065	14.0389
3	F0010	23	csu1-4	38067	1059.46	2204.64	367.795	0.57693	0.0984197	0.863456	0.594319	0.218148	0.346616	25.7467
3	F0010	23	csu1-4	44699	1244.04	2249.66	375.304	0.553404	0.110988	0.894257	0.542534	0.166151	0.539113	21.0497
3	F0010	23	csu1-4	33514	932.742	2080.22	347.037	0.597238	0.0973238	0.87848	0.551623	0.18468	0.540465	36.4333
3	F0010	24	csu1-4	39623	1102.76	2419.03	403.562	0.560557	0.0850889	0.863414	0.64086	0.197849	0.485901	31.0956
3	F0010	24	csu1-4	61864	1721.76	3020.07	503.831	0.56402	0.0852341	0.914235	0.484606	0.150568	0.49342	55.323
3	F0010	24	csu1-4	54339	1512.33	2460.48	410.476	0.607221	0.112793	0.854405	0.765898	0.25766	0.518324	34.7932
3	F0010	24	csu1-4	58113	1617.37	2472.63	412.502	0.523508	0.119445	0.885633	0.860961	0.171417	0.479363	20.4822
3	F0010	24	csu1-4	49026	1368.98	2365.21	395.235	0.614893	0.110128	0.907289	0.784494	0.165736	0.356448	30.2103
3	F0010	24	csu1-4	57630	1609.23	2798.24	467.595	0.57259	0.0924888	0.887361	0.318158	0.156101	0.373839	54.6083
3	F0010	24	csu1-4	50160	1400.64	2337.54	390.61	0.540506	0.115359	0.883317	0.628093	0.178888	0.471093	34.7368
3	F0010	24	csu1-4	47284	1320.34	2439.68	407.678	0.580051	0.0998294	0.902097	0.635995	0.157099	0.54039	35.7965
3	F0010	24	csu1-4	32462	906.453	2008.98	335.707	0.565609	0.101073	0.885567	0.59399	0.177261	0.427395	18.4547
3	F0010	24	csu1-4	43855	1224.59	2181.61	364.555	0.534192	0.115791	0.865131	0.778394	0.215573	0.657949	23.1228
3	F0010	24	csu1-4	39429	1101	2224.87	371.783	0.59044	0.100096	0.880062	0.576353	0.208127	0.494341	28.1751
3	F0010	24	csu1-4	62852	1755.05	3036.78	507.456	0.592418	0.0856449	0.909693	0.568318	0.134082	0.38859	31.4075
3	F0010	24	csu1-4	47786	1329.95	2183.43	364.256	0.637589	0.12596	0.856391	0.622259	0.236034	0.456742	41.6042
3	F0010	24	csu1-4	47709	1327.81	2437.72	406.679	0.60938	0.100889	0.887304	0.343309	0.186659	0.427697	29.1358
3	F0010	24	csu1-4	37315	1038.53	1996.19	333.02	0.59563	0.117676	0.873601	0.543924	0.19974	0.390344	23.5286
3	F0010	24	csu1-4	61926	1723.49	3088.52	515.251	0.559783	0.0815796	0.903024	0.371944	0.165184	0.403752	24.5103
3	F0010	24	csu1-4	38482	1071.01	2205.81	367.991	0.562372	0.099387	0.887859	0.55295	0.153891	0.499299	27.9986
3	F0010	24	csu1-4	51756	1440.44	2500.93	417.225	0.596604	0.103984	0.866934	0.484658	0.241533	0.279546	27.9621
3	F0010	24	csu1-4	62880	1750.04	2760.59	460.543	0.594655	0.103686	0.893901	0.468592	0.133594	0.47973	38.8016
3	F0010	24	csu1-4	45809	1274.93	2453.94	409.385	0.588434	0.0955945	0.87936	0.439596	0.201814	0.435636	28.8197
3	F0010	26	csu1-4	61957	1730.06	3246.76	542.545	0.566692	0.0738582	0.894277	0.456543	0.19197	0.655453	31.8612
3	F0010	26	csu1-4	74542	2081.47	3060.03	511.341	0.541474	0.100037	0.847871	0.300594	0.172558	0.556249	57.0396
3	F0010	26	csu1-4	72784	2032.38	3499.6	584.795	0.591591	0.0746808	0.899858	0.489112	0.171189	0.556413	38.5013
3	F0010	26	csu1-4	71729	2002.93	2579.88	431.107	0.552586	0.135427	0.912309	0.580737	0.136229	0.465435	26.1665
3	F0010	26	csu1-4	67939	1897.1	2859.76	477.876	0.612366	0.104392	0.89126	0.350616	0.181165	0.4274	64.356
3	F0010	26	csu1-4	79543	2221.12	3315.96	554.108	0.605465	0.0909061	0.90833	0.514114	0.165883	0.590062	65.8128
3	F0010	26	csu1-4	76040	2123.3	3112.57	520.121	0.580507	0.0986308	0.925326	0.444698	0.0988505	0.436403	57.9958
3	F0010	26	csu1-4	66534	1857.86	3044.42	508.733	0.627129	0.0902078	0.906524	0.599497	0.172111	0.537862	42.8254
3	F0010	26	csu1-4	45137	1256.23	2222.97	370.852	0.580742	0.114783	0.902035	0.541817	0.124565	0.374862	28.5403
3	F0010	26	csu1-4	62672	1744.25	2752.96	459.269	0.571121	0.103916	0.865096	0.553318	0.219426	0.57853	34.9502
3	F0010	26	csu1-4	62852	1749.26	3231.86	539.163	0.593593	0.0756178	0.927846	0.497682	0.1189	0.468374	31.5418
3	F0010	26	csu1-4	80186	2231.69	3388.38	565.275	0.62152	0.0877656	0.905885	0.626053	0.13887	0.322356	41.8098
3	F0010	26	csu1-4	65078	1817.21	2238.42	374.047	0.652352	0.163216	0.888618	0.619462	0.161166	0.481876	50.8989
3	F0010	26	csu1-4	65655	1833.32	3041.69	508.277	0.621498	0.0891757	0.911187	0.586288	0.147908	0.491638	45.5326
3	F0010	26	csu1-4	55000	1535.79	2558.89	427.599	0.622609	0.105552	0.904949	0.560917	0.156961	0.440973	29.2332
3	F0010	26	csu1-4	79452	2218.58	3570.41	596.628	0.594269	0.078321	0.899842	0.85901	0.15345	0.267845	36.0326
3	F0010	26	csu1-4	52036	1453.03	2445.07	408.579	0.533938	0.109378	0.889328	0.573602	0.195473	0.60609	28.8382
3	F0010	26	csu1-4	73193	2043.81	3198.12	534.416	0.579068	0.0899269	0.893656	0.558705	0.166844	0.449318	40.8905
3	F0010	26	csu1-4	81669	2280.49	3374.3	563.856	0.625404	0.0901365	0.876227	0.504925	0.140666	0.413961	46.6077
3	F0010	26	csu1-4	67335	1880.23	2965.4	495.528	0.563746	0.096224	0.900311	0.615791	0.178195	0.486341	64.8091
3	F0010	27	csu1-4	69303	1935.18	3107.85	519.332	0.57252	0.0901656	0.923477	0.466146	0.140633	0.550719	40.1458
3	F0010	27	csu1-4	79733	2226.43	3532.99	590.374	0.541499	0.0802718	0.8259	0.372862	0.199976	0.556047	51.2265
3	F0010	27	csu1-4	86964	2428.34	3797.44	634.565	0.611772	0.0757822	0.860725	0.464105	0.171011	0.520633	44.6265
3	F0010	27	csu1-4	80385	2244.63	3085.67	515.626	0.572685	0.106093	0.914123	0.676711	0.119992	0.360426	39.2384
3	F0010	27	csu1-4	75833	2117.52	3019.65	504.593	0.640942	0.10451	0.901585	0.514605	0.157889	0.330212	62.6693
3	F0010	27	csu1-4	90665	2531.68	3904.92	652.525	0.6351	0.074718	0.882954	0.710368	0.183016	0.622844	86.2253
3	F0010	27	csu1-4	85833	2396.76	3081.42	514.915	0.607938	0.113596	0.896111	0.610393	0.165185	0.560546	65.5504
3	F0010	27	csu1-4	76117	2125.45	3439.66	574.778	0.619366	0.0808464	0.916458	0.443736	0.119262	0.382943	48.028
3	F0010	27	csu1-4	56653	1581.95	2430.14	406.084	0.590301	0.120551	0.868469	0.435208	0.203696	0.517782	44.5682
3	F0010	27	csu1-4	77600	2166.86	3542.49	591.961	0.562653	0.0777061	0.852225	0.449498	0.20864	0.293821	55.8062
3	F0010	27	csu1-4	78676	2196.91	3669.18	613.132	0.642132	0.0734368	0.926009	0.550347	0.112638	0.399656	47.9354
3	F0010	27	csu1-4	92424	2580.8	3928.98	656.546	0.648508	0.0752376	0.904938	0.681202	0.126167	0.260293	49.4111
3	F0010	27	csu1-4	75933	2120.32	2839.12	474.426	0.596128	0.118379	0.906518	0.748716	0.166792	0.567755	43.1446
3	F0010	27	csu1-4	73617	2055.64	3617.67	604.524	0.620774	0.0706856	0.933028	0.693662	0.110129	0.37731	45.193
3	F0010	27	csu1-4	66093	1845.55	2844.98	475.405	0.599603	0.102614	0.907771	0.733239	0.151195	0.364421	24.9445
3	F0010	27	csu1-4	91474	2554.28	3757	627.807	0.616626	0.0814377	0.873015	0.825871	0.162871	0.315077	33.9787
3	F0010	27	csu1-4	66445	1849.26	2950.39	492.206	0.544453	0.0959209	0.896433	0.393578	0.167905	0.614744	45.5131
3	F0010	27	csu1-4	82925	2307.92	3616.67	603.36	0.592389	0.0796668	0.885034	0.618921	0.146987	0.365389	38.5522
3	F0010	27	csu1-4	90930	2530.71	3919.14	653.82	0.642279	0.0743936	0.868911	0.557562	0.196243	0.47503	50.4582
3	F0010	27	csu1-4	73584	2047.95	3078.11	513.513	0.541023	0.0975947	0.896785	0.473301	0.164941	0.691342	59.5895

## Sheet: rha1a-1
Supp Table 4. Raw data used for morphological analysis. Run F0008 was used for plots drawing and data statistical analysis.
B.
Replicate	Run	Day	Line	AREA_PX	AREA_MM	PERIMETER_PX	PERIMETER_MM	COMPACTNESS	ROUNDNESS	ROUNDNESS2	ISOTROPY	ECCENTRICITY	RMS	SOL
1	F0008	10	Col-0	1117	31.1906	231.865	38.7454	0.713282	0.261091	0.93463	0.809799	0.196721	0.254936	4.90242
1	F0008	10	Col-0	966	26.9741	241.966	40.4332	0.676471	0.207339	0.926542	0.78521	0.213554	0.56018	5.21843
1	F0008	10	Col-0	1177	32.866	216.551	36.1864	0.744937	0.315402	0.905624	0.804446	0.186441	0.24003	4.04503
1	F0008	10	Col-0	1676	46.7998	314.25	52.5122	0.650621	0.213272	0.911257	0.796538	0.196475	0.524163	3.91468
1	F0008	10	Col-0	1496	41.7736	257.279	42.9922	0.680929	0.284009	0.897744	0.789826	0.25484	0.222582	3.2754
1	F0008	10	Col-0	1647	45.99	332.434	55.5507	0.610679	0.187281	0.896662	0.802883	0.187012	0.395052	7.34669
1	F0008	10	Col-0	1218	34.0108	228.551	38.1917	0.716049	0.293015	0.903302	0.781416	0.21438	0.625068	3.90887
1	F0008	10	Col-0	1354	37.8084	259.421	43.3502	0.683148	0.252823	0.912851	0.801927	0.188406	0.378881	5.08789
1	F0008	10	Col-0	1027	28.6774	208.551	34.8496	0.744743	0.296725	0.925007	0.804119	0.183293	0.363369	2.83934
1	F0008	10	Col-0	1161	32.4192	254.593	42.5433	0.676968	0.225086	0.932576	0.802448	0.172036	0.320982	5.1068
1	F0008	10	Col-0	1501	41.9132	305.463	51.0439	0.653461	0.20215	0.934147	0.806182	0.159413	0.470808	4.37109
1	F0008	10	Col-0	905	25.2708	221.723	37.0506	0.689787	0.231333	0.925186	0.798612	0.201724	0.494501	4.24751
1	F0008	10	Col-0	1064	29.7106	235.037	39.2754	0.680307	0.242036	0.913331	0.74356	0.253109	0.679989	5.28665
1	F0008	10	Col-0	1180	32.9497	256.936	42.9349	0.686446	0.224617	0.919929	0.806676	0.185881	0.329447	3.69153
1	F0008	10	Col-0	1387	38.7299	263.179	43.978	0.677908	0.251643	0.916846	0.759357	0.193653	0.471448	3.63446
1	F0008	10	Col-0	974	27.1975	231.865	38.7454	0.702742	0.227666	0.927374	0.807658	0.19429	0.577676	3.57392
1	F0008	10	Col-0	1286	35.9096	243.037	40.6122	0.69401	0.273595	0.926585	0.747222	0.220937	0.601589	6.87092
1	F0008	10	Col-0	973	27.1696	178.752	29.8701	0.776536	0.382666	0.923231	0.801135	0.172291	0.399243	4.20966
1	F0008	10	Col-0	926	25.8572	212.652	35.5348	0.635117	0.257325	0.915193	0.740386	0.24226	0.627245	5.75486
1	F0008	10	Col-0	1384	38.6461	280.593	46.888	0.659362	0.220898	0.913133	0.781536	0.226954	0.540328	3.44003
1	F0008	11	Col-0	1693	47.2745	316.978	52.968	0.656711	0.211743	0.89028	0.778327	0.237741	0.757403	5.33077
1	F0008	11	Col-0	1489	41.5781	318.877	53.2854	0.638508	0.184017	0.920754	0.806764	0.172886	0.659935	11.0034
1	F0008	11	Col-0	1695	47.3303	322.777	53.937	0.676107	0.204444	0.8649	0.771332	0.258432	0.769165	6.38112
1	F0008	11	Col-0	2580	72.0427	410.919	68.6659	0.600559	0.192007	0.87901	0.752499	0.25828	0.780491	8.37558
1	F0008	11	Col-0	2244	62.6604	375.605	62.7649	0.629453	0.19988	0.845937	0.735361	0.350866	0.7679	5.99643
1	F0008	11	Col-0	2360	65.8995	411.546	68.7707	0.549476	0.175099	0.897706	0.780279	0.246015	0.676059	7.27161
1	F0008	11	Col-0	1735	48.4473	331.019	55.3144	0.607493	0.198977	0.908652	0.770719	0.212666	0.649319	6.35447
1	F0008	11	Col-0	2023	56.4893	311.22	52.0059	0.684602	0.262464	0.88985	0.786555	0.234979	0.685332	5.98122
1	F0008	11	Col-0	1599	44.6497	284.149	47.4823	0.673263	0.248866	0.918616	0.766314	0.242995	0.797802	5.29331
1	F0008	11	Col-0	1798	50.2065	330.635	55.2501	0.620428	0.206682	0.888369	0.772468	0.307568	0.816071	5.67353
1	F0008	11	Col-0	2264	63.2188	402.233	67.2144	0.629939	0.175846	0.894983	0.7582	0.285945	0.806088	8.90636
1	F0008	11	Col-0	1356	37.8643	287.22	47.9955	0.622304	0.206557	0.905996	0.783817	0.229091	0.720711	4.03835
1	F0008	11	Col-0	1638	45.7387	300.149	50.1559	0.63785	0.228481	0.916951	0.793554	0.208225	0.613405	3.61966
1	F0008	11	Col-0	1808	50.4857	342.534	57.2386	0.637968	0.193643	0.910687	0.784893	0.209248	0.710111	4.88717
1	F0008	11	Col-0	2047	57.1594	362.09	60.5065	0.636307	0.196198	0.879934	0.752654	0.288317	0.783191	4.5022
1	F0008	11	Col-0	1507	42.0807	259.907	43.4313	0.69898	0.280342	0.911421	0.790164	0.247499	0.6049	4.03716
1	F0008	11	Col-0	1962	54.7859	368.333	61.5497	0.64881	0.18173	0.912949	0.789152	0.214706	0.669951	8.48165
1	F0008	11	Col-0	1480	41.3268	260.593	43.5459	0.718796	0.273871	0.905051	0.780178	0.249038	0.701249	3.80068
1	F0008	11	Col-0	1483	41.4106	275.321	46.007	0.660873	0.245851	0.921594	0.782434	0.196535	0.727663	8.01146
1	F0008	11	Col-0	1937	54.0878	360.191	60.1891	0.61453	0.187618	0.898927	0.786313	0.244524	0.762577	5.16262
1	F0008	12	Col-0	2494	69.6412	398.333	66.5628	0.642452	0.197521	0.848062	0.712887	0.378512	0.845318	7.74699
1	F0008	12	Col-0	2271	63.4143	372.09	62.1775	0.663647	0.206125	0.869644	0.755283	0.309257	0.834516	6.77059
1	F0008	12	Col-0	2487	69.4458	418.174	69.8782	0.5885	0.17872	0.833497	0.667984	0.452471	0.895374	10.2935
1	F0008	12	Col-0	3754	104.825	497.63	83.1555	0.629338	0.190499	0.83431	0.71606	0.385465	0.859384	6.64997
1	F0008	12	Col-0	3203	89.439	457.144	76.3903	0.622183	0.192602	0.809684	0.636304	0.422939	0.887172	9.02279
1	F0008	12	Col-0	3458	96.5595	501.973	83.8813	0.563559	0.172455	0.81604	0.698835	0.379836	0.867249	8.55523
1	F0008	12	Col-0	2699	75.3656	437.789	73.156	0.574867	0.176963	0.876537	0.751904	0.312252	0.832239	11.2175
1	F0008	12	Col-0	2745	76.65	352.191	58.8523	0.71022	0.278097	0.897216	0.77605	0.251611	0.780485	4.98689
1	F0008	12	Col-0	2249	62.8	343.019	57.3197	0.686508	0.240194	0.876061	0.73219	0.388766	0.883506	4.27034
1	F0008	12	Col-0	2474	69.0828	386.919	64.6554	0.618036	0.207668	0.825194	0.702977	0.444033	0.893515	5.62813
1	F0008	12	Col-0	3081	86.0323	445.446	74.4354	0.648222	0.195125	0.839662	0.711097	0.43789	0.885524	11.1084
1	F0008	12	Col-0	1959	54.7022	359.019	59.9933	0.640824	0.190989	0.836721	0.720912	0.413147	0.791324	5.73558
1	F0008	12	Col-0	2507	70.0042	359.99	60.1555	0.617792	0.243099	0.880917	0.760723	0.292732	0.842648	6.43359
1	F0008	12	Col-0	2662	74.3324	404.333	67.5654	0.638216	0.204616	0.866769	0.74559	0.35252	0.857286	5.23065
1	F0008	12	Col-0	2950	82.3744	446.517	74.6144	0.610261	0.185933	0.846605	0.696952	0.38003	0.871277	9.11729
1	F0008	12	Col-0	2077	57.9971	346.434	57.8902	0.656448	0.217474	0.88347	0.757836	0.305116	0.808079	4.91141
1	F0008	12	Col-0	2760	77.0689	444.517	74.2802	0.62713	0.175526	0.879648	0.720356	0.282969	0.830194	7.51304
1	F0008	12	Col-0	2148	59.9797	369.647	61.7692	0.670621	0.197547	0.836976	0.70769	0.387121	0.853717	9.78818
1	F0008	12	Col-0	2093	58.4439	355.605	59.4228	0.633091	0.20799	0.844122	0.719909	0.343558	0.847959	5.47014
1	F0008	12	Col-0	2475	69.1107	383.262	64.0443	0.597826	0.211735	0.870514	0.757355	0.300169	0.864843	5.15919
1	F0008	13	Col-0	3474	97.0063	472.801	79.0066	0.622358	0.195291	0.806719	0.653305	0.475893	0.892269	7.93207
1	F0008	13	Col-0	3283	91.6729	406.96	68.0044	0.697472	0.249101	0.833012	0.714892	0.466966	0.893234	7.50807
1	F0008	13	Col-0	3511	98.0394	508.5	84.9719	0.58791	0.170632	0.795557	0.632472	0.506113	0.917814	10.282
1	F0008	13	Col-0	5194	145.035	610.683	102.047	0.628205	0.175017	0.819024	0.714524	0.464264	0.864853	9.57432
1	F0008	13	Col-0	4341	121.216	546.742	91.3624	0.64762	0.182488	0.796618	0.695047	0.473001	0.869936	8.84957
1	F0008	13	Col-0	4538	126.717	576.156	96.2776	0.60709	0.171788	0.77442	0.657926	0.460723	0.817382	9.90392
1	F0008	13	Col-0	3553	99.2122	488.316	81.5992	0.581506	0.187242	0.835019	0.704061	0.417263	0.889889	7.94371
1	F0008	13	Col-0	3964	110.689	448.316	74.915	0.692402	0.247842	0.818454	0.415941	0.434904	0.856287	4.26337
1	F0008	13	Col-0	3222	89.9695	414.132	69.2028	0.680752	0.236079	0.826564	0.663875	0.577368	0.926546	7.45655
1	F0008	13	Col-0	3459	96.5874	480.274	80.2554	0.607695	0.188444	0.78705	0.63042	0.645357	0.929433	7.77566
1	F0008	13	Col-0	4669	130.375	575.512	96.1699	0.651549	0.177144	0.808577	0.584242	0.512635	0.884274	7.89548
1	F0008	13	Col-0	2734	76.3429	429.002	71.6877	0.642992	0.186676	0.832417	0.738857	0.432331	0.886211	7.6902
1	F0008	13	Col-0	3228	90.1371	452.274	75.5765	0.621726	0.198308	0.841455	0.605131	0.38921	0.86381	5.98544
1	F0008	13	Col-0	3495	97.5927	460.174	76.8965	0.643173	0.207402	0.814068	0.681785	0.493779	0.900476	4.91016
1	F0008	13	Col-0	4155	116.022	531.914	88.8845	0.629641	0.184543	0.825181	0.70874	0.414774	0.850893	9.15162
1	F0008	13	Col-0	3119	87.0934	365.262	61.0365	0.72518	0.293776	0.836887	0.734761	0.382051	0.765153	4.46425
1	F0008	13	Col-0	4099	114.458	536.357	89.6271	0.668352	0.179052	0.841647	0.727256	0.427632	0.888154	11.3823
1	F0008	13	Col-0	3009	84.0218	440.86	73.6691	0.671652	0.19455	0.815828	0.69369	0.544802	0.908609	8.29644
1	F0008	13	Col-0	3177	88.713	448.416	74.9318	0.686325	0.198547	0.815231	0.649991	0.547964	0.915228	6.34687
1	F0008	13	Col-0	3708	103.54	500.701	83.6687	0.627305	0.185863	0.803135	0.571308	0.486699	0.872098	8.83522
1	F0008	14	Col-0	4527	126.41	519.044	86.7339	0.648103	0.21116	0.782013	0.608445	0.58794	0.907155	8.57279
1	F0008	14	Col-0	4306	120.239	583.813	97.5571	0.669569	0.158758	0.839346	0.665742	0.431212	0.858991	9.951
1	F0008	14	Col-0	4730	132.078	551.387	92.1386	0.619921	0.195505	0.791224	0.675762	0.566633	0.90596	5.89619
1	F0008	14	Col-0	7167	200.128	744.909	124.477	0.593737	0.162308	0.806332	0.679402	0.428006	0.80119	8.23901
1	F0008	14	Col-0	5809	162.208	658.482	110.035	0.606241	0.168354	0.803123	0.702886	0.487538	0.895572	7.16406
1	F0008	14	Col-0	6147	171.646	725.595	121.249	0.552788	0.146718	0.803905	0.646014	0.454596	0.85355	10.9972
1	F0008	14	Col-0	4872	136.043	583.914	97.5739	0.594872	0.179564	0.815151	0.704515	0.506753	0.895752	5.65599
1	F0008	14	Col-0	5729	159.974	653.654	109.228	0.607336	0.168497	0.84508	0.622767	0.326049	0.784583	6.91238
1	F0008	14	Col-0	4502	125.712	478.073	79.8876	0.724843	0.247529	0.790309	0.642319	0.657199	0.929562	5.47512
1	F0008	14	Col-0	4669	130.375	592.399	98.9918	0.603074	0.167188	0.762831	0.552742	0.547635	0.886998	7.65067
1	F0008	14	Col-0	5887	164.386	702.524	117.394	0.585655	0.149893	0.81687	0.583942	0.431152	0.857129	9.46085
1	F0008	14	Col-0	3722	103.931	481.487	80.4581	0.639409	0.201751	0.837317	0.689038	0.352881	0.714622	6.20742
1	F0008	14	Col-0	4174	116.553	552.6	92.3413	0.602831	0.171767	0.825363	0.556938	0.419982	0.853148	6.92381
1	F0008	14	Col-0	4934	137.775	561.127	93.7662	0.722401	0.196919	0.755494	0.588777	0.73131	0.934685	6.27807
1	F0008	14	Col-0	5711	159.471	636.34	106.335	0.649568	0.177232	0.793269	0.681633	0.506761	0.863869	9.02276
1	F0008	14	Col-0	3905	109.041	518.215	86.5955	0.737767	0.18273	0.860362	0.78461	0.435335	0.868076	10.6571
1	F0008	14	Col-0	5561	155.283	651.411	108.853	0.672756	0.164684	0.830853	0.611959	0.475113	0.871726	9.59558
1	F0008	14	Col-0	4154	115.994	520.701	87.0108	0.653761	0.192531	0.792454	0.627113	0.501396	0.835069	4.78599
1	F0008	14	Col-0	4170	116.441	511.186	85.4208	0.672147	0.200534	0.778931	0.602294	0.557528	0.887439	6.60815
1	F0008	14	Col-0	5130	143.248	568.014	94.9171	0.65342	0.199806	0.801537	0.683422	0.528443	0.909729	6.88967
1	F0008	15	Col-0	6206	173.293	712.181	119.008	0.587133	0.153759	0.819116	0.678604	0.443107	0.833489	6.25346
1	F0008	15	Col-0	6105	170.473	733.051	122.495	0.628992	0.142767	0.871762	0.776171	0.325763	0.760735	10.1558
1	F0008	15	Col-0	6626	185.021	732.281	122.367	0.583121	0.155276	0.810727	0.619735	0.394228	0.841144	12.6924
1	F0008	15	Col-0	9842	274.823	975.803	163.06	0.562271	0.129888	0.840969	0.758037	0.291341	0.668019	10.4044
1	F0008	15	Col-0	8269	230.899	842.791	140.833	0.579671	0.146293	0.837754	0.689616	0.362538	0.773583	10.7394
1	F0008	15	Col-0	8797	245.643	902.489	150.809	0.575343	0.135725	0.814982	0.74178	0.402542	0.726722	12.5297
1	F0008	15	Col-0	7001	195.492	746.465	124.737	0.574606	0.157889	0.838779	0.654792	0.377933	0.833396	9.65576
1	F0008	15	Col-0	8075	225.482	825.051	137.869	0.578356	0.14907	0.878463	0.525092	0.23528	0.645149	10.2717
1	F0008	15	Col-0	6535	182.48	613.47	102.513	0.680942	0.218207	0.842503	0.683343	0.383731	0.854961	11.7412
1	F0008	15	Col-0	6974	194.739	762.222	127.37	0.57914	0.150844	0.835657	0.642769	0.37541	0.800108	8.53685
1	F0008	15	Col-0	8802	245.783	839.477	140.279	0.585356	0.156954	0.845748	0.500476	0.321379	0.750302	7.21472
1	F0008	15	Col-0	5279	147.408	605.855	101.24	0.622524	0.180728	0.819392	0.694654	0.413897	0.797891	5.15723
1	F0008	15	Col-0	5749	160.532	672.624	112.398	0.595813	0.159682	0.889535	0.667805	0.257908	0.707965	8.19082
1	F0008	15	Col-0	7212	201.384	734.624	122.758	0.639078	0.167933	0.840156	0.533676	0.376421	0.845637	8.12035
1	F0008	15	Col-0	8092	225.957	870.507	145.465	0.609567	0.13419	0.83689	0.740027	0.346127	0.746319	11.5714
1	F0008	15	Col-0	5710	159.443	638.884	106.76	0.654817	0.175793	0.85887	0.781473	0.34908	0.766984	7.72329
1	F0008	15	Col-0	7823	217.725	745.495	124.369	0.630734	0.176886	0.843134	0.691862	0.318473	0.660226	7.73565
1	F0008	15	Col-0	5674	157.916	657.553	109.698	0.583325	0.164906	0.820594	0.699527	0.356891	0.723138	8.53014
1	F0008	15	Col-0	5772	160.643	636.784	106.233	0.622385	0.178876	0.812461	0.475971	0.423963	0.859495	7.13947
1	F0008	15	Col-0	6967	193.902	786.909	131.278	0.604459	0.141386	0.825623	0.740775	0.377672	0.822764	9.85273
1	F0008	16	Col-0	8587	239.779	893.762	149.35	0.580831	0.135085	0.860555	0.777762	0.259674	0.626208	12.9136
1	F0008	16	Col-0	8652	241.594	891.519	148.976	0.616459	0.136793	0.877835	0.607992	0.236294	0.568122	11.7616
1	F0008	16	Col-0	9450	263.877	830.708	138.814	0.559867	0.172086	0.861135	0.576463	0.228334	0.646607	11.8049
1	F0008	16	Col-0	13529	377.777	1174.56	196.272	0.558819	0.123233	0.89603	0.734027	0.168105	0.510278	11.1849
1	F0008	16	Col-0	11563	322.88	989.318	165.318	0.569746	0.14846	0.860997	0.745082	0.234275	0.564317	8.3647
1	F0008	16	Col-0	11649	325.281	1211.08	202.376	0.52751	0.0998047	0.878215	0.640435	0.225396	0.625806	14.0112
1	F0008	16	Col-0	9814	274.041	895.034	149.563	0.5755	0.153949	0.861159	0.724187	0.244173	0.678967	9.85541
1	F0008	16	Col-0	11423	318.97	1104.27	184.527	0.599821	0.117717	0.8675	0.619415	0.251099	0.597991	14.4302
1	F0008	16	Col-0	9200	256.049	830.021	138.47	0.649076	0.16781	0.871531	0.673579	0.27639	0.701718	9.84793
1	F0008	16	Col-0	9329	259.639	965.217	161.025	0.568911	0.125833	0.862604	0.472614	0.237462	0.516801	11.958
1	F0008	16	Col-0	12398	345.054	1021.5	170.415	0.60375	0.149308	0.862271	0.605334	0.238369	0.564048	13.7578
1	F0008	16	Col-0	7294	203.002	825.921	137.786	0.61181	0.134369	0.856775	0.575767	0.258429	0.544577	9.41102
1	F0008	16	Col-0	8081	225.65	740.08	123.67	0.634401	0.185403	0.858551	0.625245	0.271913	0.644526	14.6437
1	F0008	16	Col-0	9895	276.303	838.749	140.158	0.63814	0.176751	0.856528	0.748128	0.309431	0.736765	7.97989
1	F0008	16	Col-0	11520	321.679	985.703	164.714	0.614958	0.148995	0.858893	0.579433	0.236312	0.485005	11.1253
1	F0008	16	Col-0	7379	206.048	751.495	125.577	0.649617	0.164193	0.864219	0.789259	0.25483	0.577064	7.48408
1	F0008	16	Col-0	10861	302.277	928.59	154.914	0.640389	0.158282	0.850565	0.625963	0.257982	0.454823	11.2789
1	F0008	16	Col-0	8173	227.466	830.749	138.592	0.586383	0.148817	0.858394	0.593619	0.243444	0.489613	8.20763
1	F0008	16	Col-0	7962	221.594	805.294	134.345	0.593603	0.154285	0.856036	0.555799	0.274262	0.657649	8.49033
1	F0008	16	Col-0	9316	259.278	840.164	140.162	0.600412	0.165849	0.870806	0.616728	0.246779	0.669548	9.72531
1	F0008	17	Col-0	11592	323.689	988.732	165.22	0.562664	0.149008	0.898476	0.682499	0.170097	0.30336	13.8026
1	F0008	17	Col-0	12219	341.197	969.845	162.064	0.608728	0.163245	0.89142	0.567309	0.191496	0.48524	10.9031
1	F0008	17	Col-0	12337	344.492	1054.57	176.223	0.563539	0.139401	0.859937	0.549449	0.213173	0.398433	17.2263
1	F0008	17	Col-0	18440	514.91	1434.7	239.744	0.564501	0.112576	0.902219	0.562599	0.143272	0.465551	17.4343
1	F0008	17	Col-0	15482	432.312	1134.31	189.547	0.561308	0.151207	0.887564	0.475302	0.176259	0.157635	13.1379
1	F0008	17	Col-0	15374	429.296	1351.65	225.865	0.524173	0.105747	0.897028	0.599428	0.16621	0.5213	13.5252
1	F0008	17	Col-0	13353	372.863	1094.27	182.856	0.577877	0.140132	0.881974	0.511853	0.200105	0.303818	12.2232
1	F0008	17	Col-0	15480	432.256	1189.87	198.831	0.580166	0.137399	0.886928	0.550122	0.192828	0.60997	21.284
1	F0008	17	Col-0	12733	355.55	974.046	162.766	0.623433	0.168648	0.894533	0.720447	0.225701	0.642441	10.1218
1	F0008	17	Col-0	12547	350.356	1152.9	192.653	0.547689	0.118623	0.869064	0.505541	0.213075	0.402074	18.1341
1	F0008	17	Col-0	16305	455.293	1151.83	192.474	0.589693	0.154439	0.891536	0.612331	0.171216	0.35715	13.4904
1	F0008	17	Col-0	10021	279.821	995.502	166.352	0.603966	0.127068	0.892967	0.572279	0.18614	0.357533	12.2243
1	F0008	17	Col-0	11008	307.382	907.377	151.626	0.616384	0.168013	0.87954	0.655554	0.1985	0.433636	10.5633
1	F0008	17	Col-0	12998	362.95	986.146	164.788	0.616691	0.167959	0.885342	0.731451	0.23976	0.648248	9.10417
1	F0008	17	Col-0	15274	426.504	1330.82	222.385	0.577467	0.108373	0.898602	0.624465	0.156973	0.477478	16.1068
1	F0008	17	Col-0	10166	283.87	758.423	126.735	0.651207	0.222094	0.899223	0.715724	0.161338	0.448528	10.7122
1	F0008	17	Col-0	13915	388.556	1089.26	182.019	0.579671	0.147377	0.895124	0.619911	0.17111	0.497213	20.2631
1	F0008	17	Col-0	10788	301.239	1015.26	169.653	0.572763	0.131522	0.865503	0.693526	0.230132	0.600446	9.85132
1	F0008	17	Col-0	10898	304.31	1056.13	176.483	0.568522	0.122779	0.894171	0.821898	0.177402	0.281195	10.7326
1	F0008	17	Col-0	11932	333.183	1079.3	180.355	0.559951	0.128718	0.902413	0.540839	0.167766	0.50599	16.8958
1	F0008	18	Col-0	15652	437.059	1126.7	188.275	0.567122	0.15494	0.89795	0.459441	0.154081	0.389551	13.3433
1	F0008	18	Col-0	15951	445.408	1121.73	187.444	0.592445	0.159303	0.880255	0.709173	0.183616	0.516601	18.6895
1	F0008	18	Col-0	17002	474.755	1162.66	194.284	0.549409	0.158055	0.881571	0.505408	0.188675	0.379496	19.2439
1	F0008	18	Col-0	23414	653.801	1550.26	259.054	0.565064	0.122427	0.903717	0.541762	0.149497	0.367644	13.5857
1	F0008	18	Col-0	20501	572.46	1338.38	223.648	0.553363	0.143822	0.881261	0.588943	0.182355	0.467764	13.4445
1	F0008	18	Col-0	20123	561.905	1402.12	234.299	0.526656	0.128627	0.893777	0.627049	0.154127	0.431628	21.1253
1	F0008	18	Col-0	17965	501.646	1293.51	216.15	0.578657	0.134927	0.896831	0.635638	0.155215	0.345731	18.4679
1	F0008	18	Col-0	20982	585.891	1397.11	233.461	0.561001	0.135082	0.904237	0.435828	0.154888	0.533236	20.5723
1	F0008	18	Col-0	17100	477.492	1316.24	219.947	0.580941	0.124033	0.896003	0.424849	0.183755	0.556846	15.1509
1	F0008	18	Col-0	16964	473.694	1434.36	239.687	0.560293	0.103615	0.87946	0.473335	0.217039	0.485302	22.2233
1	F0008	18	Col-0	22461	627.19	1393.01	232.776	0.62083	0.145456	0.886848	0.625301	0.172232	0.434109	12.7432
1	F0008	18	Col-0	13801	385.372	1096.21	183.181	0.624225	0.144322	0.892911	0.548362	0.177199	0.494859	14.4779
1	F0008	18	Col-0	15120	422.203	1099.93	183.802	0.597463	0.157048	0.882075	0.739638	0.199956	0.387628	17.6778
1	F0008	18	Col-0	17627	492.208	1206.94	201.684	0.609467	0.152061	0.891241	0.667411	0.187224	0.629807	11.8482
1	F0008	18	Col-0	20470	571.594	1551.9	259.328	0.574984	0.106807	0.887686	0.537021	0.222288	0.545865	21.9297
1	F0008	18	Col-0	14328	400.088	1250.15	208.905	0.626388	0.115204	0.891044	0.488357	0.192843	0.605197	15.2212
1	F0008	18	Col-0	17873	499.077	1437.19	240.159	0.563924	0.108737	0.894716	0.417317	0.15969	0.552629	14.0997
1	F0008	18	Col-0	14902	416.116	1257.65	210.158	0.57417	0.118395	0.892258	0.609646	0.191671	0.698608	13.8924
1	F0008	18	Col-0	14904	416.172	1274.92	213.044	0.575266	0.115224	0.904569	0.661413	0.143671	0.464053	12.872
1	F0008	18	Col-0	15072	420.863	1185.04	198.024	0.561738	0.13487	0.899505	0.436345	0.166992	0.411714	15.5425
1	F0008	19	Col-0	21579	602.561	1363.01	227.763	0.61365	0.145964	0.8746	0.593383	0.212851	0.468501	17.9287
1	F0008	19	Col-0	20929	584.411	1531.62	255.938	0.598296	0.112114	0.867028	0.415766	0.239797	0.560632	12.1852
1	F0008	19	Col-0	23492	655.979	1358.86	227.071	0.584931	0.159874	0.854269	0.565348	0.24011	0.357159	23.7532
1	F0008	19	Col-0	30547	852.979	1886.35	315.216	0.594728	0.107878	0.867452	0.660395	0.190698	0.334211	22.0657
1	F0008	19	Col-0	27353	763.792	1808.65	302.232	0.560788	0.105076	0.880373	0.624859	0.20579	0.528193	16.5095
1	F0008	19	Col-0	25989	725.704	1715.34	286.639	0.555143	0.110994	0.884283	0.549905	0.178323	0.359727	19.6158
1	F0008	19	Col-0	23374	652.684	1556.79	260.144	0.575402	0.121195	0.889544	0.475299	0.181272	0.467165	18.0756
1	F0008	19	Col-0	27189	759.212	1769.2	295.639	0.551725	0.109157	0.848559	0.476489	0.221619	0.277844	17.7655
1	F0008	19	Col-0	21588	602.813	1526.34	255.057	0.560917	0.116444	0.865782	0.520054	0.229587	0.576581	15.529
1	F0008	19	Col-0	22638	632.132	1681.11	280.92	0.570715	0.100659	0.858424	0.608014	0.265963	0.576344	24.1894
1	F0008	19	Col-0	30028	838.487	1754.75	293.225	0.626759	0.122547	0.885937	0.573646	0.189737	0.359999	18.8827
1	F0008	19	Col-0	18706	522.337	1175.18	196.377	0.663333	0.170208	0.868313	0.622596	0.242858	0.513311	20.0227
1	F0008	19	Col-0	20620	575.783	1478.99	247.144	0.582272	0.118459	0.886442	0.481147	0.191033	0.467344	18.522
1	F0008	19	Col-0	22121	617.696	1419.21	237.154	0.571336	0.138014	0.878569	0.73096	0.193931	0.572283	18.4585
1	F0008	19	Col-0	27305	762.451	1778.8	297.243	0.595828	0.108443	0.87531	0.614856	0.261466	0.613059	22.9145
1	F0008	19	Col-0	18447	515.105	1528.99	255.499	0.604522	0.0991578	0.867192	0.57687	0.258033	0.621044	13.229
1	F0008	19	Col-0	24372	680.552	1599.17	267.227	0.571777	0.11976	0.889955	0.483497	0.188016	0.496207	12.3217
1	F0008	19	Col-0	19105	533.479	1418.7	237.07	0.561268	0.119281	0.890911	0.518944	0.240658	0.728526	17.4867
1	F0008	19	Col-0	19075	532.641	1284.3	214.61	0.593036	0.145326	0.897254	0.595855	0.17855	0.43787	14.6706
1	F0008	19	Col-0	18922	528.369	1291.07	215.741	0.624385	0.142653	0.854528	0.529415	0.253888	0.612375	18.7726
1	F0008	20	Col-0	27198	759.464	1666.23	278.432	0.640827	0.123106	0.861667	0.536717	0.23613	0.548549	22.4267
1	F0008	20	Col-0	26993	753.739	1706.91	285.231	0.611753	0.116423	0.845335	0.54014	0.26123	0.434535	17.0297
1	F0008	20	Col-0	29845	833.377	1812.35	302.85	0.595435	0.114182	0.837784	0.646826	0.263755	0.272425	31.8521
1	F0008	20	Col-0	38865	1085.25	2167.43	362.185	0.608359	0.103963	0.867422	0.775083	0.186243	0.376413	26.0916
1	F0008	20	Col-0	35305	982.589	2172.68	362.464	0.572251	0.0939837	0.856008	0.697065	0.225851	0.466088	21.9346
1	F0008	20	Col-0	32911	915.96	1960.23	327.021	0.565365	0.10763	0.867543	0.433	0.19489	0.47024	22.5774
1	F0008	20	Col-0	30886	859.601	2023.19	337.523	0.594728	0.0948199	0.861009	0.554794	0.226769	0.367042	18.4069
1	F0008	20	Col-0	34041	947.41	1945.26	324.523	0.57258	0.113046	0.823759	0.542704	0.259748	0.419871	29.3176
1	F0008	20	Col-0	27092	756.504	1728.61	288.857	0.537646	0.113935	0.841312	0.495437	0.237525	0.496908	17.3703
1	F0008	20	Col-0	28584	798.166	2204.68	368.41	0.560009	0.0738992	0.846133	0.659221	0.252127	0.368449	34.6356
1	F0008	20	Col-0	38673	1079.89	2310.77	386.137	0.60168	0.0910134	0.873135	0.690438	0.190287	0.254885	27.4326
1	F0008	20	Col-0	23606	659.162	1771.1	295.956	0.638656	0.0945688	0.883336	0.68394	0.203229	0.4331	16.9204
1	F0008	20	Col-0	25989	725.704	1545.29	258.223	0.573747	0.136766	0.874229	0.57603	0.218236	0.58797	13.4851
1	F0008	20	Col-0	27744	774.71	1604.93	268.189	0.550924	0.135353	0.846428	0.388666	0.237732	0.466066	30.1768
1	F0008	20	Col-0	33874	945.881	1971.06	329.371	0.602869	0.109566	0.838887	0.586934	0.304031	0.5206	17.1863
1	F0008	20	Col-0	22715	634.283	1680.85	280.876	0.598708	0.101033	0.856769	0.520821	0.275547	0.669528	13.8059
1	F0008	20	Col-0	30780	859.486	1822.27	304.507	0.560248	0.116481	0.86293	0.602915	0.20618	0.378959	14.6713
1	F0008	20	Col-0	24060	671.84	1565.21	261.552	0.55186	0.123412	0.872322	0.454126	0.210313	0.614631	13.3149
1	F0008	20	Col-0	24797	692.419	1506.6	251.759	0.597	0.137281	0.873498	0.595408	0.194212	0.307209	18.8674
1	F0008	20	Col-0	25065	699.903	1718.37	287.145	0.63353	0.106671	0.876713	0.653131	0.188036	0.468388	19.9986
1	F0008	21	Col-0	34648	967.494	1812.31	302.843	0.628057	0.132563	0.865732	0.656354	0.205239	0.345404	38.369
1	F0008	21	Col-0	34699	968.918	1886.35	315.216	0.594365	0.122541	0.859463	0.41132	0.228788	0.462148	24.8722
1	F0008	21	Col-0	38964	1088.01	1767.06	295.281	0.600499	0.15681	0.851197	0.501574	0.261862	0.357271	36.6499
1	F0008	21	Col-0	48574	1356.36	2463.54	411.665	0.600606	0.100576	0.89181	0.590815	0.183611	0.450662	30.2414
1	F0008	21	Col-0	45411	1263.85	2286.83	381.506	0.577711	0.10912	0.855344	0.567991	0.221705	0.32387	29.1736
1	F0008	21	Col-0	43650	1214.84	2037.25	339.869	0.583907	0.132162	0.883762	0.413355	0.156365	0.484017	29.5646
1	F0008	21	Col-0	40549	1128.54	2627.83	438.394	0.582182	0.0737897	0.859532	0.525822	0.210174	0.303499	27.6052
1	F0008	21	Col-0	44161	1229.06	2043.35	340.886	0.608656	0.132912	0.846821	0.498406	0.221024	0.470005	38.6823
1	F0008	21	Col-0	36489	1018.9	1990.56	332.629	0.546046	0.115723	0.860593	0.445755	0.197144	0.500569	14.8051
1	F0008	21	Col-0	37534	1048.08	2324.87	388.493	0.582573	0.0872646	0.840914	0.67413	0.261607	0.341063	28.7058
1	F0008	21	Col-0	48697	1359.79	2651.46	443.068	0.595107	0.0870445	0.856258	0.363939	0.221073	0.315374	34.8113
1	F0008	21	Col-0	30534	852.616	1991.99	332.868	0.602784	0.0966983	0.873251	0.731339	0.191737	0.304979	18.1285
1	F0008	21	Col-0	34015	946.686	1906.25	318.015	0.568119	0.117631	0.878821	0.471023	0.201064	0.614893	22.6631
1	F0008	21	Col-0	35639	991.884	1941.14	323.835	0.546669	0.118856	0.868517	0.622949	0.233491	0.558325	24.112
1	F0008	21	Col-0	42609	1185.87	2321.09	387.222	0.591578	0.0993861	0.835663	0.597352	0.268011	0.403843	29.5977
1	F0008	21	Col-0	31276	870.456	2030.13	338.682	0.614448	0.0953613	0.85666	0.584168	0.227189	0.546206	24.0895
1	F0008	21	Col-0	40211	1119.13	2198.83	366.825	0.594433	0.104514	0.857683	0.715885	0.209535	0.308134	19.171
1	F0008	21	Col-0	30064	836.724	1813.97	302.62	0.524119	0.114815	0.862856	0.725498	0.208006	0.477909	13.2438
1	F0008	21	Col-0	33094	921.053	1883.87	314.281	0.608536	0.117181	0.866896	0.659808	0.202714	0.386744	19.1941
1	F0008	21	Col-0	31226	869.064	2194.26	366.063	0.586823	0.0814987	0.897482	0.599687	0.151247	0.412784	21.8496
1	F0008	22	Col-0	43688	1219.92	2185.81	365.257	0.602776	0.114907	0.875024	0.508185	0.198494	0.418103	33.6235
1	F0008	22	Col-0	44487	1242.23	2307.5	385.59	0.600308	0.104993	0.85373	0.471789	0.233313	0.32394	25.8319
1	F0008	22	Col-0	46836	1307.83	2538.81	424.243	0.616904	0.0913123	0.843567	0.566376	0.25791	0.507586	47.2109
1	F0008	22	Col-0	56936	1589.85	2761.54	461.463	0.576287	0.0938194	0.911413	0.504599	0.12333	0.349877	30.6956
1	F0008	22	Col-0	54923	1533.64	2385.03	398.547	0.578234	0.121332	0.849077	0.53295	0.230815	0.261065	33.3305
1	F0008	22	Col-0	54075	1509.96	2865.55	478.843	0.577737	0.0827542	0.880092	0.448744	0.164277	0.486285	42.1655
1	F0008	22	Col-0	49336	1377.63	2723.16	455.049	0.595062	0.0836041	0.84497	0.48575	0.255052	0.460979	27.9841
1	F0008	22	Col-0	51012	1424.43	2477.89	414.063	0.552706	0.104404	0.894312	0.540982	0.154225	0.372581	45.9492
1	F0008	22	Col-0	46610	1301.51	2246.73	375.435	0.558846	0.116035	0.879883	0.374883	0.173487	0.604038	26.9608
1	F0008	22	Col-0	46376	1294.98	2566.39	428.852	0.575299	0.0884826	0.846562	0.726509	0.254097	0.44588	23.1434
1	F0008	22	Col-0	55990	1563.44	2924.31	488.662	0.596425	0.0822758	0.846533	0.402269	0.237229	0.438302	35.6594
1	F0008	22	Col-0	37284	1041.1	2359.19	394.229	0.570109	0.0841792	0.856063	0.731336	0.218932	0.448805	23.3475
1	F0008	22	Col-0	41098	1147.6	2019.2	337.416	0.551821	0.126669	0.866546	0.495028	0.19281	0.4858	31.9557
1	F0008	22	Col-0	43335	1210.07	2186.22	365.324	0.545588	0.113936	0.891534	0.429595	0.168016	0.554617	24.0083
1	F0008	22	Col-0	50808	1418.74	2754.82	460.339	0.562203	0.0841311	0.850798	0.745211	0.248334	0.446398	25.3995
1	F0008	22	Col-0	38931	1087.09	2237.55	373.903	0.59679	0.0977143	0.873686	0.756098	0.190913	0.255792	23.3287
1	F0008	22	Col-0	51350	1429.14	2292.81	382.504	0.590054	0.122748	0.874275	0.554422	0.19138	0.409032	25.7994
1	F0008	22	Col-0	38208	1063.38	2152.94	359.17	0.539577	0.103585	0.878681	0.540313	0.172482	0.324865	21.9123
1	F0008	22	Col-0	41764	1162.35	2244.3	374.411	0.635039	0.104196	0.850946	0.758881	0.245342	0.392078	26.3983
1	F0008	22	Col-0	39672	1104.13	2414.27	402.766	0.590454	0.0855311	0.907911	0.556184	0.152622	0.337542	31.5628
1	F0008	23	Col-0	53246	1486.82	2646.52	442.241	0.59257	0.0955318	0.875785	0.534345	0.175585	0.451302	44.9463
1	F0008	23	Col-0	53791	1502.03	2652.13	443.18	0.576959	0.0961014	0.861504	0.731405	0.214061	0.247219	31.4662
1	F0008	23	Col-0	56597	1580.39	2767.16	462.401	0.61415	0.0928827	0.857351	0.574353	0.220281	0.421258	39.9671
1	F0008	23	Col-0	67923	1896.65	3171.15	529.91	0.581607	0.0848776	0.916165	0.381451	0.101608	0.383847	39.5495
1	F0008	23	Col-0	64966	1808.1	2635.6	439.691	0.582007	0.117527	0.855213	0.625865	0.216191	0.282818	34.357
1	F0008	23	Col-0	63459	1766.15	2985.15	498.005	0.588193	0.0894893	0.866933	0.475076	0.198166	0.448287	45.2737
1	F0008	23	Col-0	58221	1620.37	2721.69	454.052	0.578375	0.0987673	0.875728	0.390529	0.188794	0.550634	36.7126
1	F0008	23	Col-0	61151	1701.92	2822.62	470.891	0.54104	0.0964512	0.897255	0.565816	0.138563	0.37396	60.787
1	F0008	23	Col-0	56274	1571.37	2728.53	455.947	0.543989	0.094986	0.879701	0.52645	0.16483	0.414329	33.9889
1	F0008	23	Col-0	54487	1521.47	2832.01	473.239	0.560151	0.0853714	0.851779	0.571943	0.239415	0.352031	28.2651
1	F0008	23	Col-0	67900	1896.01	3046.1	509.013	0.570986	0.0919586	0.854407	0.488477	0.21393	0.512175	41.32
1	F0008	23	Col-0	45788	1278.56	2504.43	418.499	0.569361	0.0917367	0.861749	0.720291	0.195596	0.357519	22.4999
1	F0008	23	Col-0	48980	1363.18	2449.92	408.714	0.548857	0.102547	0.855	0.371118	0.205706	0.260637	34.0278
1	F0008	23	Col-0	55047	1532.04	2518.49	420.154	0.565234	0.109059	0.916863	0.631596	0.142192	0.540861	40.1147
1	F0008	23	Col-0	60819	1692.68	3162.99	527.674	0.562956	0.076393	0.880865	0.76924	0.204506	0.436097	41.5153
1	F0008	23	Col-0	47221	1314.23	2814.6	469.553	0.575796	0.0749052	0.900823	0.707103	0.157775	0.192922	21.2194
1	F0008	23	Col-0	61809	1720.23	2714.5	452.853	0.574241	0.10541	0.892192	0.549742	0.179307	0.444575	33.9692
1	F0008	23	Col-0	48701	1355.42	2308.99	385.202	0.568857	0.11479	0.893604	0.546476	0.174409	0.480556	22.8109
1	F0008	23	Col-0	50463	1404.46	2724.09	454.453	0.603235	0.0854556	0.900694	0.560635	0.175367	0.406079	37.0309
1	F0008	23	Col-0	48455	1348.57	2534.88	422.887	0.596421	0.0947622	0.873588	0.503326	0.213548	0.410974	36.2321
1	F0008	24	Col-0	61532	1718.19	3053.55	510.259	0.571609	0.0829278	0.899404	0.507529	0.157338	0.43467	47.4661
1	F0008	24	Col-0	62242	1738.02	3117.74	520.984	0.572572	0.0804665	0.860493	0.654357	0.228335	0.259382	33.0381
1	F0008	24	Col-0	67911	1896.31	3110.91	519.843	0.601802	0.0881812	0.881304	0.419933	0.153246	0.368908	49.9077
1	F0008	24	Col-0	79171	2210.73	3390.79	566.612	0.612167	0.0865315	0.92782	0.523427	0.0950494	0.435736	47.5376
1	F0008	24	Col-0	74037	2067.37	3039.79	507.96	0.602338	0.100686	0.860183	0.753843	0.204015	0.294016	27.5042
1	F0008	24	Col-0	73343	2047.99	3046.97	509.158	0.628949	0.0992735	0.858924	0.645251	0.193326	0.507356	42.764
1	F0008	24	Col-0	68319	1907.71	2871.43	479.825	0.570995	0.104125	0.875029	0.549523	0.143613	0.539069	47.4773
1	F0008	24	Col-0	74606	2083.26	3521.67	588.482	0.560901	0.075594	0.86781	0.391556	0.153428	0.340753	61.4986
1	F0008	24	Col-0	65936	1835.09	3141.89	524.155	0.569076	0.0839362	0.862253	0.634489	0.182515	0.460153	40.8408
1	F0008	24	Col-0	64910	1806.54	3344.81	558.007	0.565374	0.0729084	0.874277	0.694481	0.217101	0.397957	27.9527
1	F0008	24	Col-0	76831	2138.32	3188.88	531.993	0.587806	0.0949444	0.873824	0.697285	0.174338	0.566037	56.7446
1	F0008	24	Col-0	54558	1518.43	2784.11	464.467	0.562715	0.0884493	0.871794	0.535215	0.1662	0.341928	23.4459
1	F0008	24	Col-0	58373	1629.98	2541.11	424.628	0.544829	0.113599	0.892244	0.369266	0.148732	0.346968	33.5292
1	F0008	24	Col-0	61532	1718.19	2700.13	451.201	0.562789	0.106058	0.915958	0.51816	0.138114	0.491549	43.4445
1	F0008	24	Col-0	71064	1984.36	3330.75	556.579	0.541807	0.0804963	0.908167	0.760593	0.148398	0.329267	41.5333
1	F0008	24	Col-0	56027	1564.47	2963.65	495.236	0.569948	0.0801591	0.912166	0.554207	0.143626	0.336521	24.8102
1	F0008	24	Col-0	70675	1973.49	3270.29	546.476	0.565382	0.0830432	0.911959	0.413341	0.160725	0.41676	39.7924
1	F0008	24	Col-0	57950	1618.17	2676.51	447.253	0.566095	0.101654	0.898018	0.451221	0.14207	0.348003	35.0902
1	F0008	24	Col-0	59040	1648.6	2885.04	482.1	0.577962	0.0891358	0.892423	0.46001	0.139626	0.300864	34.6843
1	F0008	24	Col-0	56368	1573.99	2910.72	486.391	0.589401	0.0836066	0.875747	0.407209	0.179231	0.467738	33.9813
1	F0008	10	rha1a-1	1674	46.744	334.676	55.9255	0.579841	0.187809	0.904933	0.790066	0.184645	0.489508	4.73178
1	F0008	10	rha1a-1	1245	34.7648	263.078	43.9612	0.637481	0.226053	0.9161	0.807537	0.194842	0.622187	5.80321
1	F0008	10	rha1a-1	1386	38.702	301.321	50.3517	0.588036	0.191829	0.905552	0.79488	0.217162	0.517039	6.7886
1	F0008	10	rha1a-1	1038	28.9846	258.451	43.188	0.587436	0.195277	0.904112	0.79942	0.196103	0.557312	5.86127
1	F0008	10	rha1a-1	1331	37.1662	299.12	49.9839	0.585055	0.186938	0.883404	0.791323	0.231768	0.444906	8.12622
1	F0008	10	rha1a-1	1424	39.7631	302.149	50.4901	0.58916	0.196009	0.905479	0.801303	0.175774	0.338747	7.16362
1	F0008	10	rha1a-1	1682	46.9673	326.291	54.5244	0.598364	0.198529	0.891184	0.786058	0.225443	0.56934	4.39715
1	F0008	10	rha1a-1	1091	30.4645	256.693	42.8943	0.59978	0.208068	0.911749	0.789281	0.196233	0.612402	6.46746
1	F0008	10	rha1a-1	1683	46.9953	336.877	56.2933	0.606705	0.186359	0.912897	0.784048	0.205221	0.617058	8.69935
1	F0008	10	rha1a-1	1610	44.9568	315.907	52.789	0.605036	0.20273	0.899442	0.78713	0.195679	0.465662	5.72422
1	F0008	10	rha1a-1	1333	37.222	296.25	49.5043	0.596154	0.190864	0.920744	0.798948	0.192574	0.369887	6.2123
1	F0008	10	rha1a-1	1055	29.4593	251.179	41.9728	0.656912	0.210134	0.916843	0.809093	0.172932	0.273442	6.84834
1	F0008	10	rha1a-1	1221	34.0946	273.563	45.7134	0.608978	0.205026	0.917076	0.802072	0.153217	0.326115	5.50696
1	F0008	10	rha1a-1	1204	33.6199	268.25	44.8254	0.61807	0.21026	0.928197	0.804107	0.168367	0.321765	5.05316
1	F0008	10	rha1a-1	1331	37.1662	298.149	49.8217	0.551824	0.188157	0.894511	0.785489	0.21177	0.510646	5.81818
1	F0008	10	rha1a-1	1569	43.812	314.392	52.5359	0.585666	0.199476	0.91398	0.793717	0.18051	0.387543	4.93563
1	F0008	10	rha1a-1	1287	35.9376	273.664	45.7302	0.665804	0.21595	0.890765	0.788725	0.331701	0.799458	5.35276
1	F0008	10	rha1a-1	1754	48.9778	346.534	57.907	0.575459	0.183547	0.906215	0.790164	0.186551	0.436645	4.93101
1	F0008	10	rha1a-1	1997	55.7632	383.99	64.166	0.56846	0.170196	0.912502	0.796507	0.172175	0.30093	7.09114
1	F0008	10	rha1a-1	1369	38.2273	322.635	53.9133	0.557637	0.165269	0.910377	0.768342	0.218333	0.618493	6.8729
1	F0008	11	rha1a-1	2366	66.067	392.919	65.658	0.623124	0.192583	0.875322	0.763856	0.252701	0.708411	7.03339
1	F0008	11	rha1a-1	1951	54.4788	322.877	53.9538	0.673223	0.235176	0.891954	0.772775	0.248423	0.773785	5.86827
1	F0008	11	rha1a-1	2003	55.9308	367.99	61.4923	0.583285	0.185874	0.890292	0.767763	0.261187	0.763131	8.05242
1	F0008	11	rha1a-1	1573	43.9237	332.049	55.4864	0.566031	0.179281	0.895173	0.741264	0.192262	0.587798	6.61411
1	F0008	11	rha1a-1	1860	51.9377	355.019	59.3249	0.587492	0.185447	0.886554	0.78737	0.221631	0.664641	6.15538
1	F0008	11	rha1a-1	1986	55.4561	369.505	61.7454	0.560384	0.182789	0.891208	0.606975	0.216242	0.725033	10.0106
1	F0008	11	rha1a-1	2246	62.7162	395.404	66.0733	0.557458	0.180525	0.857344	0.756195	0.310285	0.734884	7.06857
1	F0008	11	rha1a-1	1558	43.5048	311.806	52.1038	0.616785	0.201376	0.87192	0.745157	0.267092	0.753526	5.79268
1	F0008	11	rha1a-1	2490	69.5295	398.96	66.6676	0.635691	0.196585	0.899968	0.748686	0.209249	0.527681	9.5245
1	F0008	11	rha1a-1	2195	61.2921	393.061	65.6818	0.581765	0.178535	0.885237	0.774431	0.261106	0.707767	5.11891
1	F0008	11	rha1a-1	1935	54.032	356.09	59.5039	0.575722	0.191765	0.915777	0.788732	0.213147	0.73191	6.48269
1	F0008	11	rha1a-1	1526	42.6113	308.877	51.6144	0.604596	0.200998	0.914635	0.798408	0.204878	0.632085	5.42661
1	F0008	11	rha1a-1	1818	50.7649	346.09	57.8328	0.619421	0.190732	0.880228	0.77073	0.246237	0.754143	8.59461
1	F0008	11	rha1a-1	1738	48.5311	319.321	53.3596	0.601592	0.214193	0.904138	0.793181	0.201469	0.67187	6.22325
1	F0008	11	rha1a-1	1856	51.826	369.605	61.7622	0.530437	0.170731	0.859695	0.760068	0.268445	0.762345	6.5194
1	F0008	11	rha1a-1	2217	61.9064	377.404	63.0655	0.574055	0.195597	0.88618	0.783098	0.208046	0.643377	5.6581
1	F0008	11	rha1a-1	1938	54.1158	307.563	51.3949	0.656727	0.257451	0.82242	0.446032	0.48552	0.885416	5.90764
1	F0008	11	rha1a-1	2544	71.0374	427.688	71.4681	0.582151	0.174772	0.886136	0.772716	0.236542	0.704195	6.04403
1	F0008	11	rha1a-1	2843	79.3865	443.789	74.1586	0.571572	0.181399	0.880657	0.782186	0.231467	0.704006	6.03623
1	F0008	11	rha1a-1	1993	55.6516	389.404	65.0707	0.567968	0.165164	0.882234	0.750322	0.248044	0.727525	8.09282
1	F0008	12	rha1a-1	3373	94.186	498.902	83.3681	0.623821	0.170293	0.876685	0.451647	0.30415	0.767358	9.07945
1	F0008	12	rha1a-1	2813	78.5488	414.718	69.3007	0.686432	0.20553	0.883608	0.773793	0.32363	0.798899	7.16815
1	F0008	12	rha1a-1	2957	82.5698	438.96	73.3517	0.61425	0.192846	0.873635	0.759631	0.329922	0.804902	6.62834
1	F0008	12	rha1a-1	2142	59.8122	393.747	65.7965	0.566667	0.173618	0.890385	0.793084	0.253008	0.761865	7.29458
1	F0008	12	rha1a-1	2686	75.0025	443.688	74.1418	0.596491	0.171459	0.873168	0.700494	0.282045	0.663295	9.06031
1	F0008	12	rha1a-1	2898	80.9223	480.073	80.2218	0.617515	0.158013	0.841303	0.759576	0.331999	0.791424	10.9331
1	F0008	12	rha1a-1	3039	84.8595	469.588	78.4697	0.586114	0.173184	0.859433	0.752643	0.331449	0.80361	6.8233
1	F0008	12	rha1a-1	2254	62.9396	380.233	63.5381	0.601387	0.195914	0.877033	0.798127	0.27209	0.63612	5.96983
1	F0008	12	rha1a-1	3404	95.0516	509.002	85.0559	0.65086	0.165105	0.924911	0.838002	0.16086	0.474501	8.59019
1	F0008	12	rha1a-1	2937	82.0113	486.801	81.3461	0.558896	0.155744	0.883148	0.716082	0.275258	0.69952	10.0729
1	F0008	12	rha1a-1	2547	71.1212	429.345	71.745	0.573003	0.17363	0.860699	0.736559	0.329375	0.807392	7.15548
1	F0008	12	rha1a-1	2036	56.8523	381.161	63.6933	0.614734	0.176104	0.860641	0.752699	0.322258	0.77521	9.35363
1	F0008	12	rha1a-1	2633	73.5226	415.304	69.3986	0.66239	0.191836	0.872698	0.774372	0.29593	0.759048	8.20699
1	F0008	12	rha1a-1	2477	69.1665	398.475	66.5865	0.624401	0.196035	0.890938	0.79715	0.249145	0.759839	6.92814
1	F0008	12	rha1a-1	2669	74.5278	434.86	72.6665	0.544472	0.177362	0.84585	0.753334	0.316501	0.715791	8.43012
1	F0008	12	rha1a-1	3061	85.4739	498.115	83.2366	0.610978	0.155029	0.836345	0.652846	0.331052	0.695948	12.1689
1	F0008	12	rha1a-1	2680	74.835	449.831	75.1682	0.626022	0.166436	0.82725	0.715655	0.419725	0.86164	10.6571
1	F0008	12	rha1a-1	3721	103.903	540.6	90.336	0.604058	0.159999	0.898439	0.730342	0.236394	0.656769	8.23031
1	F0008	12	rha1a-1	3773	105.355	573.772	95.8791	0.564145	0.144019	0.863764	0.744924	0.287678	0.544825	9.56798
1	F0008	12	rha1a-1	2603	72.6849	434.86	72.6665	0.603664	0.172976	0.864587	0.7742	0.308768	0.708751	11.4979
1	F0008	13	rha1a-1	4917	137.3	705.938	117.965	0.640651	0.123987	0.871704	0.822137	0.282128	0.669998	18.9191
1	F0008	13	rha1a-1	4093	114.291	586.056	97.9319	0.677425	0.149752	0.890072	0.817836	0.331644	0.757916	10.9807
1	F0008	13	rha1a-1	4059	113.342	534.5	89.3166	0.643673	0.178539	0.847526	0.738937	0.361867	0.735945	8.0712
1	F0008	13	rha1a-1	3015	84.1894	473.487	79.1213	0.597503	0.168998	0.876192	0.758522	0.293876	0.746697	7.96849
1	F0008	13	rha1a-1	3671	102.507	522.115	87.2471	0.59162	0.169224	0.865542	0.727271	0.268753	0.61181	8.15282
1	F0008	13	rha1a-1	3628	101.306	439.647	73.4664	0.60356	0.235868	0.833823	0.683307	0.420946	0.823258	11.925
1	F0008	13	rha1a-1	4562	127.387	561.914	93.8976	0.632557	0.181562	0.833832	0.72671	0.318005	0.512271	10.5132
1	F0008	13	rha1a-1	3053	85.2505	438.174	73.2203	0.600984	0.199822	0.85349	0.788719	0.319134	0.774659	8.91746
1	F0008	13	rha1a-1	4767	133.111	604.441	101.004	0.640382	0.163964	0.908102	0.833964	0.243301	0.672919	10.3386
1	F0008	13	rha1a-1	4392	122.64	580.985	97.0845	0.61187	0.163509	0.891606	0.760375	0.222899	0.657209	12.6812
1	F0008	13	rha1a-1	3323	92.7898	527.387	88.1281	0.558863	0.150135	0.877366	0.686199	0.31654	0.804994	11.0936
1	F0008	13	rha1a-1	2776	77.5157	440.032	73.5307	0.619643	0.180161	0.87019	0.794888	0.312973	0.79334	8.54323
1	F0008	13	rha1a-1	3398	94.8841	481.973	80.5392	0.624977	0.183818	0.828195	0.712578	0.431716	0.848741	8.40524
1	F0008	13	rha1a-1	3212	89.6903	483.103	80.728	0.637302	0.172944	0.895656	0.805809	0.243793	0.744654	9.10367
1	F0008	13	rha1a-1	3387	94.5769	523.529	87.4834	0.558726	0.15529	0.851779	0.765686	0.356216	0.828323	13.395
1	F0008	13	rha1a-1	4160	116.162	513.044	85.7313	0.640098	0.198607	0.893793	0.83495	0.253118	0.66953	8.13846
1	F0008	13	rha1a-1	3807	106.305	540.458	90.3123	0.574381	0.163783	0.871259	0.812999	0.2732	0.713922	7.77095
1	F0008	13	rha1a-1	5471	152.77	710.08	118.657	0.618821	0.136352	0.898712	0.847544	0.204926	0.452088	11.1513
1	F0008	13	rha1a-1	5355	149.53	678.624	113.4	0.555498	0.14612	0.869682	0.611613	0.218612	0.425653	12.4303
1	F0008	13	rha1a-1	3802	106.165	543.914	90.8898	0.62843	0.161496	0.879735	0.787472	0.27596	0.543489	11.489
1	F0008	14	rha1a-1	6730	187.925	786.607	131.445	0.619648	0.136681	0.911629	0.705418	0.187918	0.446255	19.7957
1	F0008	14	rha1a-1	5488	153.244	672.725	112.415	0.626484	0.152387	0.885787	0.758553	0.319643	0.69556	10.4956
1	F0008	14	rha1a-1	5638	157.433	737.737	123.278	0.581477	0.130176	0.890683	0.824809	0.191075	0.422875	12.0825
1	F0008	14	rha1a-1	4518	126.158	639.654	106.888	0.595728	0.138761	0.875467	0.806335	0.25962	0.615103	9.66822
1	F0008	14	rha1a-1	5268	147.101	769.294	128.551	0.573669	0.111859	0.89992	0.830033	0.210037	0.601632	11.4875
1	F0008	14	rha1a-1	5510	153.859	754.122	126.016	0.583872	0.121753	0.864578	0.811363	0.379731	0.770103	11.9871
1	F0008	14	rha1a-1	6157	171.925	790.323	132.066	0.582498	0.123871	0.884447	0.675123	0.223088	0.421766	12.2828
1	F0008	14	rha1a-1	4168	116.385	665.997	111.29	0.541439	0.118085	0.889287	0.834883	0.213431	0.442425	9.98464
1	F0008	14	rha1a-1	6313	176.281	817.092	136.539	0.584699	0.118824	0.894029	0.83051	0.192096	0.489675	12.8663
1	F0008	14	rha1a-1	5966	166.592	704.08	117.654	0.625236	0.151234	0.86409	0.790556	0.263177	0.608221	9.81629
1	F0008	14	rha1a-1	4675	130.542	679.512	113.549	0.554567	0.127232	0.892401	0.817553	0.223123	0.624748	11.2173
1	F0008	14	rha1a-1	3687	102.954	569.914	95.2345	0.580173	0.142648	0.904309	0.615721	0.233138	0.692508	10.9577
1	F0008	14	rha1a-1	5047	140.93	721.453	120.557	0.584414	0.12185	0.864135	0.761654	0.250855	0.609414	11.4127
1	F0008	14	rha1a-1	4127	115.24	626.583	104.704	0.564106	0.132095	0.900413	0.832453	0.192186	0.541189	10.2825
1	F0008	14	rha1a-1	4714	131.631	678.482	113.377	0.557672	0.128683	0.850221	0.78275	0.280114	0.627746	11.7151
1	F0008	14	rha1a-1	5716	159.611	677.068	113.14	0.607697	0.156689	0.888444	0.805554	0.241164	0.571339	10.3305
1	F0008	14	rha1a-1	5157	144.002	729.553	121.911	0.566454	0.121757	0.870141	0.712102	0.25943	0.512316	11.6395
1	F0008	14	rha1a-1	6973	194.711	824.507	137.778	0.558913	0.128897	0.886078	0.655835	0.215346	0.55048	17.4675
1	F0008	14	rha1a-1	7532	210.32	956.933	159.907	0.545323	0.103361	0.876852	0.50438	0.190681	0.341944	18.0777
1	F0008	14	rha1a-1	4881	136.295	700.281	117.019	0.579072	0.125076	0.879939	0.814938	0.243261	0.465635	12.4993
1	F0008	15	rha1a-1	8634	241.092	988.431	165.17	0.59328	0.111053	0.902001	0.752211	0.189625	0.496913	20.8219
1	F0008	15	rha1a-1	7709	215.262	962.732	160.876	0.646349	0.104519	0.887552	0.5513	0.263418	0.668074	20.0349
1	F0008	15	rha1a-1	7784	217.357	955.845	159.725	0.562875	0.107063	0.908388	0.715711	0.163215	0.401629	14.6768
1	F0008	15	rha1a-1	6178	172.511	856.791	143.173	0.565544	0.105757	0.902357	0.795263	0.175342	0.183672	11.5392
1	F0008	15	rha1a-1	7317	204.316	768.122	128.356	0.556595	0.155841	0.911266	0.737853	0.145411	0.283932	12.2183
1	F0008	15	rha1a-1	7314	204.233	902.891	150.876	0.526301	0.112744	0.896124	0.775839	0.233288	0.674284	12.5525
1	F0008	15	rha1a-1	8575	239.444	960.833	160.558	0.561375	0.116721	0.898443	0.720351	0.169151	0.398443	11.7929
1	F0008	15	rha1a-1	6121	170.92	825.335	137.916	0.544621	0.11292	0.905241	0.734483	0.178341	0.494372	15.0982
1	F0008	15	rha1a-1	8437	235.591	1036.23	173.157	0.56382	0.0987384	0.902463	0.824329	0.141241	0.526066	17.6598
1	F0008	15	rha1a-1	7829	218.613	925.661	154.681	0.583122	0.114819	0.867467	0.683094	0.239466	0.49226	11.8821
1	F0008	15	rha1a-1	6465	180.525	814.264	136.066	0.554317	0.122532	0.902018	0.820908	0.182229	0.468028	13.3698
1	F0008	15	rha1a-1	5595	156.232	694.181	116	0.601742	0.145903	0.90919	0.781113	0.15956	0.51273	11.3501
1	F0008	15	rha1a-1	7240	202.166	810.891	135.503	0.579757	0.138364	0.899494	0.771562	0.175978	0.443356	19.3199
1	F0008	15	rha1a-1	6147	171.646	712.039	118.984	0.576317	0.152358	0.906413	0.55698	0.152924	0.298931	15.2328
1	F0008	15	rha1a-1	6328	176.7	898.548	150.15	0.531095	0.0984903	0.914324	0.823575	0.192382	0.599748	14.894
1	F0008	15	rha1a-1	7623	212.861	938.489	156.825	0.56354	0.108762	0.901924	0.792107	0.194566	0.535025	15.6139
1	F0008	15	rha1a-1	6898	191.981	892.59	148.909	0.540003	0.1088	0.899773	0.813656	0.190603	0.613988	15.5014
1	F0008	15	rha1a-1	9280	258.276	915.619	152.751	0.578915	0.1391	0.874196	0.770175	0.217131	0.433505	14.2776
1	F0008	15	rha1a-1	10326	287.387	948.105	158.17	0.569239	0.144354	0.885497	0.678496	0.188529	0.445906	17.7401
1	F0008	15	rha1a-1	6591	183.437	892.306	148.861	0.541133	0.104024	0.899542	0.809911	0.178253	0.514179	14.393
1	F0008	16	rha1a-1	11266	314.586	1123.14	187.681	0.603363	0.11223	0.896204	0.710932	0.200626	0.531848	35.9041
1	F0008	16	rha1a-1	10680	298.223	1033.16	172.644	0.63046	0.125732	0.904826	0.548402	0.177899	0.508332	21.663
1	F0008	16	rha1a-1	10306	287.78	1101.93	184.136	0.588511	0.106658	0.879298	0.535688	0.237232	0.586957	16.3109
1	F0008	16	rha1a-1	8323	232.407	1020.19	170.477	0.574515	0.100492	0.888451	0.650828	0.17073	0.286158	14.3838
1	F0008	16	rha1a-1	10088	281.692	1044.61	174.558	0.579171	0.116172	0.911272	0.514441	0.146599	0.144421	14.9231
1	F0008	16	rha1a-1	9619	268.596	1097.2	183.346	0.501617	0.100408	0.898411	0.558021	0.151457	0.316818	16.8842
1	F0008	16	rha1a-1	10873	303.612	1063.44	177.705	0.552686	0.120818	0.890033	0.706021	0.171528	0.420954	15.4603
1	F0008	16	rha1a-1	8098	226.125	913.619	152.669	0.5696	0.121915	0.905845	0.776861	0.161916	0.250171	11.2625
1	F0008	16	rha1a-1	10473	291.479	1208.54	201.617	0.530171	0.0901073	0.892737	0.671739	0.176132	0.480342	19.5077
1	F0008	16	rha1a-1	9874	274.808	1106.66	184.621	0.556721	0.101316	0.861668	0.632637	0.244856	0.678102	17.6108
1	F0008	16	rha1a-1	8347	232.309	991.602	165.427	0.582769	0.106676	0.896536	0.651183	0.180238	0.534681	16.1362
1	F0008	16	rha1a-1	7001	194.848	838.649	139.91	0.57745	0.125086	0.890534	0.598648	0.185403	0.333202	13.9936
1	F0008	16	rha1a-1	9469	264.408	949.36	158.641	0.566023	0.132024	0.888054	0.667026	0.183504	0.348923	16.8972
1	F0008	16	rha1a-1	8337	232.798	794.264	132.724	0.601863	0.166069	0.893221	0.78786	0.170838	0.532215	13.7845
1	F0008	16	rha1a-1	8308	231.989	993.502	166.017	0.53934	0.105772	0.914752	0.640607	0.128019	0.444857	12.1719
1	F0008	16	rha1a-1	9577	267.423	1034.37	172.847	0.563784	0.112483	0.871767	0.547382	0.210046	0.436941	20.1233
1	F0008	16	rha1a-1	9329	259.639	999.401	166.728	0.541628	0.117372	0.915318	0.690319	0.15219	0.475228	12.6111
1	F0008	16	rha1a-1	12287	341.965	1254.4	209.268	0.576232	0.0981265	0.870459	0.689334	0.211451	0.477567	22.2617
1	F0008	16	rha1a-1	12843	357.439	1224.15	204.223	0.565348	0.107697	0.881045	0.733931	0.209652	0.34778	22.958
1	F0008	16	rha1a-1	8528	237.346	1013.36	169.056	0.525609	0.104359	0.859499	0.752805	0.263989	0.677554	14.6947
1	F0008	17	rha1a-1	15949	445.352	1402.56	234.373	0.613635	0.101882	0.879807	0.771491	0.178721	0.521503	34.6134
1	F0008	17	rha1a-1	14360	400.982	1295.35	216.457	0.6338	0.107545	0.887676	0.667064	0.202816	0.425179	26.0825
1	F0008	17	rha1a-1	14009	391.18	1316.96	220.069	0.590325	0.101501	0.886862	0.621828	0.177708	0.538425	24.096
1	F0008	17	rha1a-1	11278	314.921	1097.93	183.467	0.603877	0.117569	0.875035	0.709988	0.218413	0.410155	10.615
1	F0008	17	rha1a-1	13374	373.449	1160.66	193.949	0.590829	0.124757	0.888065	0.61074	0.209243	0.31426	12.8776
1	F0008	17	rha1a-1	13243	369.791	1276.4	213.29	0.547051	0.102147	0.893963	0.647762	0.176134	0.328524	21.6942
1	F0008	17	rha1a-1	14132	394.615	1473.92	246.297	0.558489	0.0817461	0.89502	0.608343	0.183247	0.345025	19.8769
1	F0008	17	rha1a-1	11285	315.117	1083.64	181.08	0.601674	0.120764	0.890686	0.73477	0.1852	0.301197	11.042
1	F0008	17	rha1a-1	13429	374.985	1429.68	238.903	0.541492	0.0825617	0.862921	0.689887	0.202079	0.173343	18.6164
1	F0008	17	rha1a-1	13196	368.479	1213.22	202.734	0.536139	0.11266	0.883232	0.524434	0.214485	0.575207	21.7714
1	F0008	17	rha1a-1	11233	313.665	1115.34	186.377	0.59785	0.113472	0.893471	0.621839	0.172895	0.514386	23.6112
1	F0008	17	rha1a-1	8934	249.469	928.69	155.187	0.591577	0.130171	0.875725	0.60994	0.227876	0.477202	15.8245
1	F0008	17	rha1a-1	12397	346.168	1192.54	199.277	0.567784	0.109542	0.891128	0.537341	0.199362	0.444891	20.9809
1	F0008	17	rha1a-1	10478	292.583	946.732	158.202	0.598743	0.146904	0.881664	0.841894	0.202449	0.519307	21.7149
1	F0008	17	rha1a-1	11290	315.256	1131.34	189.051	0.557779	0.110845	0.906708	0.616324	0.15032	0.292942	15.5501
1	F0008	17	rha1a-1	13440	375.292	1297.95	216.892	0.593744	0.100252	0.881818	0.62472	0.187033	0.417898	21.217
1	F0008	17	rha1a-1	12104	337.986	1099.54	183.737	0.544098	0.12581	0.896021	0.719241	0.163393	0.384261	16.3603
1	F0008	17	rha1a-1	17113	477.855	1359.79	227.226	0.58476	0.116303	0.886625	0.67297	0.181242	0.260211	29.79
1	F0008	17	rha1a-1	16963	473.666	1411.59	235.882	0.568713	0.106978	0.881593	0.680285	0.21147	0.344036	29.1345
1	F0008	17	rha1a-1	11238	313.804	1250.88	209.026	0.533416	0.090254	0.866517	0.473519	0.260797	0.674448	17.9392
1	F0008	18	rha1a-1	21462	599.294	1726.85	288.563	0.605433	0.0904417	0.897584	0.795918	0.183348	0.390305	27.4107
1	F0008	18	rha1a-1	17981	502.093	1411.96	235.943	0.597078	0.113339	0.884431	0.673095	0.185426	0.491012	34.0095
1	F0008	18	rha1a-1	18995	530.407	1563.7	261.299	0.583187	0.0976208	0.891948	0.797227	0.158079	0.274481	17.8936
1	F0008	18	rha1a-1	15797	441.108	1374.08	229.613	0.610701	0.105139	0.878404	0.632822	0.206997	0.492212	21.0025
1	F0008	18	rha1a-1	18407	513.988	1274.24	212.929	0.602481	0.14246	0.889743	0.765954	0.187805	0.461369	27.8511
1	F0008	18	rha1a-1	18420	514.351	1536.93	256.826	0.565933	0.0979921	0.886763	0.573169	0.153588	0.380274	29.1688
1	F0008	18	rha1a-1	19343	540.124	1751	292.597	0.575839	0.0792799	0.877566	0.506881	0.18028	0.122527	22.1122
1	F0008	18	rha1a-1	15719	438.93	1321.99	220.91	0.619737	0.113025	0.888025	0.813575	0.183482	0.312279	19.4547
1	F0008	18	rha1a-1	18612	519.712	1418.91	237.104	0.56371	0.11617	0.897964	0.741425	0.156396	0.395956	23.192
1	F0008	18	rha1a-1	19002	530.603	1526.75	255.124	0.555533	0.102441	0.892051	0.547206	0.161172	0.408301	29.1304
1	F0008	18	rha1a-1	15251	425.861	1296.78	216.696	0.611998	0.113966	0.885668	0.675028	0.174255	0.460907	28.303
1	F0008	18	rha1a-1	12284	343.012	1221.18	204.064	0.578533	0.103511	0.89537	0.642958	0.160235	0.44032	16.5582
1	F0008	18	rha1a-1	18589	519.07	1406.5	235.031	0.606532	0.118082	0.897354	0.694816	0.154142	0.333298	36.2602
1	F0008	18	rha1a-1	14182	396.011	1206.4	201.593	0.597842	0.122452	0.893728	0.683841	0.169985	0.502613	17.8401
1	F0008	18	rha1a-1	15674	437.673	1248.01	208.547	0.595223	0.12646	0.873692	0.777693	0.185824	0.409008	11.0941
1	F0008	18	rha1a-1	19218	536.634	1543.72	257.96	0.615173	0.10134	0.891938	0.566079	0.161913	0.334107	26.8251
1	F0008	18	rha1a-1	17092	477.269	1202.11	200.877	0.59633	0.148632	0.871851	0.648232	0.203733	0.323931	23.1477
1	F0008	18	rha1a-1	23127	645.787	1427.88	238.603	0.582397	0.142544	0.905677	0.357666	0.129827	0.167332	23.4227
1	F0008	18	rha1a-1	22469	627.413	1842.75	307.93	0.57804	0.0831494	0.885689	0.792994	0.21081	0.447296	25.3022
1	F0008	18	rha1a-1	15419	430.553	1626.73	271.832	0.545574	0.073221	0.877205	0.716096	0.22149	0.563295	28.4223
1	F0008	19	rha1a-1	28561	797.523	2049.55	342.486	0.613489	0.0854412	0.889257	0.793038	0.186724	0.22197	33.3523
1	F0008	19	rha1a-1	24440	682.451	1465.68	244.919	0.593954	0.142967	0.87153	0.468416	0.204793	0.461556	32.4829
1	F0008	19	rha1a-1	26183	731.121	1861.75	311.104	0.616143	0.0949265	0.889552	0.580453	0.193432	0.471289	34.0349
1	F0008	19	rha1a-1	21841	609.877	1522.3	254.382	0.630077	0.118435	0.880887	0.475067	0.20361	0.415545	27.642
1	F0008	19	rha1a-1	23972	669.382	1571.56	262.612	0.611312	0.12197	0.905933	0.804775	0.173885	0.577383	30.1393
1	F0008	19	rha1a-1	24626	687.644	1675	279.897	0.571183	0.1103	0.892852	0.835786	0.1537	0.237524	30.3835
1	F0008	19	rha1a-1	26199	731.568	1538.59	257.103	0.624827	0.139075	0.900934	0.680503	0.150218	0.411906	26.3583
1	F0008	19	rha1a-1	19695	549.954	1586.34	265.083	0.598832	0.0983492	0.891448	0.574433	0.191169	0.455561	25.3077
1	F0008	19	rha1a-1	25957	724.811	1682.53	281.156	0.615941	0.115223	0.89603	0.777786	0.175658	0.41473	31.3443
1	F0008	19	rha1a-1	25502	712.105	1812.51	302.877	0.587292	0.097549	0.903962	0.849354	0.161701	0.353221	21.764
1	F0008	19	rha1a-1	20484	571.985	1499.57	250.584	0.633474	0.114469	0.889953	0.556624	0.163786	0.440048	31.7931
1	F0008	19	rha1a-1	17340	484.194	1328.96	222.074	0.615177	0.123376	0.902573	0.754125	0.152426	0.412852	23.1809
1	F0008	19	rha1a-1	24789	692.196	1577.07	263.534	0.629802	0.125247	0.898592	0.600912	0.152394	0.250668	25.2403
1	F0008	19	rha1a-1	20158	562.882	1378.02	230.271	0.624706	0.133397	0.875112	0.807059	0.216971	0.482916	17.5625
1	F0008	19	rha1a-1	20521	573.018	1568.3	262.069	0.612567	0.104845	0.875907	0.660577	0.211858	0.437325	18.7925
1	F0008	19	rha1a-1	25015	698.507	1690.47	282.483	0.62422	0.110001	0.89545	0.592914	0.190106	0.372305	32.2368
1	F0008	19	rha1a-1	22761	635.567	1674.13	279.752	0.621172	0.102053	0.894794	0.829236	0.17474	0.358605	25.2434
1	F0008	19	rha1a-1	30761	858.955	1586.1	265.043	0.60931	0.153656	0.913139	0.51144	0.139542	0.241559	32.5087
1	F0008	19	rha1a-1	28367	792.106	1901.51	317.748	0.601123	0.0985889	0.918974	0.575882	0.162152	0.615349	33.7872
1	F0008	19	rha1a-1	19852	554.337	1926.21	321.876	0.55042	0.0672368	0.888554	0.602115	0.186849	0.186181	31.041
1	F0008	20	rha1a-1	37692	1052.49	2145.81	358.573	0.627092	0.102867	0.884664	0.665781	0.159325	0.198782	32.9247
1	F0008	20	rha1a-1	31630	883.221	1735.04	289.931	0.598418	0.132036	0.861135	0.529829	0.208365	0.446202	32.507
1	F0008	20	rha1a-1	33211	927.368	2085.69	348.526	0.606527	0.0959384	0.899777	0.823869	0.158758	0.273967	26.9464
1	F0008	20	rha1a-1	27509	768.148	1726.47	288.499	0.627114	0.115976	0.878829	0.533387	0.210638	0.530794	23.033
1	F0008	20	rha1a-1	29766	828.43	1637.64	273.204	0.604926	0.139474	0.880587	0.661927	0.168286	0.459923	29.3699
1	F0008	20	rha1a-1	31355	872.654	1865.61	311.235	0.563939	0.113208	0.894093	0.659134	0.143822	0.32988	44.7092
1	F0008	20	rha1a-1	32655	908.835	2151.37	358.908	0.59469	0.0886603	0.89108	0.784029	0.170295	0.281071	29.1112
1	F0008	20	rha1a-1	24947	694.311	1703.26	284.15	0.604366	0.108061	0.893104	0.640309	0.172424	0.379807	28.9614
1	F0008	20	rha1a-1	33065	923.291	2046.32	341.946	0.625508	0.0992276	0.878227	0.705664	0.199212	0.343367	32.4602
1	F0008	20	rha1a-1	31836	888.973	2278.83	380.799	0.567143	0.0770381	0.901949	0.579337	0.157902	0.296294	35.8281
1	F0008	20	rha1a-1	25858	722.046	1753.58	293.029	0.633542	0.10567	0.892505	0.545753	0.172373	0.187419	30.2895
1	F0008	20	rha1a-1	22453	626.967	1590.77	265.823	0.632907	0.111499	0.896511	0.561307	0.165391	0.335898	16.4098
1	F0008	20	rha1a-1	31295	873.866	1807.18	301.986	0.619519	0.120415	0.894762	0.599488	0.174234	0.416236	39.5836
1	F0008	20	rha1a-1	26290	734.109	1744.75	291.554	0.632747	0.108526	0.881051	0.792734	0.188986	0.143359	22.3186
1	F0008	20	rha1a-1	27155	758.263	1793.82	299.754	0.58772	0.106047	0.906787	0.618062	0.129818	0.294466	26.0461
1	F0008	20	rha1a-1	30613	854.822	1827.72	305.419	0.60426	0.115158	0.897822	0.683553	0.158857	0.356393	27.5883
1	F0008	20	rha1a-1	29256	816.93	1713.26	286.291	0.610849	0.125251	0.9184	0.694453	0.12251	0.407244	34.455
1	F0008	20	rha1a-1	38749	1082.01	1828.45	305.54	0.613777	0.145648	0.911665	0.387366	0.12018	0.253403	39.3617
1	F0008	20	rha1a-1	36039	1006.34	1907.02	318.669	0.613984	0.124529	0.907902	0.680351	0.137273	0.451562	34.373
1	F0008	20	rha1a-1	25805	720.566	1869.62	312.42	0.572528	0.0927695	0.894565	0.713774	0.168473	0.396169	32.5152
1	F0008	21	rha1a-1	47621	1329.75	2067.63	345.508	0.634735	0.139979	0.912064	0.571949	0.109815	0.182736	39.4133
1	F0008	21	rha1a-1	40533	1131.82	2213.66	369.909	0.595574	0.103944	0.894112	0.5621	0.14041	0.46039	30.9476
1	F0008	21	rha1a-1	42893	1197.72	2278.14	380.685	0.621368	0.103857	0.899424	0.338841	0.132873	0.179463	41.2398
1	F0008	21	rha1a-1	35462	990.223	2539.66	424.386	0.613689	0.0690909	0.893134	0.433074	0.161875	0.39234	21.59
1	F0008	21	rha1a-1	39489	1099.04	1940.33	323.701	0.633985	0.131805	0.880157	0.790301	0.173528	0.409772	38.1253
1	F0008	21	rha1a-1	40744	1133.96	2270.37	378.76	0.608928	0.0993303	0.88216	0.570908	0.205489	0.480787	45.7971
1	F0008	21	rha1a-1	43476	1210	2203.41	367.59	0.596346	0.11253	0.899872	0.687901	0.13082	0.399979	25.4555
1	F0008	21	rha1a-1	32817	913.344	1844.59	307.729	0.635742	0.121201	0.885016	0.683696	0.203877	0.495808	35.8724
1	F0008	21	rha1a-1	40805	1139.42	2236.93	373.798	0.655829	0.102475	0.887883	0.326202	0.191788	0.366786	37.6817
1	F0008	21	rha1a-1	40667	1135.57	2382.37	398.101	0.5835	0.0900399	0.895955	0.452687	0.145208	0.228087	39.9114
1	F0008	21	rha1a-1	33512	935.773	2087.49	348.826	0.632099	0.0966411	0.887842	0.817029	0.180275	0.467484	28.2504
1	F0008	21	rha1a-1	30233	844.211	1687.78	282.034	0.656241	0.13337	0.887047	0.659625	0.184561	0.19189	31.7018
1	F0008	21	rha1a-1	38821	1080.44	2294.12	382.723	0.631832	0.0926922	0.884598	0.55505	0.171824	0.416182	34.9011
1	F0008	21	rha1a-1	35905	999.287	1918.43	320.048	0.651397	0.122594	0.877834	0.741601	0.178967	0.183189	35.942
1	F0008	21	rha1a-1	35579	990.214	2111.47	352.252	0.579623	0.100284	0.887648	0.734013	0.165785	0.322472	30.0502
1	F0008	21	rha1a-1	40201	1118.85	2070.8	345.467	0.608608	0.117807	0.886774	0.803447	0.159996	0.185702	39.8056
1	F0008	21	rha1a-1	37868	1053.92	1799.42	300.193	0.629141	0.146966	0.897913	0.529513	0.15161	0.385025	41.3278
1	F0008	21	rha1a-1	47786	1329.95	2325.84	388.014	0.62155	0.111007	0.904431	0.596384	0.143225	0.11756	33.859
1	F0008	21	rha1a-1	46213	1286.17	2453.48	409.308	0.646164	0.0964738	0.907742	0.65782	0.160725	0.356561	48.5579
1	F0008	21	rha1a-1	33450	930.961	2410.95	402.213	0.583362	0.0723151	0.907326	0.649687	0.151308	0.472342	24.0541
1	F0008	22	rha1a-1	59391	1658.41	2181.23	364.49	0.640238	0.156866	0.914087	0.55631	0.109348	0.27719	54.675
1	F0008	22	rha1a-1	50931	1422.17	2630.31	439.534	0.602192	0.0925075	0.911654	0.489713	0.136332	0.412651	49.8878
1	F0008	22	rha1a-1	54633	1525.55	2180.44	364.359	0.634235	0.144403	0.911448	0.557642	0.121003	0.200602	48.5125
1	F0008	22	rha1a-1	43288	1208.75	2802.74	468.347	0.604033	0.0692487	0.875536	0.406021	0.187954	0.435345	24.7465
1	F0008	22	rha1a-1	50325	1405.25	2682.07	448.183	0.633202	0.087913	0.90358	0.489545	0.174983	0.545901	39.0582
1	F0008	22	rha1a-1	53218	1486.03	2354.18	393.392	0.63453	0.120667	0.894656	0.441584	0.165685	0.457818	69.1977
1	F0008	22	rha1a-1	54243	1514.65	2991.69	499.922	0.615321	0.0761587	0.898185	0.472539	0.152026	0.280544	37.6462
1	F0008	22	rha1a-1	40447	1129.42	2457.08	410.586	0.637473	0.0841897	0.87403	0.726107	0.202472	0.414153	39.5635
1	F0008	22	rha1a-1	51011	1424.41	2309.7	385.958	0.66668	0.120161	0.919536	0.887574	0.137284	0.375957	34.729
1	F0008	22	rha1a-1	49440	1380.54	2385.35	398.6	0.592649	0.10919	0.899551	0.861611	0.160924	0.265702	50.6214
1	F0008	22	rha1a-1	42235	1179.35	2215.92	370.287	0.629096	0.108088	0.900418	0.47157	0.153708	0.413189	49.0967
1	F0008	22	rha1a-1	37211	1039.06	2009.93	335.866	0.610337	0.115749	0.868907	0.731768	0.198983	0.344097	25.8096
1	F0008	22	rha1a-1	49631	1385.87	2812.78	470.025	0.610971	0.0788299	0.894385	0.842001	0.155391	0.469601	46.1848
1	F0008	22	rha1a-1	44652	1246.84	2731.54	456.45	0.632277	0.0752028	0.87838	0.605072	0.193288	0.210954	46.5037
1	F0008	22	rha1a-1	44480	1242.04	2364.47	395.11	0.596911	0.0999789	0.870218	0.79772	0.208189	0.485982	28.8599
1	F0008	22	rha1a-1	46915	1310.03	2356.35	393.754	0.584785	0.10618	0.9008	0.527693	0.14999	0.311448	51.0776
1	F0008	22	rha1a-1	46968	1307.19	1986.82	331.456	0.630291	0.149519	0.916337	0.4976	0.109597	0.380498	37.1538
1	F0008	22	rha1a-1	58534	1629.08	2419.6	403.655	0.623837	0.125641	0.92065	0.529455	0.124243	0.481875	46.23
1	F0008	22	rha1a-1	57400	1597.52	2920.32	487.19	0.651421	0.0845786	0.915243	0.706365	0.151344	0.446013	31.8921
1	F0008	22	rha1a-1	40252	1120.27	2108.94	351.83	0.596865	0.113728	0.884506	0.81938	0.197727	0.50953	38.3227
1	F0008	23	rha1a-1	72727	2030.79	2541.64	424.716	0.66263	0.141475	0.920942	0.530986	0.104544	0.305243	68.9923
1	F0008	23	rha1a-1	63376	1769.68	2878.3	480.973	0.622181	0.096131	0.900463	0.260244	0.129374	0.289442	66.9591
1	F0008	23	rha1a-1	68826	1921.86	2530.49	422.853	0.634131	0.135068	0.919825	0.405437	0.104332	0.278016	47.1276
1	F0008	23	rha1a-1	54948	1534.34	2743.14	458.388	0.610425	0.0917625	0.902815	0.578758	0.155522	0.409203	33.3153
1	F0008	23	rha1a-1	62724	1745.7	2615.65	436.362	0.61905	0.115209	0.908325	0.543594	0.127826	0.429411	47.001
1	F0008	23	rha1a-1	68087	1894.96	2614.35	436.145	0.616172	0.125183	0.927336	0.470935	0.0947629	0.175326	79.1882
1	F0008	23	rha1a-1	65873	1833.34	2639.56	440.352	0.612231	0.11881	0.919908	0.58551	0.0985887	0.191395	44.2343
1	F0008	23	rha1a-1	50669	1410.19	2931.55	489.064	0.626595	0.0740896	0.891106	0.514894	0.167023	0.423087	41.2662
1	F0008	23	rha1a-1	59806	1669.99	2603.65	435.078	0.599878	0.110864	0.923746	0.624714	0.109994	0.33983	31.4748
1	F0008	23	rha1a-1	59066	1649.33	2636.05	440.492	0.602321	0.106817	0.918669	0.502482	0.134513	0.465692	52.2049
1	F0008	23	rha1a-1	54995	1535.65	2418.69	404.171	0.630402	0.118133	0.918019	0.741969	0.107826	0.365869	62.3676
1	F0008	23	rha1a-1	48404	1351.61	2391.58	399.641	0.610214	0.106346	0.895443	0.832999	0.165724	0.493969	31.9712
1	F0008	23	rha1a-1	62742	1746.2	3146.46	524.917	0.562921	0.0796385	0.897596	0.627189	0.154893	0.343004	47.0422
1	F0008	23	rha1a-1	55185	1535.88	3127.82	521.806	0.62111	0.0708839	0.892897	0.663911	0.166656	0.238398	46.3894
1	F0008	23	rha1a-1	57067	1588.26	2733.06	455.95	0.579719	0.0960057	0.895312	0.535028	0.18621	0.554378	40.3793
1	F0008	23	rha1a-1	58918	1639.77	2936.14	489.829	0.599974	0.0858826	0.917795	0.461691	0.098899	0.291815	51.3867
1	F0008	23	rha1a-1	58095	1616.87	3124.39	521.234	0.629258	0.0747858	0.918249	0.422346	0.115993	0.301149	54.4158
1	F0008	23	rha1a-1	70479	1961.53	3153.84	526.147	0.630521	0.0890413	0.936687	0.684672	0.107898	0.406229	44.3511
1	F0008	23	rha1a-1	68660	1910.91	3066.19	511.524	0.650726	0.0917734	0.916282	0.697293	0.127531	0.277923	49.3633
1	F0008	23	rha1a-1	49351	1373.51	2411.8	402.354	0.633469	0.106616	0.904559	0.550861	0.145804	0.374205	42.7795
1	F0008	24	rha1a-1	85437	2385.7	3017.61	504.253	0.70226	0.117904	0.911103	0.684454	0.126868	0.377662	67.643
1	F0008	24	rha1a-1	80053	2235.36	2676.79	447.301	0.686526	0.140397	0.905719	0.661657	0.109886	0.345863	61.5642
1	F0008	24	rha1a-1	82132	2293.41	2687.6	449.107	0.663511	0.142887	0.92948	0.524888	0.0958271	0.342449	65.8729
1	F0008	24	rha1a-1	65052	1816.48	2714.13	453.54	0.634728	0.110971	0.903796	0.669515	0.150916	0.390719	33.626
1	F0008	24	rha1a-1	71780	2004.35	2952.97	493.45	0.625534	0.103442	0.910241	0.469642	0.127203	0.304466	56.7334
1	F0008	24	rha1a-1	77718	2170.16	2781.62	464.818	0.643404	0.126222	0.91809	0.534902	0.103985	0.210228	57.1225
1	F0008	24	rha1a-1	76868	2146.42	2677.14	447.358	0.639347	0.134777	0.922451	0.520217	0.0945638	0.347156	67.5683
1	F0008	24	rha1a-1	62255	1738.38	2484.21	415.119	0.63647	0.126768	0.905382	0.430899	0.13029	0.241631	38.0949
1	F0008	24	rha1a-1	74615	2076.64	3176.71	529.962	0.616317	0.0929142	0.929468	0.486111	0.108192	0.41298	57.4823
1	F0008	24	rha1a-1	68548	1907.79	2716.69	453.219	0.6191	0.116714	0.926786	0.748084	0.105437	0.425056	49.9825
1	F0008	24	rha1a-1	65032	1809.93	2910.87	485.613	0.637606	0.0964479	0.914908	0.624281	0.114617	0.237192	51.5525
1	F0008	24	rha1a-1	59868	1666.21	2530.67	422.186	0.627264	0.117471	0.915409	0.441581	0.130136	0.405731	36.8844
1	F0008	24	rha1a-1	72471	2023.64	3010.98	503.145	0.585842	0.100452	0.911621	0.739144	0.119203	0.485463	53.6599
1	F0008	24	rha1a-1	69741	1947.41	3581.08	598.41	0.592653	0.0683392	0.940257	0.312061	0.0942684	0.397804	58.9723
1	F0008	24	rha1a-1	64557	1802.66	2821.97	471.561	0.57068	0.10187	0.907944	0.547197	0.117965	0.466843	41.9168
1	F0008	24	rha1a-1	71283	1990.47	3139.39	524.603	0.620818	0.0908876	0.917063	0.391016	0.114558	0.49002	67.8367
1	F0008	24	rha1a-1	70667	1973.27	2773	463.377	0.649447	0.115485	0.908033	0.654703	0.1335	0.277556	49.009
1	F0008	24	rha1a-1	80438	2246.11	3664.19	612.298	0.633211	0.0752863	0.91198	0.294717	0.125384	0.321671	61.8782
1	F0008	24	rha1a-1	83313	2326.39	2666.11	445.515	0.693045	0.147288	0.933751	0.650261	0.117147	0.352296	65.2186
1	F0008	24	rha1a-1	53399	1491.09	2441.31	407.951	0.632945	0.112589	0.910666	0.532539	0.149829	0.477272	36.0263
2	F0007	14	Col-0	4973	138.864	559.227	93.4488	0.700916	0.199826	0.851059	0.696602	0.348996	0.768921	6.29982
2	F0007	14	Col-0	6504	181.615	592.399	98.9918	0.742551	0.232896	0.831063	0.675581	0.430008	0.782695	7.78367
2	F0007	14	Col-0	5045	140.874	577.127	96.4398	0.680194	0.190339	0.82832	0.646802	0.426579	0.851107	5.59445
2	F0007	14	Col-0	4605	128.588	552.843	92.3818	0.654863	0.189337	0.843211	0.692166	0.397663	0.840758	6.49924
2	F0007	14	Col-0	5833	162.878	614.683	102.716	0.683421	0.193999	0.820802	0.738229	0.48925	0.903139	6.65335
2	F0007	14	Col-0	5145	143.666	558.156	93.2698	0.72927	0.207531	0.819357	0.735226	0.50179	0.87718	8.00952
2	F0007	14	Col-0	5559	155.227	569.085	95.096	0.7148	0.215701	0.850197	0.703235	0.387197	0.839589	6.0903
2	F0007	14	Col-0	6257	174.717	657.453	109.863	0.668126	0.181906	0.854641	0.764582	0.362785	0.767666	7.87662
2	F0007	14	Col-0	2929	81.788	355.463	59.399	0.743967	0.2913	0.826556	0.661089	0.467091	0.865922	5.94879
2	F0007	14	Col-0	5414	151.178	563.47	94.1577	0.718418	0.214282	0.78603	0.698015	0.544632	0.893606	5.52808
2	F0007	14	Col-0	4458	124.483	592.098	98.9414	0.622365	0.159795	0.814213	0.655898	0.492286	0.894941	7.43024
2	F0007	14	Col-0	3786	105.718	489.487	81.7949	0.680813	0.198567	0.85112	0.623309	0.392695	0.846429	5.55335
2	F0007	14	Col-0	4929	137.181	607.997	101.431	0.648638	0.167558	0.857885	0.754011	0.345807	0.794057	4.87421
2	F0007	14	Col-0	5085	141.523	592.985	98.9262	0.686884	0.181725	0.803998	0.613119	0.497634	0.88148	7.40138
2	F0007	14	Col-0	6834	190.2	623.612	104.036	0.679729	0.220829	0.838456	0.701542	0.373004	0.809617	5.33816
2	F0007	14	Col-0	2640	73.475	398.475	66.4766	0.649127	0.208935	0.844496	0.737081	0.349309	0.851489	7.21364
2	F0007	14	Col-0	5804	161.534	647.997	108.104	0.646901	0.173697	0.831218	0.708501	0.435701	0.869063	9.84166
2	F0007	14	Col-0	7297	203.086	700.725	116.9	0.702445	0.186749	0.809313	0.726119	0.487773	0.864398	8.70275
2	F0007	14	Col-0	4207	117.087	523.186	87.2818	0.675498	0.193139	0.823933	0.628215	0.446524	0.849576	7.19658
2	F0007	14	Col-0	3475	96.7142	486.902	81.2286	0.661527	0.184197	0.831508	0.727279	0.473785	0.886375	6.82475
2	F0007	15	Col-0	7343	205.042	560.784	93.7088	0.746619	0.293422	0.854576	0.783495	0.296558	0.61116	6.17854
2	F0007	15	Col-0	8598	240.086	774.021	129.342	0.680168	0.180344	0.851212	0.748598	0.276986	0.65555	10.4676
2	F0007	15	Col-0	6796	189.768	692.382	115.699	0.66154	0.178144	0.84993	0.708009	0.291587	0.755212	9.87066
2	F0007	15	Col-0	6523	182.145	670.281	112.006	0.675329	0.18245	0.843965	0.75282	0.326082	0.693565	7.48751
2	F0007	15	Col-0	8289	231.458	791.252	132.221	0.620434	0.166373	0.837763	0.723685	0.31939	0.73849	13.1379
2	F0007	15	Col-0	6976	194.794	692.867	115.78	0.676231	0.182607	0.850897	0.705736	0.312204	0.6942	9.3945
2	F0007	15	Col-0	7549	210.795	682.382	114.028	0.676798	0.203725	0.859351	0.765603	0.283676	0.700626	6.82594
2	F0007	15	Col-0	8527	238.104	840.365	140.428	0.637199	0.15173	0.858081	0.59528	0.271425	0.628488	8.29788
2	F0007	15	Col-0	3956	110.465	513.044	85.7313	0.693792	0.188868	0.847173	0.724773	0.362198	0.788813	6.55233
2	F0007	15	Col-0	7543	210.627	730.08	121.999	0.648135	0.177833	0.837819	0.740001	0.363609	0.815118	9.66459
2	F0007	15	Col-0	6305	176.058	686.24	114.673	0.591908	0.168245	0.850147	0.7086	0.317655	0.784009	6.92799
2	F0007	15	Col-0	5192	144.979	668.683	111.739	0.622244	0.145916	0.849497	0.680865	0.287698	0.708978	6.03409
2	F0007	15	Col-0	6705	187.227	720.867	120.459	0.622216	0.162143	0.866587	0.725467	0.240388	0.650909	6.89411
2	F0007	15	Col-0	6883	192.198	770.323	128.723	0.643752	0.145761	0.812674	0.676808	0.456944	0.837985	9.97298
2	F0007	15	Col-0	9524	265.943	766.222	128.038	0.647275	0.203854	0.852057	0.756252	0.264774	0.633478	8.17314
2	F0007	15	Col-0	3494	97.5647	464.316	77.5887	0.684025	0.20366	0.844002	0.750191	0.421482	0.85479	6.87607
2	F0007	15	Col-0	7484	208.29	737.595	123.051	0.595528	0.172865	0.859608	0.586152	0.27068	0.747742	8.4853
2	F0007	15	Col-0	10010	278.593	880.548	146.9	0.674801	0.162232	0.830155	0.720399	0.402879	0.782571	10.7477
2	F0007	15	Col-0	5707	158.834	643.997	107.436	0.690502	0.172922	0.847808	0.750277	0.387806	0.804516	7.65393
2	F0007	15	Col-0	4694	130.641	589.47	98.3399	0.593501	0.169758	0.853257	0.757764	0.27278	0.76181	5.6602
2	F0007	16	Col-0	9276	259.874	776.992	130.052	0.67713	0.19308	0.88633	0.711139	0.212021	0.617956	11.9544
2	F0007	16	Col-0	10883	304.895	889.963	148.961	0.653006	0.172669	0.864384	0.777979	0.252549	0.632351	12.6473
2	F0007	16	Col-0	9181	257.213	801.72	134.191	0.666207	0.179496	0.858421	0.580727	0.28387	0.671107	9.80285
2	F0007	16	Col-0	8776	245.866	792.08	132.578	0.652297	0.175779	0.876464	0.807127	0.230397	0.590668	7.35141
2	F0007	16	Col-0	11057	309.77	874.649	146.398	0.626636	0.181627	0.853744	0.735961	0.260822	0.597861	9.31907
2	F0007	16	Col-0	9540	267.27	732.222	122.559	0.654815	0.2236	0.865913	0.568399	0.219956	0.346692	10.4671
2	F0007	16	Col-0	10057	281.754	852.164	142.634	0.634431	0.174033	0.857633	0.65993	0.225503	0.445915	9.43263
2	F0007	16	Col-0	11653	326.467	1055.54	176.676	0.618853	0.13143	0.882451	0.716881	0.222816	0.617416	10.4523
2	F0007	16	Col-0	5718	160.194	632.34	105.84	0.657241	0.179702	0.876432	0.805608	0.231304	0.641361	6.78716
2	F0007	16	Col-0	9919	277.888	866.406	145.018	0.625568	0.166048	0.860495	0.766479	0.276021	0.691239	10.5833
2	F0007	16	Col-0	8752	245.194	757.394	126.772	0.578186	0.191723	0.870901	0.771158	0.216824	0.571363	6.41785
2	F0007	16	Col-0	7515	210.538	747.252	125.074	0.622928	0.169124	0.859599	0.781419	0.221902	0.479337	10.5071
2	F0007	16	Col-0	9441	264.497	892.649	149.411	0.643295	0.14889	0.856286	0.595732	0.234276	0.410577	9.78879
2	F0007	16	Col-0	9685	271.332	962.146	161.043	0.630452	0.13147	0.850854	0.454063	0.266176	0.645715	9.29272
2	F0007	16	Col-0	11883	332.911	949.904	158.994	0.582557	0.165492	0.862215	0.520586	0.199525	0.454121	10.5458
2	F0007	16	Col-0	4464	125.062	584.884	97.8974	0.684768	0.163981	0.859121	0.694877	0.359049	0.804002	7.17764
2	F0007	16	Col-0	10239	286.853	897.377	150.202	0.61466	0.159778	0.853037	0.675044	0.269283	0.671353	11.8277
2	F0007	16	Col-0	13101	367.034	1047.5	175.33	0.607343	0.150039	0.87135	0.71929	0.23806	0.645481	9.35043
2	F0007	16	Col-0	7905	221.464	745.595	124.797	0.645253	0.178692	0.875527	0.805364	0.247294	0.639078	9.98874
2	F0007	16	Col-0	6688	187.369	693.654	116.103	0.596983	0.174671	0.874761	0.779702	0.202114	0.524222	6.97608
2	F0007	17	Col-0	13404	373.052	1129.14	188.372	0.645354	0.132114	0.885155	0.61527	0.200287	0.660363	13.7303
2	F0007	17	Col-0	14816	412.35	1069.44	178.413	0.618261	0.162789	0.874046	0.569586	0.172506	0.573501	15.6156
2	F0007	17	Col-0	13126	365.315	1063.64	177.445	0.630088	0.145797	0.892775	0.663384	0.198789	0.617952	12.9319
2	F0007	17	Col-0	12659	352.318	941.803	157.119	0.629144	0.179345	0.878702	0.580901	0.194985	0.379956	10.4665
2	F0007	17	Col-0	15802	441.247	1195.28	199.736	0.590045	0.138989	0.886256	0.572654	0.177076	0.607121	12.196
2	F0007	17	Col-0	14007	391.125	1030.13	172.138	0.656773	0.165871	0.872241	0.650606	0.210853	0.591034	9.25252
2	F0007	17	Col-0	14449	403.467	1074.86	179.612	0.628518	0.157162	0.883314	0.667145	0.200671	0.429757	14.6446
2	F0007	17	Col-0	16269	454.288	1134.03	189.5	0.572328	0.158973	0.880039	0.698138	0.180305	0.568799	17.462
2	F0007	17	Col-0	8716	242.579	862.891	143.954	0.623551	0.147101	0.900219	0.844809	0.160214	0.552836	8.99495
2	F0007	17	Col-0	14201	395.234	1088.13	181.53	0.588204	0.150719	0.888008	0.578841	0.185229	0.583381	14.7711
2	F0007	17	Col-0	12542	349.062	1021.36	170.391	0.58844	0.151084	0.850296	0.709548	0.281533	0.677144	13.2725
2	F0007	17	Col-0	11416	317.724	903.619	150.749	0.621177	0.175692	0.86958	0.714983	0.207948	0.522373	7.36685
2	F0007	17	Col-0	13745	382.543	1018.97	169.993	0.621833	0.166352	0.876949	0.538953	0.226234	0.629543	11.8746
2	F0007	17	Col-0	13830	384.909	1265.85	211.179	0.574885	0.108459	0.886257	0.500847	0.185392	0.487375	14.2542
2	F0007	17	Col-0	16598	461.946	1197.77	199.821	0.574882	0.145385	0.882289	0.473042	0.194669	0.457375	13.3088
2	F0007	17	Col-0	6844	190.478	549.671	91.7003	0.665047	0.284652	0.87378	0.764865	0.240398	0.60108	9.05918
2	F0007	17	Col-0	14805	412.044	1084.13	180.863	0.612967	0.158291	0.871887	0.500835	0.22989	0.577816	15.4329
2	F0007	17	Col-0	18556	516.44	1390.28	231.937	0.559894	0.12064	0.889235	0.573163	0.157098	0.60296	14.8537
2	F0007	17	Col-0	11619	323.373	921.661	153.758	0.614145	0.171884	0.896966	0.769148	0.167805	0.476301	12.8235
2	F0007	17	Col-0	10093	280.903	802.264	133.84	0.61584	0.197059	0.864142	0.783859	0.205417	0.497457	7.82334
2	F0007	18	Col-0	16426	458.672	1268.09	211.903	0.621797	0.128363	0.88763	0.690511	0.203607	0.632327	14.4386
2	F0007	18	Col-0	17079	476.906	1340.68	224.032	0.589276	0.119405	0.873757	0.573415	0.167653	0.462753	14.0009
2	F0007	18	Col-0	16342	456.326	1250.58	208.976	0.621298	0.131308	0.874464	0.67964	0.177697	0.563073	14.4533
2	F0007	18	Col-0	15930	444.821	1043.36	174.349	0.601495	0.18389	0.872272	0.514753	0.204105	0.486508	13.5151
2	F0007	18	Col-0	18604	519.489	1377.99	230.267	0.541617	0.123118	0.877886	0.442443	0.192668	0.615042	16.1419
2	F0007	18	Col-0	17517	489.136	1428.6	238.724	0.626861	0.107856	0.86721	0.749121	0.219564	0.581208	24.4919
2	F0007	18	Col-0	17403	485.953	1317.07	220.086	0.602472	0.126072	0.858599	0.487936	0.210737	0.472721	16.8178
2	F0007	18	Col-0	19960	557.353	1471.68	245.922	0.555293	0.11581	0.870275	0.388792	0.19648	0.441737	17.499
2	F0007	18	Col-0	10405	289.586	996.916	166.313	0.593656	0.131563	0.87885	0.559284	0.195424	0.355336	13.5873
2	F0007	18	Col-0	17372	483.488	1285.85	214.516	0.573712	0.132032	0.872273	0.496279	0.206619	0.398254	12.8243
2	F0007	18	Col-0	15419	429.133	1116.41	186.248	0.582685	0.155459	0.86811	0.645176	0.230691	0.678026	14.2048
2	F0007	18	Col-0	13031	362.671	1044.43	174.24	0.575371	0.150117	0.860748	0.59636	0.220946	0.48163	15.8174
2	F0007	18	Col-0	16338	454.71	1292.74	215.665	0.579567	0.122853	0.864951	0.475571	0.235947	0.606844	14.2789
2	F0007	18	Col-0	16809	467.818	1235.08	206.046	0.566818	0.138471	0.875857	0.618459	0.197608	0.248148	19.0586
2	F0007	18	Col-0	20298	564.922	1325.35	221.105	0.574461	0.145212	0.861905	0.468569	0.208994	0.522387	21.4602
2	F0007	18	Col-0	8637	240.38	806.122	134.483	0.642204	0.167021	0.894009	0.793907	0.212611	0.541781	7.7667
2	F0007	18	Col-0	18016	501.411	1309.85	218.519	0.591173	0.131954	0.89801	0.561416	0.169752	0.563888	21.6821
2	F0007	18	Col-0	21183	589.553	1571.76	262.213	0.515615	0.107752	0.877324	0.505311	0.178408	0.51757	20.1915
2	F0007	18	Col-0	14104	392.534	1108.27	184.89	0.580125	0.144298	0.888733	0.568217	0.162	0.540898	18.4416
2	F0007	18	Col-0	11965	333.003	950.389	158.551	0.579054	0.166464	0.866127	0.639026	0.214627	0.624632	9.49177
2	F0007	19	Col-0	21250	593.375	1406.56	235.041	0.629966	0.134974	0.892002	0.678295	0.187957	0.591251	15.8852
2	F0007	19	Col-0	19460	543.391	1403.15	234.471	0.55573	0.124207	0.85584	0.582193	0.188061	0.31305	17.2867
2	F0007	19	Col-0	20784	580.362	1252.2	209.246	0.619955	0.166569	0.876351	0.676414	0.164647	0.428644	16.4095
2	F0007	19	Col-0	20673	577.263	1183.24	197.724	0.632009	0.185552	0.851696	0.587724	0.23612	0.365881	15.7713
2	F0007	19	Col-0	24186	675.358	1644.24	274.759	0.542944	0.112419	0.854876	0.609405	0.215652	0.540986	18.0104
2	F0007	19	Col-0	23363	652.377	1664.51	278.145	0.607747	0.105966	0.855307	0.652087	0.279529	0.646262	31.0707
2	F0007	19	Col-0	22156	618.673	1418.56	237.046	0.612721	0.138358	0.85465	0.54511	0.231236	0.4899	16.5204
2	F0007	19	Col-0	26337	735.421	1549.52	258.929	0.613988	0.137843	0.852858	0.492279	0.234138	0.223254	18.7115
2	F0007	19	Col-0	14122	394.336	1055.89	176.442	0.610892	0.159174	0.862251	0.751369	0.258894	0.626025	12.7903
2	F0007	19	Col-0	22576	630.401	1527.78	255.296	0.564781	0.121545	0.87374	0.563081	0.224835	0.592517	14.2906
2	F0007	19	Col-0	19937	556.711	1289.99	215.562	0.585178	0.150555	0.840695	0.568751	0.244271	0.50289	16.5259
2	F0007	19	Col-0	17152	478.944	1306.58	218.334	0.57617	0.126256	0.843601	0.549854	0.254849	0.56284	14.5173
2	F0007	19	Col-0	20883	583.127	1422.12	237.641	0.589266	0.129757	0.830327	0.478091	0.284343	0.58155	14.1711
2	F0007	19	Col-0	22723	634.506	1556.69	260.128	0.61759	0.117835	0.857417	0.658983	0.232951	0.405999	17.1358
2	F0007	19	Col-0	25803	720.51	1482.69	247.762	0.601833	0.147496	0.832992	0.505956	0.256477	0.486962	21.3948
2	F0007	19	Col-0	11432	319.222	918.347	153.459	0.648919	0.170341	0.898125	0.727212	0.175915	0.519231	9.23942
2	F0007	19	Col-0	23291	650.366	1476.75	246.769	0.583632	0.13421	0.887011	0.598887	0.184083	0.508809	25.3901
2	F0007	19	Col-0	26035	726.989	1690.71	282.524	0.518223	0.114453	0.851785	0.532658	0.209407	0.484761	16.3282
2	F0007	19	Col-0	17735	495.223	1330.72	222.368	0.579386	0.125854	0.865024	0.568369	0.217824	0.534624	17.6195
2	F0007	19	Col-0	15082	421.142	1106.37	184.878	0.562782	0.154834	0.863387	0.527543	0.218316	0.65877	13.787
2	F0007	21	Col-0	37912	1058.64	2344.67	391.802	0.555129	0.0866611	0.863805	0.406292	0.181693	0.273103	23.1581
2	F0007	21	Col-0	38343	1070.67	2156.68	360.389	0.532165	0.103591	0.840832	0.702954	0.217673	0.365376	26.9746
2	F0007	21	Col-0	37274	1040.82	2037.99	340.555	0.550007	0.112775	0.867932	0.46147	0.161286	0.471062	21.0126
2	F0007	21	Col-0	36642	1023.17	2196.79	367.09	0.555982	0.0954144	0.853062	0.579995	0.216064	0.389562	26.8021
2	F0007	21	Col-0	41747	1165.72	2574.59	430.223	0.490385	0.0791441	0.858856	0.48818	0.20298	0.604894	29.6732
2	F0007	21	Col-0	39275	1096.7	2024.58	338.313	0.561481	0.120409	0.852294	0.56109	0.239061	0.492088	27.5391
2	F0007	21	Col-0	40051	1118.36	2322.61	388.116	0.562167	0.0932978	0.851898	0.516536	0.223314	0.492897	28.2133
2	F0007	21	Col-0	47194	1317.82	2276.2	380.36	0.574248	0.114466	0.863229	0.644191	0.214756	0.325648	27.4409
2	F0007	21	Col-0	27886	778.675	1780.45	297.519	0.561765	0.110544	0.868883	0.681451	0.191957	0.570778	17.4213
2	F0007	21	Col-0	39447	1101.5	2003.91	334.86	0.540052	0.123444	0.89616	0.647811	0.152994	0.556851	20.261
2	F0007	21	Col-0	34989	977.016	2060.66	344.343	0.540004	0.103545	0.854929	0.567877	0.195771	0.457711	24.7724
2	F0007	21	Col-0	27940	780.183	1918.21	320.539	0.522155	0.0954211	0.852692	0.516614	0.213861	0.37701	20.2938
2	F0007	21	Col-0	37202	1038.81	2096.79	350.38	0.572497	0.106333	0.806935	0.587575	0.293348	0.296165	27.5293
2	F0007	21	Col-0	41511	1159.13	2301.5	384.588	0.571281	0.0984811	0.881106	0.513866	0.155952	0.345989	26.762
2	F0007	21	Col-0	45094	1259.18	1880.92	314.308	0.603838	0.160172	0.847381	0.480722	0.219147	0.440316	37.0748
2	F0007	21	Col-0	20919	584.132	1287.02	215.066	0.624709	0.1587	0.814815	0.573684	0.310344	0.425093	12.9758
2	F0007	21	Col-0	40952	1143.52	2082.09	347.924	0.525335	0.118709	0.872023	0.488809	0.179983	0.586915	30.9051
2	F0007	21	Col-0	44399	1239.78	2419.03	404.229	0.510932	0.0953452	0.854385	0.409087	0.189736	0.159189	24.1739
2	F0007	21	Col-0	30054	839.213	1924.19	321.539	0.597056	0.102004	0.859505	0.502966	0.205485	0.274372	19.017
2	F0007	21	Col-0	29239	816.455	1851.08	309.321	0.55336	0.107231	0.852062	0.535433	0.213014	0.546123	24.4203
2	F0007	22	Col-0	46967	1311.48	2593.02	433.302	0.570986	0.0877792	0.882053	0.637661	0.177649	0.255784	21.9783
2	F0007	22	Col-0	45862	1280.63	2441.54	407.989	0.533459	0.0966799	0.880194	0.59573	0.176953	0.302424	39.1522
2	F0007	22	Col-0	45479	1269.93	2324.73	388.469	0.541262	0.105749	0.895128	0.607859	0.130458	0.465733	34.2467
2	F0007	22	Col-0	43568	1216.57	2424.16	405.086	0.544525	0.0931651	0.863619	0.675411	0.197792	0.161029	23.2289
2	F0007	22	Col-0	47244	1319.22	2774.93	463.701	0.49101	0.0770994	0.888451	0.649119	0.154875	0.513092	34.4631
2	F0007	22	Col-0	46437	1296.68	2337.66	390.63	0.549368	0.106786	0.846579	0.555906	0.24267	0.508247	34.6238
2	F0007	22	Col-0	46756	1305.59	2468.57	412.506	0.564012	0.0964178	0.858789	0.40676	0.20848	0.511196	23.535
2	F0007	22	Col-0	54982	1535.29	2515.86	420.409	0.545971	0.109158	0.881305	0.46433	0.163948	0.410737	30.9268
2	F0007	22	Col-0	34964	976.318	1911.61	319.436	0.536702	0.120236	0.881361	0.62691	0.156469	0.297699	22.3503
2	F0007	22	Col-0	47937	1338.57	2155.04	360.115	0.548459	0.129708	0.908577	0.6783	0.120266	0.421262	31.7143
2	F0007	22	Col-0	43953	1227.32	2218.83	370.773	0.549316	0.112189	0.873521	0.471928	0.174127	0.461516	18.593
2	F0007	22	Col-0	35883	1001.98	2236.7	373.76	0.534649	0.0901327	0.856943	0.411505	0.226157	0.328306	21.9754
2	F0007	22	Col-0	43312	1209.42	2183.47	364.865	0.582174	0.114162	0.826182	0.646592	0.278144	0.507352	30.9606
2	F0007	22	Col-0	48296	1348.59	2499.64	417.698	0.544395	0.097133	0.918344	0.574338	0.0984435	0.313182	21.5422
2	F0007	22	Col-0	53306	1488.49	2119.06	354.102	0.59175	0.149176	0.864012	0.538885	0.197586	0.448359	34.5958
2	F0007	22	Col-0	26149	730.172	1530.1	255.685	0.597255	0.140354	0.829253	0.621658	0.262282	0.556134	19.88
2	F0007	22	Col-0	46659	1302.88	2368.3	395.751	0.521779	0.104537	0.886033	0.559156	0.152132	0.577466	24.5376
2	F0007	22	Col-0	54865	1532.02	2706.23	452.22	0.531808	0.0941403	0.887574	0.540018	0.153664	0.209841	28.753
2	F0007	22	Col-0	34601	966.181	2022.43	337.956	0.567611	0.106304	0.876477	0.721197	0.153316	0.307131	22.8924
2	F0007	22	Col-0	35413	988.855	2264.14	378.345	0.56339	0.0868092	0.85542	0.649381	0.209055	0.358635	24.9513
2	F0007	23	Col-0	54714	1532.85	2837.2	474.888	0.568304	0.0854138	0.911702	0.630577	0.133319	0.302292	25.4056
2	F0007	23	Col-0	53565	1500.66	2659.5	445.145	0.529738	0.0951678	0.914737	0.548486	0.128682	0.386779	39.9037
2	F0007	23	Col-0	51067	1430.68	2557.5	428.071	0.523185	0.0981116	0.91702	0.558414	0.103305	0.379917	26.3951
2	F0007	23	Col-0	51055	1430.34	2504.73	419.24	0.549741	0.102265	0.884579	0.666163	0.156401	0.359723	28.2519
2	F0007	23	Col-0	52815	1479.65	2906.09	486.418	0.501891	0.0785868	0.91113	0.634367	0.128175	0.373098	25.786
2	F0007	23	Col-0	55283	1548.79	2455.74	411.039	0.580685	0.115196	0.840854	0.685361	0.264585	0.541177	22.9343
2	F0007	23	Col-0	54977	1540.22	2648.73	443.342	0.57614	0.0984724	0.856253	0.504998	0.205431	0.475112	33.347
2	F0007	23	Col-0	62643	1754.99	3208.55	537.043	0.544022	0.0764655	0.886647	0.51068	0.195415	0.524617	37.4667
2	F0007	23	Col-0	41321	1157.64	2287.15	382.821	0.530402	0.0992637	0.861573	0.660229	0.187306	0.261646	21.9794
2	F0007	23	Col-0	57092	1599.47	2282.38	382.023	0.551432	0.137724	0.900825	0.459452	0.131914	0.23678	31.8276
2	F0007	23	Col-0	52180	1461.86	2465.94	412.747	0.553828	0.107832	0.870119	0.541825	0.193766	0.460442	30.3289
2	F0007	23	Col-0	42073	1178.71	2485.98	416.101	0.538859	0.0855495	0.839437	0.425497	0.261774	0.468139	25.1179
2	F0007	23	Col-0	50322	1409.81	2689.89	450.231	0.568161	0.0873976	0.860611	0.682089	0.229458	0.478145	27.1099
2	F0007	23	Col-0	56296	1577.17	2548.06	426.493	0.558952	0.10896	0.921972	0.805041	0.121225	0.293822	27.622
2	F0007	23	Col-0	57446	1609.39	2806.77	469.795	0.577951	0.0916335	0.874209	0.51897	0.167301	0.403143	47.4498
2	F0007	23	Col-0	30497	854.396	1910.19	319.726	0.541803	0.10503	0.845355	0.568915	0.221727	0.546593	19.2901
2	F0007	23	Col-0	52447	1469.34	2744.88	459.435	0.511628	0.0874753	0.898221	0.601055	0.148393	0.542593	22.2808
2	F0007	23	Col-0	63152	1769.25	3062.65	512.623	0.550052	0.0846064	0.915618	0.460753	0.142	0.369339	31.7945
2	F0007	23	Col-0	42489	1190.36	2361.74	395.305	0.566928	0.0957244	0.909087	0.739756	0.11611	0.286967	27.0466
2	F0007	23	Col-0	46874	1313.21	2624.65	439.311	0.551459	0.0855065	0.886024	0.668155	0.235756	0.655107	26.9047
2	F0007	24	Col-0	67458	1883.66	3104.38	518.752	0.593941	0.0879617	0.910442	0.560358	0.138109	0.444119	30.526
2	F0007	24	Col-0	68271	1906.37	3132.81	523.502	0.563199	0.0874136	0.924755	0.523218	0.112577	0.451703	55.583
2	F0007	24	Col-0	62395	1742.29	2522.06	421.445	0.563274	0.123267	0.904024	0.59793	0.128251	0.327812	42.7912
2	F0007	24	Col-0	61729	1723.69	2972.01	496.633	0.573935	0.0878209	0.904227	0.403138	0.142521	0.383346	29.1753
2	F0007	24	Col-0	62644	1749.24	3150.82	526.513	0.536768	0.0792941	0.926074	0.848077	0.110983	0.296877	33.3316
2	F0007	24	Col-0	65200	1820.61	2482.61	414.852	0.614462	0.132936	0.88437	0.582665	0.199319	0.440979	36.8482
2	F0007	24	Col-0	66372	1853.34	2872.26	479.963	0.580723	0.101099	0.892589	0.450113	0.145109	0.465199	33.8547
2	F0007	24	Col-0	71739	2003.2	3094.03	517.023	0.565988	0.0941708	0.902318	0.340051	0.171335	0.544808	45.415
2	F0007	24	Col-0	50193	1401.56	2546.41	425.513	0.545268	0.0972741	0.853049	0.630179	0.209011	0.333151	29.0731
2	F0007	24	Col-0	69435	1938.87	2475.68	413.694	0.602651	0.142364	0.887949	0.518508	0.155784	0.194044	39.9734
2	F0007	24	Col-0	62141	1735.19	2573.88	430.104	0.612082	0.117872	0.869408	0.680062	0.223438	0.564062	25.225
2	F0007	24	Col-0	52431	1464.06	2709.62	452.787	0.562552	0.089739	0.869767	0.286404	0.223123	0.497033	29.9921
2	F0007	24	Col-0	59651	1665.67	3038.92	507.814	0.556358	0.0811686	0.90194	0.481418	0.157521	0.45497	31.3729
2	F0007	24	Col-0	66311	1851.64	2712.52	453.27	0.591682	0.113253	0.928958	0.637967	0.139274	0.366611	28.4286
2	F0007	24	Col-0	66211	1848.84	3390.93	566.636	0.591048	0.0723606	0.901856	0.403058	0.116013	0.273459	49.6439
2	F0007	24	Col-0	40897	1141.99	2344.75	391.816	0.581551	0.0934777	0.822842	0.633424	0.276632	0.426957	23.2921
2	F0007	24	Col-0	63093	1761.78	3265.29	545.641	0.524804	0.0743613	0.890645	0.473264	0.160158	0.516128	38.5716
2	F0007	24	Col-0	76434	2134.31	3277.78	547.727	0.577785	0.0894	0.931682	0.619678	0.12625	0.379763	40.3425
2	F0007	24	Col-0	53828	1503.07	2728.77	455.987	0.57691	0.0908412	0.910089	0.777229	0.14473	0.350859	36.3083
2	F0007	24	Col-0	56876	1588.18	2902.88	485.081	0.579203	0.0848164	0.914818	0.677466	0.184999	0.599683	31.8538
2	F0007	25	Col-0	76291	2130.31	3274.91	547.248	0.616358	0.0893892	0.910379	0.437418	0.172421	0.457101	47.0204
2	F0007	25	Col-0	81029	2262.61	3252.95	543.578	0.586572	0.0962268	0.939253	0.570694	0.0760272	0.100731	57.5261
2	F0007	25	Col-0	71386	1993.35	2844.52	475.328	0.598655	0.110868	0.916488	0.469789	0.125739	0.474207	38.462
2	F0007	25	Col-0	73689	2057.66	3159.21	527.914	0.614167	0.0927803	0.912624	0.498919	0.148199	0.459901	35.7025
2	F0007	25	Col-0	71155	1986.9	3125.93	522.353	0.558995	0.0915076	0.923825	0.895298	0.103266	0.308318	41.5768
2	F0007	25	Col-0	73913	2063.91	2380.54	397.796	0.638188	0.1639	0.897734	0.667655	0.180172	0.455893	37.5517
2	F0007	25	Col-0	76147	2126.29	3016.6	504.084	0.592939	0.105154	0.905871	0.600218	0.118215	0.383528	39.5773
2	F0007	25	Col-0	81377	2272.33	3494.06	583.869	0.563198	0.0837627	0.873894	0.406287	0.193013	0.623652	72.921
2	F0007	25	Col-0	62716	1751.25	3317.88	554.428	0.540893	0.0715925	0.864529	0.475275	0.229874	0.610382	32.8341
2	F0007	25	Col-0	82113	2292.88	2862.17	478.278	0.643393	0.125959	0.889995	0.395096	0.184611	0.380629	51.7804
2	F0007	25	Col-0	69410	1938.17	2854.86	477.056	0.604822	0.107019	0.840379	0.739047	0.267412	0.669282	46.7829
2	F0007	25	Col-0	61839	1726.76	3039.49	507.908	0.55468	0.0841147	0.911864	0.328733	0.145599	0.319294	31.5144
2	F0007	25	Col-0	66917	1868.56	3210.79	536.533	0.559797	0.0815685	0.908285	0.518611	0.129022	0.362795	31.9854
2	F0007	25	Col-0	76214	2128.16	3128.2	522.733	0.614406	0.0978711	0.920906	0.485729	0.136041	0.383101	48.5203
2	F0007	25	Col-0	73562	2054.11	3282.56	548.527	0.598182	0.0857901	0.914491	0.414331	0.106243	0.452734	55.7989
2	F0007	25	Col-0	48994	1368.08	2634.09	440.165	0.556282	0.0887344	0.837007	0.438727	0.249433	0.384921	23.3682
2	F0007	25	Col-0	69711	1946.58	3397.92	567.803	0.539162	0.0758726	0.888931	0.494032	0.161381	0.481213	49.6811
2	F0007	25	Col-0	89913	2510.69	3663.68	612.214	0.618243	0.0841776	0.917524	0.7576	0.115026	0.409177	50.791
2	F0007	25	Col-0	63260	1766.44	3108	519.356	0.580836	0.0822959	0.919548	0.364605	0.126893	0.41472	43.9808
2	F0007	25	Col-0	66266	1850.38	3227.42	539.312	0.57333	0.0799449	0.939478	0.581548	0.119582	0.526985	32.2555
2	F0007	26	Col-0	83538	2332.67	3468.61	579.615	0.628994	0.0872538	0.933127	0.602243	0.15871	0.484111	39.8696
2	F0007	26	Col-0	88165	2461.88	3325.74	555.741	0.60498	0.100168	0.931506	0.481644	0.0960115	0.315716	60.5764
2	F0007	26	Col-0	77094	2152.73	2855.66	477.191	0.609309	0.1188	0.906357	0.350812	0.131796	0.468876	37.3105
2	F0007	26	Col-0	78771	2199.56	3043.28	508.543	0.623223	0.106879	0.909505	0.451926	0.150182	0.481802	54.5547
2	F0007	26	Col-0	79556	2221.48	3305.15	552.301	0.581465	0.0915167	0.930673	0.911883	0.0946925	0.176218	38.9804
2	F0007	26	Col-0	81167	2266.47	2442.32	408.119	0.641652	0.170996	0.905431	0.589797	0.175888	0.457142	43.3135
2	F0007	26	Col-0	88349	2467.01	3199.3	534.614	0.61928	0.108468	0.902971	0.71792	0.139719	0.546107	39.8349
2	F0007	26	Col-0	87973	2456.51	3559.76	594.848	0.597046	0.0872404	0.862704	0.341875	0.183329	0.593223	61.9761
2	F0007	26	Col-0	69120	1930.07	2973.85	496.939	0.55548	0.0982147	0.854496	0.518256	0.232705	0.591623	45.9422
2	F0007	26	Col-0	92360	2579.02	3035.81	507.294	0.674082	0.125934	0.864956	0.577148	0.218841	0.465623	65.8953
2	F0007	26	Col-0	76816	2144.97	3121.05	521.538	0.599446	0.099097	0.861691	0.675282	0.231721	0.670023	42.9319
2	F0007	26	Col-0	70493	1968.41	3238.1	541.096	0.588437	0.0844844	0.908283	0.321844	0.167747	0.358185	40.1811
2	F0007	26	Col-0	74230	2072.76	3500.57	584.957	0.561804	0.0761222	0.916588	0.69972	0.126725	0.297747	38.4308
2	F0007	26	Col-0	82470	2302.85	3394.81	567.285	0.620262	0.0899237	0.907646	0.518871	0.127519	0.332561	46.1077
2	F0007	26	Col-0	77556	2165.64	3574.25	597.268	0.608922	0.0762881	0.914219	0.392301	0.133952	0.496661	59.8241
2	F0007	26	Col-0	57162	1596.16	2631.32	439.702	0.55461	0.103746	0.867241	0.610583	0.208261	0.391457	30.4818
2	F0007	26	Col-0	78440	2190.32	3463.76	578.806	0.567476	0.0821584	0.882712	0.313562	0.150821	0.313058	35.7251
2	F0007	26	Col-0	95011	2653.04	3917.95	654.702	0.625282	0.0777796	0.885178	0.731169	0.125078	0.399638	43.7154
2	F0007	26	Col-0	69885	1951.43	2966.1	495.644	0.60462	0.0998214	0.910279	0.355902	0.124284	0.444539	42.1357
2	F0007	26	Col-0	77496	2163.96	3515.22	587.404	0.606442	0.0788107	0.892591	0.523113	0.156715	0.509358	35.3868
2	F0007	14	rha1a-1	2170	60.594	396.475	66.2523	0.625541	0.173475	0.891147	0.718546	0.245988	0.609996	5.37512
2	F0007	14	rha1a-1	1213	33.8712	220.066	36.7738	0.693539	0.314749	0.882807	0.777027	0.289855	0.69561	4.2737
2	F0007	14	rha1a-1	2673	74.6395	409.546	68.4365	0.677052	0.200264	0.847997	0.735606	0.389299	0.763184	6.91957
2	F0007	14	rha1a-1	4364	121.858	571.286	95.4638	0.634118	0.16803	0.877567	0.769264	0.292941	0.731645	10.2019
2	F0007	14	rha1a-1	3840	107.226	445.245	74.4019	0.717355	0.243413	0.895999	0.820928	0.216764	0.603798	6.01667
2	F0007	14	rha1a-1	3865	107.924	543.529	90.8255	0.610874	0.164405	0.887369	0.79234	0.219858	0.517518	9.73765
2	F0007	14	rha1a-1	3612	100.86	525.772	87.8582	0.620832	0.164196	0.899433	0.821342	0.224525	0.689071	8.9701
2	F0007	14	rha1a-1	4622	129.062	693.453	115.878	0.57352	0.120783	0.846937	0.768633	0.284737	0.665177	12.6707
2	F0007	14	rha1a-1	4026	112.42	588.985	98.4213	0.593543	0.14584	0.892317	0.809023	0.22449	0.584041	7.17834
2	F0007	14	rha1a-1	3040	84.8875	451.345	75.4213	0.673759	0.187528	0.87367	0.762502	0.275006	0.704133	7.70033
2	F0007	14	rha1a-1	3387	94.5769	483.103	80.728	0.629905	0.182367	0.890399	0.808781	0.252384	0.650454	7.74845
2	F0007	14	rha1a-1	3292	91.9242	550.257	91.9497	0.581728	0.136628	0.907929	0.823732	0.220036	0.709474	10.062
2	F0007	14	rha1a-1	4582	127.524	525.044	87.5918	0.677009	0.208869	0.870424	0.795125	0.275229	0.482816	5.72763
2	F0007	14	rha1a-1	5254	146.226	716.24	119.489	0.579848	0.128701	0.896784	0.820183	0.233416	0.593127	13.6703
2	F0007	14	rha1a-1	3320	92.4003	502.316	83.8001	0.630579	0.165346	0.869145	0.715195	0.292016	0.75075	9.86777
2	F0007	14	rha1a-1	3766	104.813	588.784	98.2254	0.550022	0.136514	0.878603	0.812462	0.276347	0.683176	9.89087
2	F0007	14	rha1a-1	5552	154.52	782.222	130.496	0.55156	0.114025	0.892891	0.81719	0.286772	0.714806	11.3474
2	F0007	14	rha1a-1	4640	129.138	582.642	97.2007	0.62307	0.171761	0.87048	0.804319	0.25777	0.48222	14.1241
2	F0007	14	rha1a-1	4861	135.289	616.198	102.799	0.608614	0.160877	0.896608	0.817437	0.213716	0.435107	6.73956
2	F0007	14	rha1a-1	6074	169.048	708.968	118.275	0.560177	0.151856	0.868	0.819733	0.231326	0.393456	8.93793
2	F0007	15	rha1a-1	3440	96.0569	447.103	74.7123	0.645403	0.216249	0.887528	0.779707	0.184558	0.401922	6.28169
2	F0007	15	rha1a-1	1595	44.538	309.321	51.6885	0.679302	0.209485	0.884	0.740638	0.301097	0.775742	4.42382
2	F0007	15	rha1a-1	3771	105.3	491.772	82.1767	0.655712	0.195947	0.886332	0.782345	0.228588	0.651331	12.6025
2	F0007	15	rha1a-1	5433	151.708	803.193	134.216	0.59947	0.10583	0.905716	0.811306	0.206357	0.524932	13.1215
2	F0007	15	rha1a-1	5308	148.218	627.311	104.826	0.683932	0.169502	0.905825	0.722476	0.204087	0.60293	7.38583
2	F0007	15	rha1a-1	5476	152.909	680.24	113.67	0.613214	0.148713	0.904954	0.831886	0.198462	0.381441	11.0511
2	F0007	15	rha1a-1	4754	132.748	621.654	103.88	0.597086	0.154587	0.900706	0.849922	0.205895	0.521708	9.54333
2	F0007	15	rha1a-1	6564	183.29	777.536	129.929	0.572475	0.136439	0.864213	0.752379	0.285054	0.73616	13.2579
2	F0007	15	rha1a-1	5455	152.323	751.737	125.618	0.576821	0.121303	0.898663	0.809241	0.172322	0.236472	10.7358
2	F0007	15	rha1a-1	4295	119.931	568.784	95.0456	0.648988	0.166832	0.905211	0.83301	0.218364	0.511819	7.79721
2	F0007	15	rha1a-1	4858	135.652	631.754	105.568	0.640813	0.152958	0.892417	0.813591	0.249739	0.604931	8.39934
2	F0007	15	rha1a-1	4857	135.624	646.725	108.07	0.615902	0.145928	0.889992	0.828326	0.222914	0.570729	9.60593
2	F0007	15	rha1a-1	6308	176.141	660.725	110.409	0.640211	0.181577	0.900551	0.761395	0.20206	0.15548	6.99112
2	F0007	15	rha1a-1	7279	203.255	862.406	144.111	0.578985	0.122987	0.904923	0.762424	0.230029	0.662797	12.3643
2	F0007	15	rha1a-1	4476	124.986	597.127	99.7819	0.617209	0.157749	0.884665	0.815322	0.224819	0.582934	8.32194
2	F0007	15	rha1a-1	5401	150.815	769.193	128.535	0.540532	0.114713	0.905729	0.849739	0.17812	0.630241	11.0231
2	F0007	15	rha1a-1	7264	202.167	869.377	145.036	0.541645	0.120773	0.899559	0.838023	0.205624	0.622741	11.1035
2	F0007	15	rha1a-1	6384	177.676	793.193	132.326	0.593971	0.12751	0.904567	0.661846	0.186338	0.534329	10.1856
2	F0007	15	rha1a-1	6736	187.472	860.164	143.499	0.58457	0.114406	0.913367	0.816008	0.146387	0.393345	14.9182
2	F0007	15	rha1a-1	8049	224.015	933.661	155.76	0.529539	0.116031	0.90126	0.613762	0.164265	0.378981	14.6166
2	F0007	16	rha1a-1	4815	134.896	594.541	99.5137	0.670706	0.171176	0.890915	0.809508	0.193588	0.493074	8.30737
2	F0007	16	rha1a-1	2279	63.8479	371.019	62.1009	0.701015	0.208047	0.889596	0.780946	0.235764	0.702077	4.21413
2	F0007	16	rha1a-1	4896	137.165	665.068	111.318	0.622663	0.139097	0.90966	0.79597	0.200056	0.639773	10.1571
2	F0007	16	rha1a-1	7153	200.397	945.075	158.186	0.589646	0.100639	0.908466	0.610051	0.163921	0.631093	11.5957
2	F0007	16	rha1a-1	7238	202.778	789.779	132.192	0.660221	0.14582	0.905809	0.84675	0.153278	0.516279	13.622
2	F0007	16	rha1a-1	7058	197.735	757.637	126.812	0.606983	0.154515	0.890023	0.733719	0.20322	0.57258	10.4054
2	F0007	16	rha1a-1	6454	180.814	769.294	128.764	0.576199	0.137042	0.90142	0.509317	0.200395	0.613426	11.7175
2	F0007	16	rha1a-1	8438	236.397	1020.96	170.887	0.548171	0.101726	0.895975	0.488887	0.194782	0.710866	13.5392
2	F0007	16	rha1a-1	7447	208.633	833.678	139.54	0.580256	0.134646	0.894174	0.838533	0.177381	0.35782	10.0814
2	F0007	16	rha1a-1	5871	164.48	679.654	113.76	0.630748	0.159715	0.917559	0.649063	0.148899	0.466184	8.77687
2	F0007	16	rha1a-1	6249	175.07	677.654	113.425	0.607879	0.171003	0.906669	0.767106	0.179804	0.523577	11.7524
2	F0007	16	rha1a-1	6365	178.32	723.838	121.155	0.6266	0.15266	0.8978	0.814023	0.173908	0.571596	13.3958
2	F0007	16	rha1a-1	8198	229.673	914.59	153.083	0.605018	0.123159	0.904357	0.693888	0.166827	0.440824	9.49512
2	F0007	16	rha1a-1	9630	269.792	978.632	163.802	0.61015	0.126357	0.907022	0.635668	0.170148	0.592758	12.5035
2	F0007	16	rha1a-1	5746	160.978	751.21	125.737	0.571003	0.127954	0.914988	0.648278	0.149298	0.434441	11.5844
2	F0007	16	rha1a-1	6914	193.701	930.288	155.711	0.521772	0.100393	0.905606	0.65548	0.15703	0.626348	13.2787
2	F0007	16	rha1a-1	9247	259.062	988.774	165.5	0.549501	0.118855	0.872373	0.626012	0.220383	0.361914	14.3285
2	F0007	16	rha1a-1	8713	244.101	920.874	154.135	0.595191	0.129115	0.893384	0.571973	0.171388	0.545835	12.9572
2	F0007	16	rha1a-1	8968	251.245	925.176	154.855	0.585455	0.131661	0.89602	0.729857	0.182176	0.587612	11.2761
2	F0007	16	rha1a-1	9987	279.793	1146.03	191.821	0.536532	0.0955551	0.88876	0.576002	0.161051	0.360955	18.7733
2	F0007	17	rha1a-1	7101	197.631	748.708	124.905	0.678353	0.159186	0.915674	0.737343	0.178956	0.535861	9.01408
2	F0007	17	rha1a-1	3610	100.471	448.032	74.744	0.726943	0.225996	0.93193	0.868924	0.15964	0.526618	5.42936
2	F0007	17	rha1a-1	6825	189.949	753.637	125.727	0.630601	0.151004	0.896768	0.733036	0.193627	0.274295	16.15
2	F0007	17	rha1a-1	10156	282.656	1002.92	167.314	0.577406	0.126883	0.885645	0.680303	0.192019	0.566068	14.6707
2	F0007	17	rha1a-1	10345	288.869	823.394	137.592	0.673371	0.191745	0.896327	0.848119	0.179311	0.471573	18.8849
2	F0007	17	rha1a-1	10715	299.2	1042.37	174.184	0.646027	0.123924	0.856179	0.695162	0.276829	0.592749	12.23
2	F0007	17	rha1a-1	8567	239.221	1005.64	168.046	0.547762	0.106451	0.875359	0.653487	0.219672	0.514895	12.6346
2	F0007	17	rha1a-1	11384	317.881	1122.96	187.65	0.548125	0.113443	0.89139	0.685415	0.211295	0.624723	15.0559
2	F0007	17	rha1a-1	10548	293.566	992.004	165.494	0.620653	0.134695	0.865469	0.639085	0.294738	0.694887	17.2856
2	F0007	17	rha1a-1	8397	233.701	943.016	157.321	0.617699	0.118658	0.896517	0.649127	0.186323	0.507972	15.3485
2	F0007	17	rha1a-1	8471	235.76	949.561	158.413	0.589041	0.118059	0.891313	0.633214	0.196887	0.451334	11.0537
2	F0007	17	rha1a-1	9415	262.033	864.306	144.19	0.6583	0.158378	0.884887	0.606156	0.216166	0.558852	20.9385
2	F0007	17	rha1a-1	10726	298.52	926.347	154.54	0.603602	0.157072	0.8824	0.656888	0.201717	0.463925	13.5336
2	F0007	17	rha1a-1	12737	354.489	1094.76	182.636	0.57964	0.133549	0.885341	0.557241	0.179255	0.454922	18.1645
2	F0007	17	rha1a-1	8239	229.303	963.561	160.748	0.590398	0.111513	0.909477	0.70197	0.188655	0.433817	13.3783
2	F0007	17	rha1a-1	9399	261.588	999.159	166.687	0.534702	0.11831	0.880528	0.8293	0.214638	0.559834	11.798
2	F0007	17	rha1a-1	13259	369.017	1257.91	209.854	0.567521	0.105298	0.867209	0.529372	0.231119	0.361627	14.6014
2	F0007	17	rha1a-1	12573	349.925	1089	181.675	0.621564	0.133227	0.869217	0.688243	0.22933	0.402582	11.1251
2	F0007	17	rha1a-1	12809	356.493	1171.97	195.517	0.612461	0.11719	0.850286	0.67295	0.259191	0.463417	18.898
2	F0007	17	rha1a-1	13653	379.982	1366.52	227.973	0.554887	0.0918767	0.874817	0.595416	0.201234	0.335959	21.2
2	F0007	18	rha1a-1	8835	246.704	866.891	144.86	0.682872	0.147736	0.910464	0.831541	0.179897	0.559072	11.7356
2	F0007	18	rha1a-1	4648	129.788	519.772	86.8556	0.720955	0.216198	0.931847	0.781178	0.137718	0.351954	6.8167
2	F0007	18	rha1a-1	8719	243.465	1018.82	170.247	0.625781	0.105557	0.91664	0.669784	0.168669	0.469202	19.8481
2	F0007	18	rha1a-1	12063	336.841	1102.61	184.25	0.588439	0.124686	0.856588	0.522901	0.241857	0.378573	14.7628
2	F0007	18	rha1a-1	13461	375.878	1085.58	181.405	0.674399	0.143536	0.876912	0.468427	0.217076	0.231927	26.3001
2	F0007	18	rha1a-1	12772	356.639	1110.45	185.561	0.61192	0.130157	0.859193	0.724306	0.238975	0.43084	29.8065
2	F0007	18	rha1a-1	10896	304.255	1008.33	168.495	0.607493	0.13467	0.837349	0.555447	0.262031	0.486462	17.8488
2	F0007	18	rha1a-1	13313	371.746	1104.17	184.511	0.538051	0.137219	0.870996	0.405534	0.199242	0.49576	17.2344
2	F0007	18	rha1a-1	12955	360.556	1208.7	201.644	0.61956	0.111433	0.888325	0.620091	0.22192	0.625799	14.14
2	F0007	18	rha1a-1	11015	306.563	962.632	160.593	0.671278	0.149374	0.873759	0.825423	0.215298	0.533703	12.3614
2	F0007	18	rha1a-1	10688	297.462	1009.95	168.487	0.58027	0.131677	0.885341	0.567995	0.237881	0.542645	13.8684
2	F0007	18	rha1a-1	11129	309.736	900.004	150.145	0.647073	0.172654	0.869632	0.616459	0.213762	0.579446	22.3741
2	F0007	18	rha1a-1	13861	385.771	1121.28	187.061	0.646653	0.13854	0.909965	0.609741	0.183275	0.402274	25.9722
2	F0007	18	rha1a-1	16207	451.064	1446.02	241.236	0.594164	0.0974013	0.882046	0.50343	0.187736	0.405016	23.8714
2	F0007	18	rha1a-1	10098	281.042	942.632	157.257	0.615019	0.142811	0.892598	0.600985	0.183549	0.411387	14.3752
2	F0007	18	rha1a-1	11835	329.385	1070.41	178.574	0.555999	0.1298	0.873369	0.60838	0.223668	0.54388	20.5365
2	F0007	18	rha1a-1	16603	462.085	1314.05	219.22	0.58947	0.120829	0.890786	0.64607	0.190549	0.493231	14.1676
2	F0007	18	rha1a-1	15309	426.071	1347.35	224.775	0.615635	0.105973	0.887264	0.599327	0.195956	0.485747	24.2263
2	F0007	18	rha1a-1	16075	447.39	1312.86	219.022	0.618388	0.117198	0.87836	0.605458	0.193505	0.457945	23.5288
2	F0007	18	rha1a-1	16695	464.646	1483.33	247.461	0.574284	0.0953497	0.886726	0.518801	0.181736	0.263287	22.4345
2	F0007	19	rha1a-1	11190	312.464	964.874	161.234	0.699419	0.151042	0.917243	0.506937	0.185297	0.590078	14.9492
2	F0007	19	rha1a-1	5965	166.564	570.541	95.3393	0.755829	0.230275	0.922848	0.827834	0.160803	0.465085	6.24459
2	F0007	19	rha1a-1	10703	298.865	944.004	157.746	0.67642	0.150927	0.902412	0.768654	0.175925	0.585561	15.4009
2	F0007	19	rha1a-1	15712	438.734	1218.09	203.548	0.628103	0.13307	0.859254	0.649822	0.241379	0.508357	22.9124
2	F0007	19	rha1a-1	17054	476.208	1235.51	206.458	0.665081	0.140393	0.888779	0.809828	0.196291	0.337055	17.609
2	F0007	19	rha1a-1	17578	490.839	1461.68	244.251	0.627988	0.10339	0.878755	0.740471	0.216841	0.490389	25.0823
2	F0007	19	rha1a-1	13921	388.723	1169.43	195.415	0.635169	0.127919	0.841603	0.531328	0.264122	0.465857	23.7501
2	F0007	19	rha1a-1	17556	490.225	1289.41	215.464	0.609224	0.132695	0.87022	0.622163	0.21832	0.549507	21.614
2	F0007	19	rha1a-1	16879	471.321	1358.81	227.061	0.634215	0.114879	0.87691	0.687066	0.190296	0.380025	18.7122
2	F0007	19	rha1a-1	14210	396.793	1053.74	176.084	0.614699	0.160818	0.885696	0.67598	0.18928	0.485203	16.8277
2	F0007	19	rha1a-1	14780	412.709	1120.27	187.201	0.599886	0.147992	0.897076	0.794614	0.172172	0.357773	20.4668
2	F0007	19	rha1a-1	14707	410.671	1150.56	192.262	0.63708	0.139611	0.860309	0.640154	0.203794	0.195275	20.1962
2	F0007	19	rha1a-1	18886	527.363	1442.5	241.047	0.686938	0.114055	0.87871	0.521147	0.209556	0.328218	30.4227
2	F0007	19	rha1a-1	20890	583.322	1568.73	262.14	0.599461	0.106672	0.886657	0.660147	0.156202	0.357066	32.4236
2	F0007	19	rha1a-1	13148	367.138	1225.95	204.861	0.617857	0.109932	0.90064	0.724408	0.186858	0.52307	11.927
2	F0007	19	rha1a-1	16105	449.708	1457.23	243.508	0.597455	0.0953045	0.884167	0.75504	0.216422	0.497491	20.96
2	F0007	19	rha1a-1	22154	618.617	1439.35	240.52	0.621518	0.134378	0.881417	0.435873	0.163603	0.283509	18.8954
2	F0007	19	rha1a-1	19993	558.275	1492.65	249.426	0.626504	0.112765	0.896647	0.742587	0.158581	0.288264	20.5512
2	F0007	19	rha1a-1	20793	580.614	1507.03	251.83	0.616052	0.115049	0.874366	0.628781	0.188891	0.165211	22.9635
2	F0007	19	rha1a-1	21743	607.141	1632.14	272.737	0.565017	0.102568	0.89044	0.740822	0.158773	0.337095	26.0086
2	F0007	21	rha1a-1	23306	650.785	1490.79	249.116	0.671856	0.131779	0.907338	0.827458	0.175458	0.410794	23.0537
2	F0007	21	rha1a-1	12253	342.147	985.661	164.707	0.687213	0.158488	0.919858	0.85367	0.130168	0.28902	10.8728
2	F0007	21	rha1a-1	18429	514.602	1600.44	267.44	0.59751	0.0904129	0.909889	0.82783	0.150835	0.340695	23.924
2	F0007	21	rha1a-1	27762	775.212	1965.65	328.466	0.590078	0.090292	0.888748	0.398237	0.187576	0.431755	21.2457
2	F0007	21	rha1a-1	32136	897.35	1894.05	316.502	0.619561	0.112569	0.921751	0.644565	0.111479	0.280797	33.2054
2	F0007	21	rha1a-1	31117	868.896	2168.16	362.306	0.605036	0.0831813	0.917258	0.699771	0.132879	0.275062	22.0857
2	F0007	21	rha1a-1	26349	735.757	1755.6	293.366	0.585833	0.107429	0.918593	0.593392	0.124535	0.424995	33.5345
2	F0007	21	rha1a-1	34805	971.878	2034.56	339.982	0.632761	0.10566	0.916502	0.578016	0.131912	0.396798	36.4927
2	F0007	21	rha1a-1	29680	828.77	1725.06	288.262	0.639752	0.125334	0.909384	0.79073	0.187701	0.546035	27.7784
2	F0007	21	rha1a-1	27184	759.073	1766.85	295.247	0.606271	0.109426	0.893027	0.618319	0.164116	0.40986	26.6407
2	F0007	21	rha1a-1	26966	752.985	1912.8	319.634	0.613952	0.0926167	0.893821	0.638957	0.176162	0.27748	29.9711
2	F0007	21	rha1a-1	26159	730.451	1762.17	294.464	0.60729	0.105861	0.88366	0.788996	0.182443	0.204291	23.0198
2	F0007	21	rha1a-1	32229	899.947	1885.71	315.108	0.65433	0.113896	0.88587	0.573356	0.168841	0.508765	38.991
2	F0007	21	rha1a-1	36190	1010.55	1796.11	300.136	0.62567	0.140972	0.890787	0.535901	0.159302	0.396137	33.0105
2	F0007	21	rha1a-1	24838	693.564	1527.31	255.219	0.650414	0.133804	0.89646	0.563265	0.183299	0.298543	25.6383
2	F0007	21	rha1a-1	29898	834.857	1913.32	319.722	0.596397	0.10263	0.920691	0.550907	0.120588	0.41531	26.4934
2	F0007	21	rha1a-1	39933	1115.07	1725.4	288.32	0.660814	0.168563	0.913446	0.558044	0.127487	0.290903	27.5562
2	F0007	21	rha1a-1	34710	969.225	2169.84	362.587	0.612245	0.0926423	0.897147	0.632191	0.16395	0.473037	35.1779
2	F0007	21	rha1a-1	38089	1063.58	2348.16	392.386	0.637483	0.0868065	0.896076	0.707541	0.152155	0.346959	33.4648
2	F0007	21	rha1a-1	40692	1136.26	1937.99	323.845	0.59947	0.136149	0.915864	0.580428	0.123167	0.392051	39.139
2	F0007	22	rha1a-1	28528	796.602	1696.45	283.483	0.662302	0.124566	0.913604	0.862664	0.145876	0.387316	25.0289
2	F0007	22	rha1a-1	14954	417.568	1106.61	184.919	0.665125	0.153453	0.916828	0.819805	0.146451	0.326575	15.0245
2	F0007	22	rha1a-1	23140	646.15	1748.95	292.256	0.602902	0.095064	0.89401	0.662636	0.161464	0.497628	20.874
2	F0007	22	rha1a-1	33851	945.239	2225.5	371.888	0.59148	0.0858871	0.891435	0.55419	0.155202	0.338185	24.8409
2	F0007	22	rha1a-1	39864	1113.14	2113.53	353.178	0.633959	0.112143	0.915125	0.757254	0.130685	0.353404	37.9515
2	F0007	22	rha1a-1	40014	1117.33	2404.18	401.747	0.623737	0.0869936	0.911193	0.689764	0.122428	0.305254	24.0997
2	F0007	22	rha1a-1	32631	911.172	1796.25	300.159	0.595369	0.127088	0.906115	0.65119	0.126924	0.368547	29.6126
2	F0007	22	rha1a-1	41411	1156.34	2260.81	377.789	0.632896	0.101812	0.905956	0.625192	0.133416	0.450134	29.5389
2	F0007	22	rha1a-1	38009	1061.34	1721.4	287.651	0.661901	0.161188	0.930411	0.881666	0.141898	0.572986	27.7495
2	F0007	22	rha1a-1	35797	999.578	2012.76	336.339	0.643518	0.111038	0.871947	0.819413	0.207789	0.447593	27.2689
2	F0007	22	rha1a-1	34153	953.672	1853.24	309.682	0.642989	0.124961	0.878344	0.745279	0.199473	0.469084	35.6869
2	F0007	22	rha1a-1	33519	935.968	2108.07	352.266	0.588745	0.0947827	0.901298	0.592121	0.148794	0.414762	27.6095
2	F0007	22	rha1a-1	39844	1112.58	2268.48	379.071	0.642915	0.0972975	0.889321	0.745389	0.16091	0.384184	34.2978
2	F0007	22	rha1a-1	43126	1204.23	2080.16	347.601	0.636659	0.125244	0.911758	0.886303	0.158978	0.523823	46.0998
2	F0007	22	rha1a-1	30725	857.95	1611.36	269.263	0.671453	0.148703	0.873488	0.642351	0.230305	0.517665	24.9756
2	F0007	22	rha1a-1	37152	1037.41	2296.99	383.835	0.614174	0.0884856	0.887406	0.764079	0.15745	0.375817	28.4449
2	F0007	22	rha1a-1	49839	1391.68	2147.92	358.924	0.679181	0.135752	0.90775	0.887817	0.143941	0.356774	34.3278
2	F0007	22	rha1a-1	43433	1212.8	2521.36	421.328	0.614311	0.0858538	0.91358	0.59872	0.128333	0.280009	38.0178
2	F0007	22	rha1a-1	48147	1344.43	2552.53	426.537	0.666727	0.0928617	0.893563	0.44132	0.182587	0.310167	34.5629
2	F0007	22	rha1a-1	50802	1418.57	2258.38	377.383	0.608837	0.125169	0.887978	0.447121	0.145665	0.244094	41.1581
2	F0007	23	rha1a-1	35128	984.137	1878.19	314.37	0.687692	0.125136	0.895226	0.757082	0.143556	0.449878	23.7295
2	F0007	23	rha1a-1	19165	536.922	1164.35	194.889	0.70338	0.177643	0.902462	0.799403	0.163047	0.313166	18.2249
2	F0007	23	rha1a-1	27071	758.414	1603.36	268.368	0.608624	0.132329	0.91232	0.539606	0.133558	0.523361	26.9409
2	F0007	23	rha1a-1	39354	1102.53	2050.07	343.139	0.610859	0.117668	0.908264	0.586761	0.119435	0.285218	28.4435
2	F0007	23	rha1a-1	48462	1357.7	2202.12	368.588	0.663272	0.125583	0.9024	0.511999	0.150496	0.421963	38.9558
2	F0007	23	rha1a-1	46432	1300.83	2305.8	385.942	0.621696	0.109745	0.908957	0.64264	0.124498	0.331341	32.6361
2	F0007	23	rha1a-1	39897	1117.74	2085.69	349.101	0.620917	0.115253	0.904683	0.552255	0.124636	0.244294	37.1228
2	F0007	23	rha1a-1	48882	1369.47	2261.21	378.479	0.644023	0.120137	0.900793	0.650927	0.150076	0.550541	42.0678
2	F0007	23	rha1a-1	44087	1235.13	2385.14	399.222	0.63132	0.0973855	0.925552	0.909297	0.142693	0.55837	21.8287
2	F0007	23	rha1a-1	43710	1224.57	1891.22	316.551	0.655922	0.15357	0.876253	0.599457	0.215613	0.570346	32.4521
2	F0007	23	rha1a-1	40377	1131.19	2143.63	358.799	0.629759	0.110419	0.881589	0.739482	0.183263	0.455917	37.8358
2	F0007	23	rha1a-1	41103	1151.53	2266.28	379.328	0.611606	0.100567	0.889735	0.815135	0.170764	0.35604	30.9011
2	F0007	23	rha1a-1	46966	1315.79	2277.76	381.249	0.63587	0.113757	0.912448	0.718943	0.133933	0.108376	34.1798
2	F0007	23	rha1a-1	50237	1407.43	2111.81	353.473	0.625149	0.141554	0.933082	0.66381	0.104136	0.471	40.9902
2	F0007	23	rha1a-1	37754	1057.71	2045.06	342.301	0.659102	0.113438	0.881208	0.631143	0.171088	0.314747	30.6093
2	F0007	23	rha1a-1	43939	1230.98	2440.41	408.473	0.622745	0.0927119	0.876375	0.73839	0.173319	0.448204	30.8358
2	F0007	23	rha1a-1	58322	1633.93	2333.19	390.528	0.669652	0.13463	0.925266	0.421273	0.107678	0.423591	41.0875
2	F0007	23	rha1a-1	51142	1432.78	2602.33	435.576	0.628272	0.0948992	0.914841	0.522406	0.117606	0.281699	39.8172
2	F0007	23	rha1a-1	57853	1620.79	3069.86	513.83	0.6415	0.0771434	0.912953	0.524332	0.156478	0.379148	32.3479
2	F0007	23	rha1a-1	59346	1662.62	2444.75	409.2	0.617795	0.124776	0.905161	0.416059	0.125777	0.229464	33.3577
2	F0007	24	rha1a-1	45342	1266.11	2279.5	380.911	0.635131	0.109656	0.891744	0.658425	0.151433	0.27062	33.1498
2	F0007	24	rha1a-1	26676	744.888	1182.76	197.642	0.690659	0.239629	0.857262	0.759557	0.227098	0.496445	35.929
2	F0007	24	rha1a-1	37949	1059.67	2053.39	343.128	0.628128	0.113101	0.926662	0.64724	0.109712	0.312918	26.5624
2	F0007	24	rha1a-1	51197	1429.6	2021.16	337.743	0.648589	0.15749	0.911998	0.590772	0.131173	0.351704	29.9846
2	F0007	24	rha1a-1	58468	1632.63	2558.88	427.597	0.68378	0.11221	0.908427	0.679611	0.132512	0.32869	35.4163
2	F0007	24	rha1a-1	56610	1580.75	2333.35	389.911	0.639777	0.13066	0.915354	0.684075	0.131249	0.342184	37.9642
2	F0007	24	rha1a-1	52601	1468.8	2591.02	432.968	0.617165	0.0984607	0.892355	0.560502	0.16574	0.523871	50.0159
2	F0007	24	rha1a-1	57926	1617.5	2628.59	439.246	0.626539	0.105351	0.889545	0.40169	0.176636	0.590886	39.206
2	F0007	24	rha1a-1	53860	1503.96	2481.52	414.67	0.642813	0.109911	0.916001	0.889904	0.136375	0.566216	24.3839
2	F0007	24	rha1a-1	57438	1603.87	2192.5	366.374	0.639422	0.150151	0.90144	0.742011	0.163391	0.455376	33.6864
2	F0007	24	rha1a-1	53872	1504.3	2352.71	393.145	0.645785	0.122303	0.891933	0.716255	0.18531	0.350172	35.8646
2	F0007	24	rha1a-1	54969	1534.93	2422.57	404.819	0.660383	0.1177	0.898773	0.506184	0.157439	0.204191	24.8606
2	F0007	24	rha1a-1	55202	1541.43	2693.9	450.16	0.653711	0.0955873	0.920526	0.383474	0.141194	0.314624	40.3799
2	F0007	24	rha1a-1	62790	1753.32	2557.9	427.434	0.640597	0.120596	0.924985	0.662378	0.114901	0.313891	46.9516
2	F0007	24	rha1a-1	47717	1332.43	2512.59	419.862	0.618729	0.0949816	0.908199	0.583522	0.132859	0.32178	25.3118
2	F0007	24	rha1a-1	53098	1482.68	2656.17	443.855	0.622055	0.0945749	0.879348	0.53087	0.180482	0.216472	29.3326
2	F0007	24	rha1a-1	72403	2021.75	2531.26	422.982	0.668393	0.142001	0.915213	0.518883	0.119866	0.461673	37.1023
2	F0007	24	rha1a-1	67203	1876.54	2455.76	410.365	0.64438	0.140032	0.923624	0.464378	0.10841	0.439099	38.3798
2	F0007	24	rha1a-1	72080	2012.73	2971.15	496.489	0.645959	0.102607	0.933759	0.37939	0.106383	0.296093	42.7794
2	F0007	24	rha1a-1	72877	2034.98	2989.61	499.574	0.635121	0.102464	0.919387	0.518157	0.13769	0.422006	55.9902
2	F0007	25	rha1a-1	54541	1522.98	2260.97	377.815	0.655525	0.134074	0.884751	0.684446	0.166427	0.345989	24.0794
2	F0007	25	rha1a-1	33927	947.361	1823.38	304.693	0.665548	0.128233	0.876921	0.504183	0.173042	0.42243	40.9715
2	F0007	25	rha1a-1	46682	1303.53	2268.1	379.007	0.63557	0.114034	0.936679	0.649676	0.113268	0.23002	32.5669
2	F0007	25	rha1a-1	62698	1750.75	2348.63	392.463	0.636631	0.142835	0.911348	0.790544	0.146471	0.433141	38.9142
2	F0007	25	rha1a-1	69003	1926.81	2308.06	385.684	0.675255	0.162774	0.921988	0.697069	0.121763	0.321871	43.0232
2	F0007	25	rha1a-1	65102	1817.88	2406.81	402.186	0.657543	0.141228	0.925426	0.658919	0.128073	0.293107	52.742
2	F0007	25	rha1a-1	61806	1725.84	2913.67	486.884	0.634937	0.0914871	0.915344	0.644394	0.133231	0.498312	38.9218
2	F0007	25	rha1a-1	64826	1810.17	3215.49	537.319	0.631488	0.0787887	0.898141	0.327593	0.149046	0.545711	41.1361
2	F0007	25	rha1a-1	62516	1745.67	2781.85	464.856	0.628043	0.101516	0.904415	0.664499	0.1545	0.552533	34.5656
2	F0007	25	rha1a-1	74080	2068.57	2769.85	462.85	0.625237	0.121339	0.886209	0.580079	0.187086	0.580611	49.297
2	F0007	25	rha1a-1	63050	1760.58	2522.31	421.486	0.650913	0.124537	0.887437	0.679223	0.180014	0.329557	36.6439
2	F0007	25	rha1a-1	65535	1829.97	2501.03	417.931	0.672347	0.131657	0.906295	0.687403	0.150004	0.380218	46.8911
2	F0007	25	rha1a-1	64226	1793.42	2464.27	411.787	0.672397	0.132906	0.936551	0.445775	0.109484	0.191096	56.504
2	F0007	25	rha1a-1	71473	1995.78	2819.54	471.155	0.649241	0.112978	0.926594	0.71449	0.117066	0.291155	49.0309
2	F0007	25	rha1a-1	56119	1567.04	2677.5	447.42	0.618923	0.0983694	0.891554	0.41838	0.161626	0.398113	28.8313
2	F0007	25	rha1a-1	63563	1774.9	2830.26	472.945	0.620236	0.0997156	0.904295	0.627939	0.138584	0.211629	40.4766
2	F0007	25	rha1a-1	81835	2285.12	3302.9	551.925	0.643843	0.0942668	0.916302	0.448	0.121174	0.456756	49.2216
2	F0007	25	rha1a-1	74970	2093.43	2831.32	473.123	0.667005	0.117522	0.921687	0.279723	0.108039	0.415216	51.0851
2	F0007	25	rha1a-1	87476	2442.64	3505.83	585.835	0.622561	0.0894372	0.885951	0.378815	0.144392	0.471494	55.3295
2	F0007	25	rha1a-1	80323	2242.9	3337.94	557.78	0.632858	0.0905928	0.924922	0.38333	0.123654	0.422355	46.23
2	F0007	26	rha1a-1	62852	1755.05	2653.83	443.464	0.664657	0.112146	0.89387	0.769203	0.163837	0.288315	40.375
2	F0007	26	rha1a-1	49872	1392.6	2156.19	360.307	0.629896	0.134801	0.895236	0.72313	0.231838	0.765823	38.5185
2	F0007	26	rha1a-1	53304	1488.43	2193.9	366.608	0.673302	0.139167	0.919416	0.737785	0.127925	0.372723	44.4342
2	F0007	26	rha1a-1	71062	1984.3	2459.72	411.027	0.672134	0.147596	0.910722	0.85084	0.137088	0.296317	42.8503
2	F0007	26	rha1a-1	77646	2168.15	2835.24	473.778	0.65984	0.12138	0.90376	0.546087	0.144959	0.359893	51.31
2	F0007	26	rha1a-1	73606	2055.34	2367.13	395.555	0.682732	0.165074	0.935652	0.631035	0.0932194	0.239692	53.9095
2	F0007	26	rha1a-1	71690	2001.84	2448.47	409.147	0.675384	0.150273	0.930876	0.583119	0.102062	0.426779	46.8669
2	F0007	26	rha1a-1	71260	1989.83	2974.48	497.045	0.636472	0.101212	0.902764	0.423472	0.133905	0.453345	43.5184
2	F0007	26	rha1a-1	73455	2051.12	3016.78	504.114	0.640952	0.101425	0.919247	0.329397	0.11409	0.445652	35.376
2	F0007	26	rha1a-1	92069	2570.89	3511.99	586.864	0.691396	0.0938033	0.895883	0.871725	0.164725	0.568734	57.2572
2	F0007	26	rha1a-1	74002	2066.4	2760.23	461.244	0.646464	0.122057	0.923506	0.432393	0.117443	0.25153	52.2836
2	F0007	26	rha1a-1	76307	2130.76	2978.88	497.781	0.664307	0.108061	0.925442	0.506261	0.120692	0.513645	51.6365
2	F0007	26	rha1a-1	73264	2045.79	2514.01	420.099	0.719219	0.145669	0.934275	0.490983	0.117817	0.192101	51.2645
2	F0007	26	rha1a-1	80478	2247.23	3506.86	586.007	0.640881	0.082234	0.932332	0.425305	0.102439	0.302458	53.2431
2	F0007	26	rha1a-1	62223	1737.48	2763.95	461.865	0.601049	0.102353	0.916432	0.43408	0.153756	0.472359	31.8154
2	F0007	26	rha1a-1	73385	2049.17	3225.84	539.048	0.595512	0.0886202	0.934344	0.479046	0.0949121	0.355622	35.6738
2	F0007	26	rha1a-1	94697	2644.27	3589.54	599.824	0.668684	0.0923566	0.916756	0.378362	0.113409	0.396313	66.5821
2	F0007	26	rha1a-1	83183	2322.76	2888.16	482.622	0.694291	0.125314	0.921846	0.558036	0.119432	0.45496	64.3157
2	F0007	26	rha1a-1	101271	2827.84	3713.22	620.491	0.647803	0.0922985	0.893655	0.460089	0.127658	0.367661	62.707
2	F0007	26	rha1a-1	90781	2534.92	3626.71	606.036	0.653284	0.0867318	0.937237	0.428137	0.101312	0.210645	68.5719
3	F0011	10	Col-0	2402	67.0723	407.546	68.1023	0.590753	0.181731	0.879434	0.751336	0.249789	0.670628	6.82098
3	F0011	10	Col-0	1995	55.7074	329.848	55.1186	0.616311	0.230423	0.869674	0.707888	0.295463	0.553773	9.82456
3	F0011	10	Col-0	997	27.8397	219.137	36.6185	0.686167	0.2609	0.92391	0.800614	0.180995	0.40277	2.92477
3	F0011	10	Col-0	1778	49.648	279.321	46.6754	0.7112	0.286375	0.891138	0.760541	0.260393	0.818531	4.35546
3	F0011	10	Col-0	1633	45.5991	322.676	53.9203	0.644436	0.197089	0.913421	0.796471	0.213239	0.691289	5.76179
3	F0011	10	Col-0	1681	46.9394	289.078	48.3059	0.685004	0.252782	0.892266	0.741432	0.28091	0.647337	6.43427
3	F0011	10	Col-0	1903	53.1384	351.99	58.8187	0.637307	0.193014	0.909667	0.796291	0.16722	0.472957	6.2433
3	F0011	10	Col-0	1763	49.2291	315.22	52.6744	0.697941	0.222963	0.915936	0.787769	0.228495	0.742814	6.37323
3	F0011	10	Col-0	1551	43.3094	319.019	53.3092	0.651681	0.191508	0.871935	0.770546	0.253327	0.733129	7.66022
3	F0011	10	Col-0	1693	47.2745	319.22	53.3428	0.622198	0.208778	0.885674	0.780616	0.256226	0.749837	4.06911
3	F0011	10	Col-0	1753	48.9499	330.09	55.1592	0.638151	0.202174	0.889096	0.785998	0.218433	0.645601	5.25727
3	F0011	10	Col-0	1518	42.3879	226.451	37.8407	0.739046	0.371992	0.894335	0.728695	0.298088	0.62207	4.11133
3	F0011	10	Col-0	1247	34.8206	289.179	48.3227	0.644112	0.187389	0.90348	0.780563	0.195164	0.479899	4.15718
3	F0011	10	Col-0	1449	40.4612	280.936	46.9453	0.610877	0.230708	0.885893	0.777334	0.240464	0.75912	4.75431
3	F0011	10	Col-0	3012	84.1056	449.446	75.1039	0.612818	0.187374	0.876008	0.75123	0.291872	0.804238	7.67065
3	F0011	10	Col-0	2327	64.978	337.019	56.317	0.645851	0.257452	0.882879	0.770448	0.236925	0.753481	3.7168
3	F0011	10	Col-0	1479	41.2989	298.149	49.8217	0.639983	0.209079	0.898321	0.806316	0.159906	0.186046	8.1812
3	F0011	10	Col-0	2295	64.0845	405.647	67.7849	0.590126	0.175266	0.890189	0.761364	0.240267	0.746306	6.80828
3	F0011	10	Col-0	1574	43.9516	302.978	50.6286	0.674668	0.215473	0.907656	0.783837	0.209894	0.646784	6.87166
3	F0011	10	Col-0	1510	42.1645	288.978	48.2891	0.658239	0.227226	0.895404	0.800816	0.19011	0.642706	6.23113
3	F0011	11	Col-0	2940	82.0951	458.902	76.684	0.590006	0.175436	0.860176	0.675318	0.288502	0.816811	8.27755
3	F0011	11	Col-0	2467	68.8873	364.919	60.9791	0.655594	0.232802	0.859764	0.721041	0.314029	0.738068	6.23267
3	F0011	11	Col-0	1380	38.5344	237.865	39.748	0.741935	0.306498	0.923245	0.792773	0.210399	0.581355	3.2529
3	F0011	11	Col-0	2291	63.9728	380.919	63.6528	0.653265	0.198413	0.873875	0.670794	0.349233	0.85861	6.18114
3	F0011	11	Col-0	2101	58.6673	327.907	54.7943	0.655948	0.245547	0.899583	0.777042	0.272629	0.797253	5.44931
3	F0011	11	Col-0	2155	60.1752	327.019	54.646	0.677886	0.253227	0.905575	0.798214	0.201262	0.238246	6.79397
3	F0011	11	Col-0	2602	72.657	393.061	65.6818	0.639941	0.21164	0.901438	0.791031	0.199009	0.733975	8.30477
3	F0011	11	Col-0	2483	69.3341	319.505	53.3903	0.759095	0.305656	0.91114	0.745957	0.248173	0.808059	6.39388
3	F0011	11	Col-0	2069	57.7737	341.262	57.026	0.6606	0.223252	0.887601	0.760488	0.30096	0.824694	5.02852
3	F0011	11	Col-0	2329	65.0339	328.149	54.8348	0.671375	0.271792	0.877452	0.744568	0.31031	0.815392	5.77759
3	F0011	11	Col-0	2356	65.7878	385.789	64.4666	0.654263	0.198923	0.875622	0.758601	0.308293	0.794355	5.22963
3	F0011	11	Col-0	1659	46.3251	276.25	46.1622	0.709581	0.273182	0.907888	0.751324	0.251222	0.757456	3.85775
3	F0011	11	Col-0	1723	48.1122	297.664	49.7406	0.688924	0.244367	0.891249	0.7714	0.252617	0.735598	3.71445
3	F0011	11	Col-0	1887	52.6917	329.948	55.1354	0.635996	0.217816	0.878004	0.763019	0.269977	0.826131	5.40594
3	F0011	11	Col-0	3768	105.216	506.6	84.6545	0.652468	0.184497	0.841953	0.710214	0.374922	0.853102	7.85138
3	F0011	11	Col-0	3055	85.3063	343.706	57.4343	0.698925	0.324973	0.847103	0.714451	0.342276	0.802743	5.03306
3	F0011	11	Col-0	1956	54.6184	292.007	48.7954	0.709724	0.288265	0.89093	0.800316	0.1892	0.592844	4.71166
3	F0011	11	Col-0	3242	90.528	403.061	67.3528	0.674293	0.250773	0.880939	0.760498	0.270373	0.783732	6.84793
3	F0011	11	Col-0	2086	58.2484	306.291	51.1823	0.716592	0.279418	0.896227	0.752299	0.2915	0.751596	4.51055
3	F0011	11	Col-0	2003	55.9308	351.605	58.7544	0.683851	0.203601	0.899044	0.771483	0.255237	0.733275	5.3999
3	F0011	12	Col-0	3936	109.907	556.943	93.067	0.584757	0.159457	0.838622	0.657485	0.371692	0.862617	13.5572
3	F0011	12	Col-0	3316	92.5944	420.375	70.246	0.683852	0.235804	0.841411	0.741938	0.383756	0.828712	8.92159
3	F0011	12	Col-0	1803	50.3461	292.978	48.9575	0.706228	0.263959	0.908605	0.765628	0.254433	0.772863	4.39323
3	F0011	12	Col-0	3033	84.692	419.931	70.1719	0.663386	0.216136	0.848411	0.703628	0.429756	0.895933	8.33531
3	F0011	12	Col-0	2883	80.5035	361.605	60.4254	0.711325	0.277067	0.86689	0.736419	0.364661	0.858166	5.50676
3	F0011	12	Col-0	2679	74.8071	410.475	68.5918	0.645076	0.199806	0.891831	0.759838	0.24023	0.64737	6.30832
3	F0011	12	Col-0	3341	93.2924	453.931	75.8534	0.641636	0.203754	0.871984	0.682284	0.291861	0.826091	8.75217
3	F0011	12	Col-0	3402	94.9958	389.789	65.135	0.790428	0.281375	0.850359	0.706819	0.419182	0.87221	8.495
3	F0011	12	Col-0	2670	74.5558	393.747	65.7965	0.649319	0.216414	0.840317	0.718481	0.466284	0.894825	6.82584
3	F0011	12	Col-0	3129	87.3727	460.759	76.9944	0.683337	0.185211	0.849559	0.761613	0.410345	0.872729	9.89965
3	F0011	12	Col-0	3280	91.5891	474.558	79.3003	0.654952	0.183022	0.850221	0.766156	0.381722	0.852035	8.60488
3	F0011	12	Col-0	2517	70.2835	385.404	64.4023	0.639969	0.212942	0.8464	0.777975	0.362169	0.807072	5.34605
3	F0011	12	Col-0	2427	67.7704	378.233	63.2039	0.697013	0.213188	0.86389	0.774874	0.320946	0.795549	6.33539
3	F0011	12	Col-0	2726	76.1195	374.233	62.5355	0.713799	0.244598	0.84293	0.704831	0.413594	0.863808	6.88518
3	F0011	12	Col-0	4825	134.731	594.985	99.4239	0.665059	0.171276	0.812799	0.587009	0.48942	0.884816	11.9378
3	F0011	12	Col-0	4029	112.504	431.789	72.1533	0.736832	0.271559	0.827192	0.634889	0.404119	0.809407	6.19608
3	F0011	12	Col-0	2522	70.4231	349.262	58.3628	0.714245	0.259808	0.895665	0.781747	0.246803	0.760762	4.97383
3	F0011	12	Col-0	4154	115.994	526.843	88.0371	0.682214	0.188068	0.869553	0.741145	0.30797	0.808644	8.41815
3	F0011	12	Col-0	2721	75.9799	383.505	64.0849	0.707488	0.232486	0.87922	0.725266	0.308985	0.812568	6.69791
3	F0011	12	Col-0	2476	69.1386	366.919	61.3133	0.712108	0.231111	0.853498	0.717885	0.402029	0.867114	3.41842
3	F0011	13	Col-0	4677	130.598	592.985	99.0897	0.601776	0.167144	0.808132	0.641379	0.427717	0.869903	10.9207
3	F0011	13	Col-0	4034	112.643	499.73	83.5065	0.666557	0.20299	0.843833	0.608179	0.395717	0.833901	17.0164
3	F0011	13	Col-0	2230	62.2694	322.777	53.937	0.722384	0.268974	0.893087	0.784726	0.309181	0.816277	4.21928
3	F0011	13	Col-0	3810	106.389	491.73	82.1697	0.66655	0.198007	0.852863	0.643619	0.38297	0.877035	7.94646
3	F0011	13	Col-0	3530	98.57	380.09	63.5144	0.726337	0.307051	0.868925	0.772223	0.378807	0.867394	4.49745
3	F0011	13	Col-0	3023	84.4128	453.044	75.7051	0.641417	0.185084	0.891395	0.645646	0.249217	0.683385	8.05028
3	F0011	13	Col-0	3953	110.382	462.316	77.2545	0.668527	0.232412	0.875165	0.768267	0.29067	0.820879	6.23552
3	F0011	13	Col-0	3923	109.544	450.659	75.3066	0.74412	0.242735	0.838186	0.741454	0.467727	0.884344	7.45373
3	F0011	13	Col-0	3419	95.4705	403.404	67.4102	0.694636	0.264015	0.826028	0.722158	0.491983	0.894908	7.96285
3	F0011	13	Col-0	3805	106.249	499.144	83.4086	0.67013	0.191917	0.85396	0.749292	0.419658	0.876539	6.89724
3	F0011	13	Col-0	4119	115.017	525.529	87.8176	0.662858	0.187417	0.836693	0.748926	0.384361	0.837095	10.1034
3	F0011	13	Col-0	3197	89.2715	411.161	68.7064	0.700022	0.237644	0.883081	0.756482	0.308573	0.734965	4.42947
3	F0011	13	Col-0	3132	87.4564	428.759	71.6471	0.714579	0.214094	0.872061	0.787136	0.32349	0.783721	5.64783
3	F0011	13	Col-0	3411	95.2471	472.659	78.9829	0.675446	0.191865	0.850744	0.721066	0.409309	0.85417	8.77426
3	F0011	13	Col-0	5930	165.586	653.068	109.13	0.659109	0.174722	0.780349	0.607329	0.500626	0.865782	9.87589
3	F0011	13	Col-0	5128	143.192	498.458	83.294	0.758356	0.259359	0.83867	0.690032	0.378465	0.811139	4.86817
3	F0011	13	Col-0	3081	86.0323	425.446	71.0934	0.701503	0.213901	0.893152	0.797645	0.266283	0.784105	5.82798
3	F0011	13	Col-0	5197	145.118	616.198	102.969	0.686798	0.171997	0.868455	0.727715	0.332147	0.804996	9.82798
3	F0011	13	Col-0	3361	93.8509	417.304	69.7328	0.712983	0.242535	0.852084	0.718604	0.366261	0.827693	7.33383
3	F0011	13	Col-0	3209	89.6065	408.174	68.2072	0.737362	0.242041	0.839857	0.722218	0.438914	0.868388	5.76379
3	F0011	14	Col-0	5629	157.181	639.612	106.881	0.599595	0.172905	0.828638	0.630291	0.405896	0.860267	8.75537
3	F0011	14	Col-0	4425	123.562	556.5	92.9929	0.62053	0.179553	0.829291	0.700347	0.408558	0.811557	6.3026
3	F0011	14	Col-0	2700	75.3935	334.635	55.9185	0.740741	0.302993	0.875996	0.782851	0.350746	0.833971	3.34259
3	F0011	14	Col-0	4258	118.898	555.914	92.895	0.619706	0.173141	0.834852	0.67248	0.397046	0.858268	6.0876
3	F0011	14	Col-0	4223	117.921	401.546	67.0997	0.76145	0.329124	0.865263	0.727362	0.388937	0.848391	4.57518
3	F0011	14	Col-0	3165	88.3779	481.245	80.4176	0.610768	0.171732	0.870505	0.789914	0.319235	0.73731	6.46098
3	F0011	14	Col-0	5173	144.448	648.24	108.323	0.637069	0.154697	0.860718	0.653077	0.348657	0.828224	9.35627
3	F0011	14	Col-0	4338	121.132	552.985	92.4056	0.67507	0.178268	0.826819	0.623773	0.434899	0.866395	9.03734
3	F0011	14	Col-0	3872	108.12	496.801	83.0171	0.66256	0.197142	0.808644	0.631265	0.472967	0.870917	6.2048
3	F0011	14	Col-0	4445	124.12	548.843	91.7134	0.655122	0.185432	0.856605	0.751611	0.385943	0.838128	6.73318
3	F0011	14	Col-0	4905	136.965	575.085	96.0987	0.661854	0.186374	0.839301	0.671251	0.380676	0.823782	6.75311
3	F0011	14	Col-0	4042	112.867	493.63	82.4871	0.697257	0.208451	0.846385	0.745628	0.407532	0.776639	6.8998
3	F0011	14	Col-0	3688	102.982	493.044	82.3892	0.701007	0.190647	0.854963	0.733683	0.34704	0.739796	6.43059
3	F0011	14	Col-0	4041	112.839	508.801	85.0223	0.677111	0.196156	0.838746	0.656524	0.372729	0.803057	6.17768
3	F0011	14	Col-0	6467	180.581	672.139	112.317	0.626769	0.179885	0.829858	0.724313	0.344694	0.774223	9.8197
3	F0011	14	Col-0	5905	164.888	633.269	105.821	0.697413	0.185035	0.866712	0.75073	0.329582	0.771678	6.04928
3	F0011	14	Col-0	3230	90.1929	433.203	72.3897	0.697775	0.216286	0.889188	0.710554	0.294576	0.797761	5.81084
3	F0011	14	Col-0	5971	166.731	634.098	105.96	0.674918	0.186614	0.873457	0.731042	0.309636	0.770212	6.17384
3	F0011	14	Col-0	3833	107.031	497.63	83.1555	0.69907	0.194508	0.857554	0.657552	0.382643	0.818866	7.80824
3	F0011	14	Col-0	3715	103.736	489.63	81.8187	0.681401	0.19473	0.859025	0.67236	0.310036	0.775725	4.41023
3	F0011	15	Col-0	7211	201.356	723.252	120.858	0.567795	0.173231	0.859827	0.70203	0.254583	0.754747	6.95826
3	F0011	15	Col-0	6371	177.901	701.453	117.215	0.605954	0.162712	0.873729	0.703582	0.259632	0.653216	10.6924
3	F0011	15	Col-0	3649	101.893	445.103	74.3781	0.724727	0.231453	0.849803	0.76307	0.406287	0.836366	4.35078
3	F0011	15	Col-0	5875	164.051	692.624	115.74	0.61628	0.153894	0.856658	0.767221	0.312736	0.777716	7.65004
3	F0011	15	Col-0	5748	160.504	520.115	86.9129	0.768449	0.26701	0.868382	0.783213	0.347929	0.770522	6.14892
3	F0011	15	Col-0	4503	125.74	563.914	94.2318	0.664551	0.177945	0.887974	0.773652	0.21451	0.531772	6.04597
3	F0011	15	Col-0	7105	198.397	631.37	105.504	0.672758	0.223979	0.857878	0.651847	0.402526	0.80439	12.0829
3	F0011	15	Col-0	5906	164.916	645.411	107.85	0.629101	0.178168	0.850947	0.75504	0.308139	0.788878	8.42008
3	F0011	15	Col-0	5258	146.822	580.056	96.9293	0.654876	0.196377	0.84047	0.732181	0.320139	0.735791	10.325
3	F0011	15	Col-0	6011	167.848	646.24	107.989	0.651034	0.180871	0.876783	0.765473	0.279032	0.719356	9.98586
3	F0011	15	Col-0	6597	184.211	679.252	113.505	0.660823	0.179678	0.859675	0.763571	0.304049	0.740697	7.67394
3	F0011	15	Col-0	5582	155.869	614.926	102.756	0.66611	0.185504	0.873911	0.742404	0.279798	0.691257	6.13131
3	F0011	15	Col-0	5427	151.541	612.926	102.422	0.688182	0.181532	0.885823	0.814552	0.235244	0.568823	6.65193
3	F0011	15	Col-0	5542	154.752	611.571	102.195	0.672002	0.186201	0.875595	0.752078	0.254298	0.670252	7.43576
3	F0011	15	Col-0	9008	251.535	844.649	141.144	0.606804	0.158667	0.870648	0.769734	0.224464	0.622996	8.45648
3	F0011	15	Col-0	8130	227.018	766.122	128.021	0.67581	0.174062	0.883984	0.820527	0.255406	0.657809	6.90886
3	F0011	15	Col-0	4495	125.516	538.357	89.9613	0.695175	0.194894	0.89362	0.801605	0.256437	0.74623	7.36908
3	F0011	15	Col-0	8413	234.92	707.453	118.218	0.680884	0.211235	0.871933	0.781774	0.291209	0.683394	5.34221
3	F0011	15	Col-0	5627	157.126	617.127	103.124	0.704696	0.185668	0.861199	0.747715	0.354474	0.751976	7.5415
3	F0011	15	Col-0	5501	153.607	538.985	90.0661	0.726205	0.237957	0.88086	0.811661	0.24918	0.603671	4.6537
3	F0011	16	Col-0	8902	248.575	833.779	139.327	0.588251	0.160915	0.875501	0.613166	0.22095	0.613016	9.57807
3	F0011	16	Col-0	8370	233.72	805.436	134.591	0.612111	0.162134	0.877379	0.611198	0.206883	0.473586	10.4679
3	F0011	16	Col-0	4767	133.111	496.458	82.9598	0.702579	0.243047	0.8709	0.786654	0.334842	0.791319	7.41431
3	F0011	16	Col-0	7721	215.597	809.051	135.195	0.605236	0.148229	0.886396	0.819859	0.209711	0.617585	6.32574
3	F0011	16	Col-0	7305	203.981	653.754	109.245	0.735057	0.214783	0.906047	0.832089	0.218529	0.619076	7.55989
3	F0011	16	Col-0	5840	163.073	604.642	101.038	0.670571	0.200737	0.898032	0.821672	0.179442	0.263626	8.97962
3	F0011	16	Col-0	9357	261.28	818.365	136.751	0.665836	0.175571	0.859593	0.708476	0.365331	0.753765	10.8073
3	F0011	16	Col-0	7788	217.468	758.122	126.685	0.623289	0.170278	0.863177	0.749298	0.250654	0.663181	12.7408
3	F0011	16	Col-0	7039	196.554	788.95	131.836	0.635576	0.142109	0.871685	0.811119	0.224752	0.444137	11.5393
3	F0011	16	Col-0	8043	224.589	725.009	121.151	0.657162	0.192283	0.879027	0.784261	0.219896	0.522036	5.90874
3	F0011	16	Col-0	8639	241.231	854.105	142.724	0.637941	0.148817	0.879958	0.798883	0.251647	0.674318	9.07512
3	F0011	16	Col-0	7405	206.774	730.767	122.114	0.64763	0.174252	0.879417	0.598455	0.237345	0.647732	12.5625
3	F0011	16	Col-0	7599	212.191	771.294	128.886	0.655821	0.160519	0.911903	0.703528	0.157383	0.420196	7.20568
3	F0011	16	Col-0	7688	214.676	663.654	110.899	0.704675	0.219351	0.883285	0.818475	0.219202	0.557495	7.18327
3	F0011	16	Col-0	11791	329.246	972.347	162.482	0.611662	0.156718	0.907388	0.848299	0.165546	0.498418	11.7996
3	F0011	16	Col-0	10301	287.64	902.247	150.768	0.64341	0.159015	0.911869	0.854422	0.160375	0.562152	7.94059
3	F0011	16	Col-0	6023	168.183	614.299	102.651	0.708505	0.200569	0.89378	0.820976	0.230759	0.633628	6.24871
3	F0011	16	Col-0	11213	313.106	887.276	148.267	0.644796	0.178984	0.892572	0.786112	0.244609	0.608379	12.5412
3	F0011	16	Col-0	7556	210.99	714.181	119.342	0.697177	0.18616	0.878127	0.809959	0.27266	0.679174	10.9772
3	F0011	16	Col-0	7045	196.721	759.193	126.864	0.69001	0.153598	0.895396	0.491777	0.186555	0.425375	8.38169
3	F0011	17	Col-0	11060	308.834	880.306	147.102	0.618914	0.179349	0.896863	0.731995	0.174787	0.42645	12.1118
3	F0011	17	Col-0	11090	309.672	843.82	141.005	0.648462	0.195723	0.880983	0.522932	0.210338	0.502884	9.17592
3	F0011	17	Col-0	6375	178.012	664.725	111.078	0.704109	0.181303	0.870844	0.787081	0.310323	0.721541	8.81082
3	F0011	17	Col-0	10130	282.865	990.673	165.545	0.606841	0.129706	0.912316	0.487761	0.134526	0.485765	10.9466
3	F0011	17	Col-0	9655	269.601	763.536	127.589	0.726049	0.208115	0.909373	0.619617	0.177011	0.573476	8.53123
3	F0011	17	Col-0	7628	213.001	704.968	117.802	0.687022	0.192878	0.903139	0.646189	0.170907	0.453094	5.78133
3	F0011	17	Col-0	12187	340.304	941.904	157.395	0.678412	0.172621	0.880906	0.747071	0.268097	0.708214	8.82777
3	F0011	17	Col-0	10025	279.933	877.519	146.636	0.642422	0.163599	0.862245	0.542267	0.235681	0.59799	10.6662
3	F0011	17	Col-0	9894	276.275	970.288	162.138	0.647513	0.132063	0.907987	0.482187	0.152926	0.37544	13.4652
3	F0011	17	Col-0	10296	287.5	864.021	144.381	0.649139	0.173312	0.903068	0.546819	0.155674	0.311846	9.39404
3	F0011	17	Col-0	11185	312.324	961.945	160.744	0.641011	0.151896	0.901818	0.84293	0.173986	0.558595	8.20823
3	F0011	17	Col-0	9764	272.645	844.791	141.167	0.666439	0.171925	0.874315	0.602609	0.241117	0.709809	8.73249
3	F0011	17	Col-0	9947	277.755	972.046	162.432	0.640131	0.13229	0.909486	0.737733	0.137805	0.483148	11.5533
3	F0011	17	Col-0	9839	274.739	855.72	142.994	0.677291	0.168849	0.907025	0.573886	0.149418	0.454717	12.8087
3	F0011	17	Col-0	14918	416.563	1206.7	201.643	0.614011	0.128743	0.91372	0.604137	0.124044	0.333201	9.17683
3	F0011	17	Col-0	12979	362.419	1034.33	172.84	0.640432	0.152452	0.91364	0.696952	0.126912	0.478476	7.54827
3	F0011	17	Col-0	7827	218.557	733.838	122.627	0.70191	0.182644	0.910628	0.849774	0.189839	0.62651	5.74217
3	F0011	17	Col-0	14397	402.015	1009.79	168.739	0.638646	0.177428	0.901946	0.580853	0.1857	0.565715	9.76766
3	F0011	17	Col-0	10018	279.738	838.992	140.198	0.670369	0.178844	0.902209	0.849717	0.175901	0.649541	17.6923
3	F0011	17	Col-0	9350	261.085	788.164	131.705	0.693106	0.189142	0.9154	0.65421	0.145998	0.29415	9.43412
3	F0011	18	Col-0	13434	375.124	1004.53	167.86	0.634457	0.167297	0.908535	0.472829	0.139205	0.120109	16.1647
3	F0011	18	Col-0	13902	388.193	1014.53	169.531	0.661276	0.169729	0.89931	0.575248	0.173872	0.549335	14.8917
3	F0011	18	Col-0	8393	234.362	693.796	115.936	0.680974	0.219111	0.905735	0.836905	0.190213	0.608496	10.9388
3	F0011	18	Col-0	12845	358.677	1081.2	180.672	0.622516	0.13808	0.921837	0.860396	0.123886	0.518522	10.0336
3	F0011	18	Col-0	12500	349.044	742.08	124.004	0.728056	0.285245	0.89979	0.846282	0.182516	0.585685	14.45
3	F0011	18	Col-0	9951	277.867	729.21	121.853	0.719679	0.235164	0.898324	0.715737	0.183516	0.464171	10.0348
3	F0011	18	Col-0	15869	443.118	1149.87	192.147	0.67519	0.150821	0.90153	0.502213	0.179345	0.627415	13.9202
3	F0011	18	Col-0	12916	360.66	1018.92	170.264	0.652917	0.156337	0.891995	0.685427	0.190535	0.619455	12.7622
3	F0011	18	Col-0	12985	362.587	1065.4	178.032	0.672415	0.143756	0.897128	0.664751	0.167589	0.202929	8.48856
3	F0011	18	Col-0	13407	374.37	1013.36	169.336	0.664371	0.164064	0.893845	0.626991	0.163342	0.529877	17.1135
3	F0011	18	Col-0	14076	393.051	993.845	166.075	0.636693	0.179082	0.900355	0.735142	0.15474	0.476817	12.5917
3	F0011	18	Col-0	12648	353.177	906.205	151.43	0.703566	0.193544	0.864179	0.59226	0.283222	0.769971	6.97415
3	F0011	18	Col-0	13270	370.545	965.217	161.291	0.665864	0.178991	0.886344	0.693823	0.190807	0.49326	10.2608
3	F0011	18	Col-0	11994	334.915	918.347	153.459	0.661592	0.178715	0.895964	0.713097	0.163023	0.450662	10.9258
3	F0011	18	Col-0	18346	512.285	1345.89	224.903	0.620007	0.127271	0.905517	0.443701	0.129706	0.214695	15.1959
3	F0011	18	Col-0	15595	435.467	1223.67	204.479	0.633995	0.130878	0.895553	0.713342	0.143302	0.393414	10.3626
3	F0011	18	Col-0	10080	281.469	922.347	154.127	0.684318	0.148895	0.902893	0.85415	0.152815	0.615259	10.673
3	F0011	18	Col-0	17753	495.726	1111.54	185.743	0.640533	0.180563	0.880958	0.707516	0.197831	0.57061	13.3046
3	F0011	18	Col-0	12402	346.307	1027.74	171.739	0.679189	0.147547	0.904754	0.845282	0.158638	0.615064	12.3271
3	F0011	18	Col-0	11463	320.087	759.879	126.978	0.713272	0.24947	0.908938	0.848002	0.155272	0.304346	10.5648
3	F0011	19	Col-0	16179	451.774	1055.84	176.435	0.668775	0.182373	0.910978	0.580322	0.131653	0.255689	12.6277
3	F0011	19	Col-0	16860	470.79	1189.18	198.716	0.670564	0.14982	0.911416	0.63306	0.149991	0.532681	16.3479
3	F0011	19	Col-0	10644	297.218	789.678	131.958	0.676239	0.214494	0.908118	0.682751	0.142867	0.521034	9.0869
3	F0011	19	Col-0	15955	445.52	1202.88	201.005	0.653331	0.138567	0.917987	0.700158	0.121493	0.39117	13.9042
3	F0011	19	Col-0	16205	452.5	1068.47	178.545	0.652901	0.178374	0.903949	0.591973	0.13348	0.225698	12.0013
3	F0011	19	Col-0	16733	467.244	1214.8	202.997	0.646511	0.142487	0.915952	0.632803	0.140188	0.528605	11.9945
3	F0011	19	Col-0	10708	299.005	943.217	157.615	0.652251	0.15125	0.913696	0.687318	0.138687	0.541452	6.41053
3	F0011	19	Col-0	16226	453.087	1204.01	201.194	0.639222	0.140657	0.924161	0.697413	0.121208	0.356555	8.85252
3	F0011	19	Col-0	15649	436.975	820.021	137.028	0.707715	0.292446	0.907485	0.548501	0.155253	0.491076	13.6986
3	F0011	19	Col-0	12061	336.785	760.909	127.15	0.732212	0.261775	0.873079	0.786729	0.222886	0.471369	10.6263
3	F0011	19	Col-0	19020	531.105	1295.61	216.501	0.661059	0.142388	0.904504	0.711445	0.154892	0.535887	19.821
3	F0011	19	Col-0	16176	451.691	1166.7	194.959	0.671872	0.149336	0.913452	0.77452	0.150291	0.608453	12.7421
3	F0011	19	Col-0	16517	461.213	851.477	142.285	0.710928	0.286283	0.901091	0.554025	0.15866	0.468258	15.6241
3	F0011	19	Col-0	12492	348.82	785.737	131.299	0.731039	0.254265	0.881188	0.794185	0.217349	0.487335	11.0778
3	F0011	19	Col-0	19451	543.14	1266.44	211.626	0.650775	0.1524	0.904782	0.6132	0.155329	0.520798	17.7147
3	F0011	19	Col-0	16839	470.204	1224.5	204.617	0.674099	0.141127	0.914822	0.685861	0.15615	0.618125	14.8465
3	F0011	19	Col-0	17209	480.536	1167.67	195.121	0.70092	0.158609	0.890266	0.68316	0.200829	0.289088	14.7606
3	F0011	19	Col-0	17497	488.578	1243.71	207.828	0.682543	0.142146	0.881868	0.644138	0.215532	0.534651	13.4992
3	F0011	19	Col-0	17577	490.812	1068.41	178.535	0.638004	0.193498	0.90048	0.850883	0.153765	0.28444	16.713
3	F0011	19	Col-0	16580	462.972	933.016	155.91	0.741569	0.23934	0.882094	0.516429	0.265825	0.765853	11.9436
3	F0011	19	Col-0	17364	484.864	1108.71	185.27	0.691986	0.177509	0.87849	0.705015	0.207374	0.474008	15.156
3	F0011	19	Col-0	15630	436.444	1048.43	175.196	0.674812	0.178686	0.889107	0.842925	0.167811	0.274279	10.288
3	F0011	19	Col-0	22778	636.042	1430.52	239.045	0.650298	0.139874	0.907867	0.591535	0.142437	0.360056	9.20906
3	F0011	19	Col-0	19015	530.966	1366.92	228.417	0.620392	0.127885	0.888417	0.571489	0.170987	0.182141	9.27689
3	F0011	19	Col-0	13572	378.978	1011.6	169.042	0.720956	0.166661	0.889253	0.843325	0.221464	0.60077	8.51754
3	F0011	19	Col-0	22771	635.846	1179.53	197.103	0.651643	0.205673	0.891801	0.846685	0.169971	0.469776	15.0804
3	F0011	19	Col-0	15550	434.211	1193.08	199.368	0.649107	0.137278	0.895435	0.589227	0.159156	0.445433	12.3372
3	F0011	19	Col-0	15418	430.525	820.992	137.19	0.732099	0.287449	0.896089	0.836059	0.181236	0.41737	13.6051
3	F0011	20	Col-0	18793	524.767	1098.61	183.582	0.674648	0.195666	0.914736	0.552645	0.121717	0.226339	17.777
3	F0011	20	Col-0	20768	579.915	1125.04	187.998	0.6937	0.20619	0.90553	0.738652	0.170657	0.481549	16.198
3	F0011	20	Col-0	12849	358.789	1105	184.649	0.651242	0.132238	0.903091	0.696889	0.149932	0.478511	10.3685
3	F0011	20	Col-0	19910	555.957	1349.94	225.579	0.676636	0.137295	0.914751	0.649969	0.13046	0.219076	13.7909
3	F0011	20	Col-0	19046	531.831	951.36	158.975	0.720321	0.264438	0.89242	0.628304	0.163068	0.196635	14.972
3	F0011	20	Col-0	15493	432.619	856.891	143.189	0.76452	0.265151	0.879046	0.636157	0.223503	0.474149	11.8237
3	F0011	20	Col-0	23157	646.625	1363.65	227.871	0.667176	0.15649	0.894491	0.488168	0.186665	0.486258	17.4675
3	F0011	20	Col-0	20372	568.858	1264.3	211.268	0.694792	0.160157	0.905236	0.663406	0.177563	0.579279	13.4781
3	F0011	20	Col-0	21313	595.134	1487.09	248.498	0.716259	0.12111	0.891144	0.439072	0.19054	0.398185	25.2094
3	F0011	20	Col-0	22100	617.11	1119.58	187.086	0.752699	0.221558	0.886651	0.579442	0.205144	0.450502	17.7319
3	F0011	20	Col-0	21616	603.595	1182.25	197.559	0.665517	0.194341	0.879174	0.644639	0.173124	0.411916	15.0833
3	F0011	20	Col-0	20091	561.011	1011.06	168.951	0.763365	0.246979	0.892694	0.712841	0.247659	0.690648	14.0871
3	F0011	20	Col-0	21368	596.67	1239.51	207.126	0.710231	0.174773	0.879037	0.840142	0.202766	0.343638	23.7911
3	F0011	20	Col-0	19714	550.484	1123.58	187.755	0.716014	0.196233	0.861415	0.666094	0.197016	0.426079	17.064
3	F0011	20	Col-0	28164	786.438	1368.46	228.675	0.704505	0.18899	0.889018	0.814777	0.174134	0.401573	23.2957
3	F0011	20	Col-0	24006	670.332	1403.79	234.578	0.652213	0.153082	0.890433	0.783848	0.161547	0.386656	10.5394
3	F0011	20	Col-0	15877	443.342	1067.06	178.309	0.715535	0.175227	0.889699	0.84815	0.199752	0.537312	8.02727
3	F0011	20	Col-0	26804	748.462	1292.98	216.062	0.672909	0.201477	0.880167	0.68602	0.18559	0.363951	14.7605
3	F0011	20	Col-0	19787	552.522	1157.87	193.484	0.667645	0.185469	0.893715	0.66879	0.17553	0.380611	28.2763
3	F0011	20	Col-0	18814	525.353	940.046	157.085	0.75259	0.267543	0.894734	0.728253	0.192556	0.392184	20.4976
3	F0011	21	Col-0	22393	625.291	1142.7	190.949	0.712246	0.215506	0.904504	0.868447	0.150843	0.141125	16.9453
3	F0011	21	Col-0	25426	709.983	1264.68	211.332	0.71548	0.199768	0.885274	0.814811	0.21875	0.410663	22.5379
3	F0011	21	Col-0	15523	433.457	1118.56	186.914	0.632301	0.155909	0.900193	0.846188	0.166083	0.410342	11.202
3	F0011	21	Col-0	24060	671.84	1401.01	234.113	0.702687	0.154037	0.893704	0.659969	0.164686	0.276592	19.6163
3	F0011	21	Col-0	24274	677.815	1088.13	181.83	0.73393	0.257626	0.882074	0.831369	0.168112	0.400402	14.7813
3	F0011	21	Col-0	19433	542.638	834.992	139.53	0.784221	0.350256	0.87785	0.721466	0.212738	0.356071	11.3189
3	F0011	21	Col-0	28020	782.417	1361.69	227.543	0.694872	0.189898	0.873849	0.629039	0.223883	0.510504	20.2359
3	F0011	21	Col-0	24546	685.41	1380.14	230.625	0.695098	0.161937	0.897079	0.691026	0.211382	0.57892	27.1269
3	F0011	21	Col-0	28020	782.417	1403.83	234.585	0.753125	0.178668	0.879369	0.795778	0.201146	0.230711	36.3341
3	F0011	21	Col-0	28332	791.129	1152.01	192.505	0.771968	0.268271	0.877345	0.809702	0.210042	0.353245	29.9393
3	F0011	21	Col-0	27354	763.82	1369.98	228.928	0.689209	0.183149	0.888739	0.72961	0.175573	0.538985	24.0448
3	F0011	21	Col-0	25450	710.653	1109.28	185.365	0.745591	0.259904	0.885619	0.681446	0.234726	0.593998	15.2017
3	F0011	21	Col-0	26398	737.125	1280.54	213.982	0.730417	0.2023	0.880563	0.804292	0.181738	0.251583	26.793
3	F0011	21	Col-0	25127	701.634	1228.88	205.35	0.740576	0.209089	0.880122	0.797809	0.167523	0.43247	21.5583
3	F0011	21	Col-0	35091	979.864	1403.15	234.471	0.734536	0.223974	0.890672	0.620088	0.157026	0.435115	23.495
3	F0011	21	Col-0	30741	858.397	1702.97	284.572	0.668864	0.133203	0.893385	0.660959	0.154786	0.46764	14.6026
3	F0011	21	Col-0	20569	574.359	1096.56	183.238	0.733455	0.214962	0.876323	0.828251	0.198131	0.414022	7.85668
3	F0011	21	Col-0	33564	937.225	1443.29	241.179	0.696912	0.202477	0.877213	0.72997	0.17668	0.278535	29.0831
3	F0011	21	Col-0	24680	689.152	1555.19	259.877	0.666757	0.12823	0.893239	0.695186	0.148853	0.462057	22.731
3	F0011	21	Col-0	23418	653.913	1065.89	178.113	0.75299	0.259023	0.882762	0.776627	0.190021	0.276057	16.574
3	F0011	22	Col-0	27275	761.614	1331.99	222.581	0.732943	0.193184	0.903573	0.809791	0.145566	0.286133	21.7379
3	F0011	22	Col-0	31747	886.488	1604.24	268.074	0.718648	0.155014	0.873741	0.620657	0.206801	0.362541	33.6123
3	F0011	22	Col-0	20245	565.311	1273.89	212.872	0.627888	0.156769	0.893802	0.847311	0.178683	0.404398	15.936
3	F0011	22	Col-0	31021	866.215	1278.96	213.719	0.752882	0.238313	0.887034	0.610175	0.176127	0.405432	29.8949
3	F0011	22	Col-0	31810	888.247	1153.73	192.792	0.752971	0.300308	0.897136	0.77378	0.155067	0.506955	16.7067
3	F0011	22	Col-0	24456	682.897	923.176	154.266	0.783821	0.360601	0.873328	0.759407	0.223917	0.384181	19.3549
3	F0011	22	Col-0	35741	998.014	1569.21	262.221	0.711972	0.182395	0.908808	0.655491	0.148965	0.535824	34.473
3	F0011	22	Col-0	31132	869.315	1445.73	241.587	0.701614	0.187172	0.874877	0.72706	0.189409	0.504063	28.322
3	F0011	22	Col-0	36254	1012.34	1283.27	214.438	0.732833	0.276651	0.88692	0.69391	0.202734	0.253411	39.7198
3	F0011	22	Col-0	34971	976.513	1207.77	201.822	0.774929	0.301266	0.89414	0.800848	0.200044	0.425047	40.9029
3	F0011	22	Col-0	35585	993.658	1515.27	253.207	0.696666	0.194758	0.911157	0.462797	0.14911	0.567654	25.6832
3	F0011	22	Col-0	32125	897.043	1293.79	216.197	0.704975	0.24117	0.897163	0.765907	0.16357	0.495283	21.5478
3	F0011	22	Col-0	34090	951.912	1280.09	213.908	0.74543	0.261428	0.904167	0.789498	0.156986	0.271831	27.6574
3	F0011	22	Col-0	32980	920.917	1214.21	202.899	0.768209	0.281107	0.894855	0.812127	0.172766	0.472667	13.9794
3	F0011	22	Col-0	43295	1208.95	1607.56	268.628	0.752198	0.21053	0.894372	0.63711	0.142681	0.357984	22.4552
3	F0011	22	Col-0	39376	1099.52	1718.33	287.138	0.71252	0.167583	0.904049	0.6665	0.156538	0.479692	9.73083
3	F0011	22	Col-0	26968	753.041	1157.14	193.362	0.733185	0.253096	0.886511	0.784177	0.152632	0.343748	9.91134
3	F0011	22	Col-0	41719	1164.94	1531.53	255.924	0.716908	0.223507	0.914311	0.812516	0.130362	0.276758	24.3549
3	F0011	22	Col-0	31746	886.46	1718.17	287.111	0.683445	0.135135	0.896274	0.800895	0.171419	0.4902	27.6561
3	F0011	22	Col-0	29006	809.949	1104.51	184.568	0.770534	0.298783	0.884099	0.784038	0.195304	0.288648	25.4389
3	F0011	23	Col-0	32641	911.451	1442.02	240.966	0.764086	0.197257	0.896776	0.620922	0.155382	0.306927	25.9306
3	F0011	23	Col-0	36216	1011.28	1750.13	292.452	0.699029	0.148584	0.905799	0.462552	0.165023	0.384366	34.0209
3	F0011	23	Col-0	26000	726.011	1495.19	249.851	0.648153	0.146147	0.892048	0.52206	0.159196	0.456623	20.2163
3	F0011	23	Col-0	37942	1059.47	1448.32	242.019	0.74418	0.227301	0.91352	0.843755	0.15777	0.47386	42.7778
3	F0011	23	Col-0	38056	1062.66	1316.58	220.005	0.73931	0.275892	0.910925	0.844041	0.13823	0.484977	19.8434
3	F0011	23	Col-0	29650	827.932	1119	186.988	0.791089	0.29756	0.880311	0.767003	0.211698	0.453717	22.2924
3	F0011	23	Col-0	43006	1200.88	1476.12	246.664	0.708162	0.248025	0.908053	0.763168	0.120276	0.305128	29.2201
3	F0011	23	Col-0	38461	1073.97	1286.78	215.025	0.726186	0.291891	0.887976	0.739415	0.154342	0.461406	29.2692
3	F0011	23	Col-0	44557	1244.19	1397.59	233.542	0.724304	0.286659	0.89055	0.757063	0.184817	0.283122	57.4545
3	F0011	23	Col-0	41949	1171.36	1314.82	219.711	0.786799	0.304928	0.905485	0.859611	0.194068	0.552537	34.156
3	F0011	23	Col-0	43056	1202.27	1729.24	288.961	0.721557	0.18094	0.908262	0.643464	0.153743	0.488959	27.7464
3	F0011	23	Col-0	38934	1087.17	1431.83	239.264	0.706491	0.238645	0.904629	0.542152	0.13439	0.479468	15.4267
3	F0011	23	Col-0	40421	1128.7	1644.53	274.806	0.741724	0.187817	0.917276	0.777133	0.143316	0.391099	25.9921
3	F0011	23	Col-0	39745	1109.82	1626.18	271.741	0.729199	0.188865	0.910862	0.750487	0.144086	0.42332	22.7551
3	F0011	23	Col-0	49767	1389.67	1800.11	300.804	0.741231	0.192998	0.922847	0.903832	0.138935	0.346205	32.2052
3	F0011	23	Col-0	47991	1340.08	1842.21	307.839	0.720402	0.177702	0.901796	0.877917	0.148487	0.450694	16.9157
3	F0011	23	Col-0	34292	957.553	1143.83	191.137	0.751276	0.329368	0.894584	0.823982	0.175286	0.345955	21.9708
3	F0011	23	Col-0	50043	1397.38	1645.11	274.904	0.735418	0.23236	0.905749	0.532264	0.157355	0.341915	47.9468
3	F0011	23	Col-0	38701	1080.67	1869.91	312.468	0.694861	0.139089	0.909694	0.798809	0.15926	0.455666	39.092
3	F0011	23	Col-0	34707	969.141	1197.33	200.077	0.759636	0.304231	0.898951	0.812742	0.188133	0.314933	32.926
3	F0011	24	Col-0	39595	1105.63	1541.17	257.535	0.75793	0.209482	0.92026	0.68456	0.11987	0.291023	29.5675
3	F0011	24	Col-0	43315	1209.51	1878.84	313.96	0.690092	0.154195	0.934423	0.565549	0.105248	0.378383	45.9638
3	F0011	24	Col-0	34095	952.052	1799.28	300.666	0.681232	0.132344	0.900206	0.512631	0.157919	0.45474	30.4549
3	F0011	24	Col-0	44979	1255.97	1537.72	256.958	0.734003	0.239038	0.913019	0.79426	0.127655	0.374587	45.8458
3	F0011	24	Col-0	44324	1237.68	1543.13	257.862	0.741787	0.233907	0.915453	0.885463	0.148227	0.435455	27.3983
3	F0011	24	Col-0	37044	1034.4	1207.33	201.748	0.782113	0.319359	0.908005	0.777668	0.157334	0.475361	34.6531
3	F0011	24	Col-0	48755	1361.41	1510.46	252.403	0.737226	0.26854	0.913649	0.820101	0.124578	0.250195	34.5033
3	F0011	24	Col-0	45492	1270.3	1457.82	243.606	0.72736	0.268992	0.882215	0.710214	0.152528	0.371875	36.6936
3	F0011	24	Col-0	54332	1517.14	1899.81	317.464	0.726422	0.189167	0.891013	0.843151	0.17137	0.319678	67.3557
3	F0011	24	Col-0	50221	1402.35	1364.04	227.935	0.788065	0.339191	0.915508	0.888654	0.149308	0.549312	44.6229
3	F0011	24	Col-0	49782	1390.09	1865.56	311.742	0.714028	0.179747	0.924568	0.601722	0.121893	0.37681	23.3868
3	F0011	24	Col-0	45352	1266.39	1772.37	296.169	0.71389	0.181425	0.932216	0.761444	0.133621	0.498092	29.2623
3	F0011	24	Col-0	48860	1364.34	1792.21	299.484	0.751692	0.191155	0.916556	0.609769	0.120279	0.418478	32.4413
3	F0011	24	Col-0	47483	1325.89	1814.95	303.285	0.712701	0.181141	0.913884	0.499845	0.121938	0.369351	38.496
3	F0011	24	Col-0	54388	1518.7	1851.88	309.456	0.735788	0.19929	0.924939	0.85426	0.143921	0.373092	35.7804
3	F0011	24	Col-0	55924	1561.59	1960.43	327.595	0.713216	0.182854	0.896485	0.818998	0.145129	0.0904341	19.3777
3	F0011	24	Col-0	41474	1158.1	1299.17	217.095	0.771466	0.308785	0.901254	0.780134	0.153032	0.225501	30.2455
3	F0011	24	Col-0	57436	1603.81	1719.36	287.31	0.747417	0.244153	0.896138	0.567543	0.170348	0.438678	43.464
3	F0011	24	Col-0	47841	1335.89	2070.07	345.916	0.720248	0.140294	0.910976	0.575886	0.142164	0.319742	42.7437
3	F0011	24	Col-0	41070	1146.82	1542.97	257.836	0.758015	0.21678	0.886911	0.821484	0.194619	0.446747	31.9217
3	F0011	10	rha1a-1	1231	34.3738	210.066	35.1027	0.771303	0.350555	0.913782	0.782285	0.27658	0.725573	3.53859
3	F0011	10	rha1a-1	1655	46.2134	285.321	47.6781	0.690735	0.255471	0.897171	0.786001	0.232285	0.733369	4.7861
3	F0011	10	rha1a-1	1734	48.4194	266.836	44.5891	0.735993	0.306035	0.903299	0.78762	0.201905	0.623027	6.11822
3	F0011	10	rha1a-1	1274	35.5746	259.622	43.3838	0.636364	0.237517	0.888187	0.742807	0.256146	0.567099	5.14992
3	F0011	10	rha1a-1	1460	40.7683	295.664	49.4064	0.65266	0.209877	0.912057	0.782799	0.239636	0.702606	6.18151
3	F0011	10	rha1a-1	1493	41.6898	224.451	37.5065	0.745382	0.372415	0.890121	0.773657	0.258009	0.679957	4.28667
3	F0011	10	rha1a-1	1664	46.4647	323.362	54.0349	0.593438	0.199979	0.86733	0.750879	0.311009	0.78442	5.89002
3	F0011	10	rha1a-1	1341	37.4454	277.078	46.3007	0.634342	0.2195	0.90609	0.787638	0.201806	0.698343	6.31171
3	F0011	10	rha1a-1	1658	46.2972	326.291	54.5244	0.63186	0.195697	0.907458	0.789213	0.201024	0.653944	6.15259
3	F0011	10	rha1a-1	955	26.667	197.924	33.0737	0.714286	0.306349	0.917131	0.800561	0.21202	0.501092	4.28901
3	F0011	10	rha1a-1	2036	56.8523	313.605	52.4044	0.709408	0.260149	0.851226	0.720942	0.280547	0.588384	5.41503
3	F0011	10	rha1a-1	1259	35.1557	256.693	42.8943	0.673983	0.240108	0.913564	0.789073	0.223301	0.737921	5.0834
3	F0011	10	rha1a-1	1068	29.8223	235.137	39.2922	0.697128	0.242739	0.904626	0.772795	0.213508	0.451229	4.07865
3	F0011	10	rha1a-1	1115	31.1347	253.522	42.3643	0.690402	0.217999	0.937112	0.807403	0.154054	0.406443	7.59103
3	F0011	10	rha1a-1	938	26.1923	208.894	34.9069	0.670479	0.270121	0.923541	0.772697	0.224	0.616518	3.83795
3	F0011	10	rha1a-1	828	23.1207	190.752	31.8753	0.684864	0.285957	0.898839	0.75944	0.287619	0.658094	4.79348
3	F0011	10	rha1a-1	738	20.6075	195.48	32.6654	0.650794	0.242695	0.916391	0.812582	0.215647	0.663669	5.37805
3	F0011	10	rha1a-1	1238	34.5693	264.35	44.1738	0.627153	0.222623	0.88202	0.767371	0.260819	0.715959	5.0412
3	F0011	10	rha1a-1	1091	30.4645	205.723	34.377	0.668915	0.323944	0.908257	0.785773	0.212707	0.619026	3.75435
3	F0011	10	rha1a-1	1995	55.7074	295.806	49.4302	0.699754	0.286509	0.908794	0.765545	0.241379	0.6577	3.8817
3	F0011	11	rha1a-1	1446	40.3774	264.108	44.1333	0.730672	0.260505	0.885118	0.73726	0.354742	0.844226	5.1148
3	F0011	11	rha1a-1	2024	56.5172	350.534	58.5754	0.656291	0.206995	0.897816	0.784841	0.22206	0.734512	6.87945
3	F0011	11	rha1a-1	1991	55.5957	289.421	48.3633	0.739874	0.29869	0.891377	0.760404	0.235071	0.60768	4.06831
3	F0011	11	rha1a-1	1564	43.6724	313.362	52.3639	0.612133	0.200149	0.883729	0.760708	0.26637	0.640426	5.53005
3	F0011	11	rha1a-1	1669	46.6043	321.362	53.7007	0.67136	0.203084	0.889137	0.777304	0.281091	0.761467	6.48053
3	F0011	11	rha1a-1	1712	47.805	303.078	50.6454	0.680716	0.234209	0.914569	0.783148	0.21069	0.579387	5.95853
3	F0011	11	rha1a-1	2175	60.7336	389.647	65.1113	0.647514	0.180023	0.867796	0.759579	0.350617	0.795484	8.01103
3	F0011	11	rha1a-1	1763	49.2291	271.179	45.3149	0.72343	0.301267	0.924799	0.821163	0.215143	0.667899	4.39251
3	F0011	11	rha1a-1	2114	59.0303	358.676	59.936	0.6408	0.206495	0.907959	0.818325	0.223098	0.705675	5.4158
3	F0011	11	rha1a-1	1227	34.2621	230.108	38.4517	0.720917	0.291201	0.886597	0.795141	0.261279	0.627035	5.75061
3	F0011	11	rha1a-1	2482	69.3061	391.747	65.4623	0.714862	0.203236	0.887506	0.798003	0.244764	0.682172	7.78445
3	F0011	11	rha1a-1	1564	43.6724	295.664	49.4064	0.67472	0.224828	0.901905	0.766164	0.277061	0.781075	6.39386
3	F0011	11	rha1a-1	1378	38.4786	262.836	43.9207	0.682854	0.250663	0.906897	0.773247	0.230856	0.665189	5.61974
3	F0011	11	rha1a-1	1389	38.7858	281.078	46.9691	0.685249	0.220932	0.935589	0.801231	0.19635	0.637826	5.44924
3	F0011	11	rha1a-1	1145	31.9724	260.593	43.5459	0.633647	0.21188	0.889461	0.754408	0.300781	0.796478	4.15808
3	F0011	11	rha1a-1	1049	29.2918	226.894	37.9148	0.650744	0.256058	0.88723	0.746489	0.318049	0.680907	5.65205
3	F0011	11	rha1a-1	949	26.4994	224.693	37.547	0.665032	0.236208	0.891291	0.780924	0.316832	0.796433	5.61538
3	F0011	11	rha1a-1	1608	44.901	287.563	48.0528	0.66639	0.244359	0.893471	0.770383	0.280936	0.774704	5.03731
3	F0011	11	rha1a-1	1397	39.0091	239.037	39.9438	0.689877	0.30724	0.862659	0.740195	0.31159	0.756341	4.02649
3	F0011	11	rha1a-1	2302	64.2799	414.274	69.2266	0.647175	0.168554	0.926697	0.83545	0.214062	0.705324	9.00782
3	F0011	12	rha1a-1	1800	50.2623	271.664	45.3959	0.761099	0.306491	0.854666	0.684857	0.438421	0.86934	3.92
3	F0011	12	rha1a-1	2675	74.6954	380.09	63.5144	0.700262	0.23268	0.890698	0.796902	0.271877	0.766981	7.11925
3	F0011	12	rha1a-1	2565	71.6238	395.546	66.0971	0.688036	0.206017	0.930661	0.858457	0.190078	0.59412	10.2316
3	F0011	12	rha1a-1	1996	55.7353	378.475	63.2444	0.565119	0.175104	0.872578	0.716222	0.308374	0.785204	7.70341
3	F0011	12	rha1a-1	2230	62.2694	364.09	60.8407	0.642837	0.211396	0.855855	0.72974	0.366115	0.839266	4.4843
3	F0011	12	rha1a-1	2202	61.4876	346.676	57.9307	0.664454	0.230239	0.921359	0.774031	0.182612	0.411888	8.15441
3	F0011	12	rha1a-1	2926	81.7042	465.387	77.7677	0.641948	0.169768	0.887978	0.816235	0.26367	0.757035	9.99351
3	F0011	12	rha1a-1	2244	62.6604	329.12	54.997	0.691312	0.26033	0.870502	0.729718	0.285613	0.703291	4.5459
3	F0011	12	rha1a-1	2710	75.6727	442.96	74.0201	0.628042	0.17356	0.907389	0.760367	0.257361	0.683904	6.92583
3	F0011	12	rha1a-1	1576	44.0074	245.865	41.0849	0.739559	0.327622	0.888512	0.756774	0.281183	0.782936	3.76206
3	F0011	12	rha1a-1	3313	92.5106	497.286	83.0982	0.664061	0.168352	0.904075	0.83277	0.196035	0.669864	11.3601
3	F0011	12	rha1a-1	2177	60.7895	356.434	59.5612	0.670052	0.215333	0.89773	0.745205	0.259389	0.715827	7.06293
3	F0011	12	rha1a-1	1884	52.6079	321.706	53.7581	0.692393	0.228757	0.861957	0.737756	0.308855	0.747967	5.30786
3	F0011	12	rha1a-1	1816	50.7091	335.362	56.0402	0.646033	0.202907	0.903341	0.768242	0.229931	0.755409	7.28249
3	F0011	12	rha1a-1	1597	44.5938	308.049	51.476	0.65317	0.211483	0.860284	0.729103	0.373333	0.824358	6.13713
3	F0011	12	rha1a-1	1445	40.3495	291.907	48.7786	0.658015	0.213103	0.883795	0.716408	0.345128	0.736208	6.11488
3	F0011	12	rha1a-1	1335	37.2779	246.108	41.1254	0.707847	0.276975	0.890387	0.790595	0.347473	0.8267	5.93333
3	F0011	12	rha1a-1	2137	59.6725	357.747	59.7807	0.64232	0.209827	0.901418	0.799305	0.312413	0.799028	6.62658
3	F0011	12	rha1a-1	1856	51.826	296.978	49.626	0.639779	0.264448	0.860238	0.744563	0.345806	0.775893	4.17241
3	F0011	12	rha1a-1	3085	86.144	461.73	77.1566	0.641372	0.18184	0.913093	0.761318	0.191699	0.633347	8.82496
3	F0011	13	rha1a-1	2100	58.6394	351.019	58.6565	0.690562	0.214174	0.863572	0.704368	0.47582	0.892361	6.18857
3	F0011	13	rha1a-1	3316	92.5944	434.86	72.6665	0.696054	0.220356	0.889837	0.805389	0.301961	0.769229	8.51146
3	F0011	13	rha1a-1	3198	89.2994	445.002	74.3613	0.691011	0.202938	0.918584	0.832708	0.213178	0.594498	7.90525
3	F0011	13	rha1a-1	2611	72.9083	431.345	72.0792	0.602724	0.176346	0.869169	0.784206	0.303614	0.756865	5.9843
3	F0011	13	rha1a-1	2737	76.4266	425.647	71.127	0.621622	0.189839	0.844976	0.690592	0.395086	0.838947	6.75776
3	F0011	13	rha1a-1	2642	73.7739	385.546	64.426	0.64502	0.223352	0.905034	0.786722	0.2	0.237875	7.00076
3	F0011	13	rha1a-1	3563	99.4915	535.328	89.4551	0.617077	0.156238	0.887373	0.722585	0.225687	0.685252	11.4521
3	F0011	13	rha1a-1	2866	80.0288	414.96	69.3413	0.707305	0.209157	0.894871	0.802476	0.287066	0.761662	7.33601
3	F0011	13	rha1a-1	3413	95.3029	530.357	88.6245	0.62032	0.152479	0.895933	0.668833	0.254399	0.633003	11.3709
3	F0011	13	rha1a-1	2071	57.8296	270.25	45.1596	0.761117	0.356336	0.888114	0.804032	0.282237	0.761446	5.84259
3	F0011	13	rha1a-1	3776	105.439	535.571	89.4956	0.66397	0.165428	0.892728	0.828647	0.238838	0.649208	11.3477
3	F0011	13	rha1a-1	2772	77.404	433.588	72.454	0.631867	0.185289	0.911425	0.834688	0.220256	0.654553	8.77922
3	F0011	13	rha1a-1	2247	62.7441	355.505	59.406	0.683186	0.22342	0.877807	0.775564	0.313214	0.767682	6.62394
3	F0011	13	rha1a-1	2257	63.0234	383.546	64.0918	0.635417	0.1928	0.893463	0.754778	0.265103	0.76289	8.07488
3	F0011	13	rha1a-1	2012	56.1821	347.161	58.0118	0.641991	0.209785	0.870369	0.688842	0.372668	0.823771	7.03827
3	F0011	13	rha1a-1	1762	49.2012	321.262	53.6839	0.675613	0.214534	0.887643	0.799488	0.294065	0.759826	7.76901
3	F0011	13	rha1a-1	1441	40.2378	307.463	51.3781	0.620319	0.191553	0.893475	0.747628	0.282944	0.824265	4.78071
3	F0011	13	rha1a-1	2703	75.4772	425.789	71.1507	0.64696	0.187356	0.90149	0.717506	0.241549	0.736202	11.5905
3	F0011	13	rha1a-1	2481	69.2782	365.505	61.077	0.654963	0.233373	0.882341	0.713495	0.282192	0.7138	5.80411
3	F0011	13	rha1a-1	3960	110.577	548.701	91.6897	0.626781	0.165285	0.91461	0.812675	0.197997	0.551435	12.6707
3	F0011	14	rha1a-1	2468	68.9152	403.304	67.3934	0.621819	0.190674	0.856211	0.723776	0.379976	0.859954	5.93233
3	F0011	14	rha1a-1	4056	113.258	523.772	87.524	0.656736	0.185791	0.878001	0.804257	0.299586	0.766564	5.92332
3	F0011	14	rha1a-1	3601	100.553	549.813	91.8756	0.660977	0.149693	0.910895	0.845434	0.22343	0.661762	10.4515
3	F0011	14	rha1a-1	2782	77.6832	509.872	85.2013	0.510365	0.134476	0.857351	0.777463	0.261632	0.672398	9.55032
3	F0011	14	rha1a-1	3268	91.254	488.701	81.6635	0.584511	0.171952	0.860318	0.791661	0.289338	0.771432	8.23011
3	F0011	14	rha1a-1	3140	87.6798	419.789	70.1481	0.582993	0.223912	0.885655	0.794248	0.184394	0.38816	6.24204
3	F0011	14	rha1a-1	4133	115.408	612.642	102.374	0.551434	0.138376	0.864726	0.786921	0.253069	0.631068	9.6782
3	F0011	14	rha1a-1	3205	89.4948	514.943	86.0487	0.607353	0.151887	0.892357	0.815062	0.300243	0.782345	8.80624
3	F0011	14	rha1a-1	4206	117.446	534.257	89.2761	0.644795	0.185173	0.889049	0.826761	0.249524	0.636034	7.03376
3	F0011	14	rha1a-1	2228	62.2136	353.262	59.0312	0.723377	0.224353	0.905871	0.743845	0.281426	0.702214	4.48833
3	F0011	14	rha1a-1	4243	118.479	585.813	97.8913	0.635655	0.155369	0.892934	0.826118	0.225402	0.666159	8.96182
3	F0011	14	rha1a-1	3302	92.2034	499.973	83.5471	0.633052	0.165995	0.875429	0.813897	0.255834	0.642005	7.56027
3	F0011	14	rha1a-1	2469	68.9431	388.818	64.9728	0.64549	0.205228	0.868037	0.766638	0.294153	0.766019	8.63345
3	F0011	14	rha1a-1	2660	74.2765	404.475	67.5891	0.616454	0.204319	0.884172	0.749051	0.239697	0.691105	5.23459
3	F0011	14	rha1a-1	2350	65.6202	367.304	61.3776	0.624004	0.218891	0.838096	0.713637	0.393532	0.806383	3.6017
3	F0011	14	rha1a-1	2027	56.601	343.605	57.4175	0.656837	0.215747	0.853538	0.697138	0.343473	0.758868	4.64184
3	F0011	14	rha1a-1	1753	48.9499	346.676	57.9307	0.571941	0.183292	0.871136	0.764541	0.28265	0.774921	5.25727
3	F0011	14	rha1a-1	3190	89.076	429.002	71.6877	0.665554	0.217812	0.877836	0.749066	0.241776	0.673887	7.92508
3	F0011	14	rha1a-1	2946	82.2627	468.215	78.2403	0.614903	0.16887	0.857794	0.776843	0.260427	0.639596	7.33503
3	F0011	14	rha1a-1	3431	95.8056	455.931	76.1876	0.656651	0.207411	0.835847	0.645211	0.423788	0.830676	9.65433
3	F0011	15	rha1a-1	3243	90.5559	520.6	86.994	0.529902	0.150366	0.879667	0.722211	0.239735	0.738878	9.3358
3	F0011	15	rha1a-1	5394	150.619	697.796	116.604	0.647228	0.139208	0.894388	0.828405	0.291362	0.749457	11.9607
3	F0011	15	rha1a-1	4846	135.317	652.926	109.106	0.62521	0.142845	0.888311	0.821853	0.26115	0.692753	9.18716
3	F0011	15	rha1a-1	4342	121.244	592.541	99.0156	0.54637	0.155404	0.890809	0.824851	0.230911	0.555602	8.40189
3	F0011	15	rha1a-1	4499	125.628	589.127	98.4451	0.588797	0.162895	0.877129	0.811593	0.231732	0.643607	9.06957
3	F0011	15	rha1a-1	4299	120.043	517.428	86.464	0.58955	0.201779	0.888279	0.77166	0.177071	0.44993	7.28751
3	F0011	15	rha1a-1	5411	151.094	727.009	121.486	0.562884	0.128649	0.894325	0.83544	0.181808	0.46931	10.9128
3	F0011	15	rha1a-1	4372	122.082	658.098	109.97	0.562677	0.126856	0.89431	0.829735	0.240924	0.645658	9.61231
3	F0011	15	rha1a-1	5445	152.044	634.139	105.967	0.596843	0.170153	0.897162	0.846633	0.175135	0.525462	11.7556
3	F0011	15	rha1a-1	3147	87.8753	451.931	75.5192	0.734765	0.193625	0.896629	0.827027	0.289666	0.682198	6.96028
3	F0011	15	rha1a-1	6073	169.579	752.566	125.756	0.625245	0.134749	0.91719	0.857521	0.138739	0.296701	13.9438
3	F0011	15	rha1a-1	4557	127.247	552.257	92.2839	0.631776	0.187762	0.881457	0.833498	0.199507	0.299451	7.26882
3	F0011	15	rha1a-1	3626	101.251	374.09	62.5117	0.713218	0.3256	0.89646	0.820329	0.233651	0.652106	4.73276
3	F0011	15	rha1a-1	3881	108.371	517.529	86.4808	0.608498	0.182089	0.890445	0.825662	0.209739	0.350385	8.0724
3	F0011	15	rha1a-1	3501	97.7602	493.973	82.5445	0.594095	0.1803	0.870743	0.803496	0.262362	0.653147	5.67866
3	F0011	15	rha1a-1	2994	83.603	441.546	73.7838	0.652714	0.192979	0.863805	0.782832	0.263001	0.549303	7.81864
3	F0011	15	rha1a-1	2516	70.2555	458.416	76.6029	0.576403	0.150453	0.888521	0.795407	0.201631	0.454732	9.0624
3	F0011	15	rha1a-1	4276	119.401	572.943	95.7407	0.609638	0.163691	0.904596	0.717333	0.191914	0.349067	6.28999
3	F0011	15	rha1a-1	4168	116.385	547.186	91.4366	0.618398	0.174931	0.887071	0.82709	0.192617	0.3549	7.18066
3	F0011	15	rha1a-1	5647	157.684	576.399	96.3182	0.67443	0.21359	0.882553	0.794722	0.28791	0.718266	8.03418
3	F0011	16	rha1a-1	4075	113.788	590.642	98.6982	0.544059	0.146788	0.883973	0.801542	0.208141	0.616924	10.3129
3	F0011	16	rha1a-1	6977	194.822	810.749	135.479	0.639446	0.133385	0.916336	0.777143	0.203483	0.672938	12.1372
3	F0011	16	rha1a-1	6001	167.569	763.595	127.599	0.61385	0.129332	0.885505	0.815953	0.213928	0.700891	13.5352
3	F0011	16	rha1a-1	5570	155.534	718.867	120.125	0.517514	0.135447	0.911016	0.856854	0.154185	0.47999	9.74668
3	F0011	16	rha1a-1	5650	157.768	710.039	118.65	0.581695	0.14083	0.908372	0.676628	0.146563	0.496339	13.4825
3	F0011	16	rha1a-1	5779	161.37	652.139	108.975	0.61147	0.170758	0.891425	0.67159	0.168613	0.477055	12.7083
3	F0011	16	rha1a-1	7001	195.492	851.963	142.366	0.575787	0.121207	0.908337	0.670329	0.139989	0.494412	13.0273
3	F0011	16	rha1a-1	5596	156.26	791.092	132.194	0.562695	0.112366	0.906416	0.681378	0.177261	0.496639	10.9023
3	F0011	16	rha1a-1	6709	187.339	718.566	120.075	0.602406	0.163281	0.888943	0.829008	0.172842	0.515774	14.0481
3	F0011	16	rha1a-1	4420	123.422	468.416	78.2739	0.724115	0.253144	0.898526	0.84045	0.242156	0.684986	6.69321
3	F0011	16	rha1a-1	7830	218.641	758.365	126.725	0.646787	0.171086	0.896101	0.753733	0.159363	0.320594	20.4342
3	F0011	16	rha1a-1	5875	164.051	651.169	108.812	0.669058	0.174113	0.892276	0.770984	0.167247	0.361381	12.0436
3	F0011	16	rha1a-1	4768	133.139	538.985	90.0661	0.695348	0.20625	0.939355	0.75065	0.137834	0.420275	10.9027
3	F0011	16	rha1a-1	5308	148.218	685.21	114.501	0.618432	0.142067	0.918515	0.64702	0.131776	0.315142	9.11831
3	F0011	16	rha1a-1	4671	130.431	609.813	101.902	0.580609	0.157843	0.91516	0.854533	0.155565	0.431244	7.24813
3	F0011	16	rha1a-1	4091	114.235	544.014	90.9066	0.648439	0.173708	0.907699	0.85338	0.157005	0.360325	8.27573
3	F0011	16	rha1a-1	3732	104.211	495.044	82.7234	0.648592	0.191366	0.904369	0.836057	0.173913	0.164187	8.30011
3	F0011	16	rha1a-1	5703	159.248	686.482	114.713	0.641147	0.152074	0.922568	0.851054	0.136095	0.223939	8.7198
3	F0011	16	rha1a-1	5378	150.173	624.926	104.427	0.641078	0.173051	0.894136	0.71666	0.159979	0.219416	7.73819
3	F0011	16	rha1a-1	7346	205.126	615.571	102.864	0.69315	0.243616	0.894469	0.622281	0.219026	0.684094	12.6634
3	F0011	17	rha1a-1	5064	141.405	610.926	102.088	0.551274	0.170501	0.908148	0.748941	0.168027	0.486908	11.1856
3	F0011	17	rha1a-1	9038	252.373	887.276	148.267	0.641584	0.144266	0.915907	0.677951	0.129352	0.569678	11.6868
3	F0011	17	rha1a-1	7877	219.953	828.992	138.527	0.625208	0.144036	0.873621	0.830655	0.208414	0.61688	14.1622
3	F0011	17	rha1a-1	7018	195.967	899.276	150.272	0.530943	0.109053	0.908435	0.471018	0.147266	0.532762	11.8188
3	F0011	17	rha1a-1	6945	193.929	790.85	132.154	0.61292	0.139538	0.906113	0.730635	0.149306	0.446484	11.7777
3	F0011	17	rha1a-1	7515	209.845	774.708	129.456	0.64634	0.157349	0.883152	0.681768	0.196011	0.48938	17.4377
3	F0011	17	rha1a-1	8481	236.819	1069.2	178.667	0.576155	0.0932264	0.910931	0.627665	0.155413	0.489809	17.5682
3	F0011	17	rha1a-1	6878	192.058	946.431	158.152	0.559642	0.0964927	0.890874	0.678624	0.168154	0.346819	22.0007
3	F0011	17	rha1a-1	8344	232.994	849.377	141.934	0.614976	0.145339	0.875409	0.607493	0.209945	0.400546	18.4161
3	F0011	17	rha1a-1	5423	151.429	557.671	93.1887	0.68	0.219126	0.918868	0.830847	0.158563	0.569242	6.79771
3	F0011	17	rha1a-1	10233	285.741	925.845	154.712	0.681836	0.150016	0.890141	0.746464	0.180309	0.280567	29.1328
3	F0011	17	rha1a-1	7662	213.95	712.867	119.122	0.706892	0.189468	0.89097	0.841526	0.199959	0.459743	12.2208
3	F0011	17	rha1a-1	6105	170.473	596.441	99.6672	0.704803	0.215656	0.905991	0.789268	0.158887	0.29156	11.4162
3	F0011	17	rha1a-1	7292	203.618	829.921	138.683	0.633096	0.13304	0.926871	0.691587	0.144921	0.439704	13.6939
3	F0011	17	rha1a-1	6430	179.548	792.264	132.39	0.591918	0.12873	0.93704	0.900216	0.101226	0.214237	13.0793
3	F0011	17	rha1a-1	5416	151.234	709.269	118.521	0.633228	0.13529	0.933081	0.873442	0.113509	0.404751	16.5068
3	F0011	17	rha1a-1	4923	137.467	566.6	94.6807	0.668886	0.192702	0.915043	0.850297	0.147635	0.361087	11.1225
3	F0011	17	rha1a-1	7442	207.807	734.181	122.684	0.667504	0.173498	0.91872	0.822587	0.149845	0.350115	12.3366
3	F0011	17	rha1a-1	6832	190.773	667.411	111.527	0.673967	0.192739	0.891023	0.840503	0.168605	0.368053	9.00234
3	F0011	17	rha1a-1	9788	273.315	670.968	112.121	0.731649	0.273213	0.903041	0.699731	0.18196	0.661222	7.01308
3	F0011	18	rha1a-1	5907	164.944	811.578	135.617	0.535588	0.112698	0.902877	0.5795	0.136638	0.371135	13.0835
3	F0011	18	rha1a-1	11522	321.735	1059.79	177.094	0.658965	0.128914	0.910524	0.723513	0.142682	0.301537	15.3098
3	F0011	18	rha1a-1	10213	285.183	916.247	153.108	0.634782	0.152876	0.873487	0.703269	0.201275	0.485745	9.9015
3	F0011	18	rha1a-1	9037	252.345	1099.58	183.744	0.532246	0.093924	0.909645	0.6913	0.159577	0.501334	14.9042
3	F0011	18	rha1a-1	8803	245.811	812.749	135.813	0.64809	0.167466	0.901167	0.848505	0.154435	0.473378	14.0752
3	F0011	18	rha1a-1	10174	284.094	856.105	143.058	0.688689	0.174441	0.905261	0.774221	0.176931	0.278641	25.465
3	F0011	18	rha1a-1	11389	318.021	1122.07	187.502	0.6134	0.113672	0.895466	0.714314	0.152509	0.330531	21.3407
3	F0011	18	rha1a-1	9028	252.093	922.933	154.225	0.592311	0.133187	0.879817	0.731801	0.208373	0.304517	14.5956
3	F0011	18	rha1a-1	10641	297.134	974.632	162.864	0.627862	0.14077	0.873493	0.712796	0.209455	0.448099	19.37
3	F0011	18	rha1a-1	6591	184.044	631.127	105.463	0.67214	0.207935	0.907294	0.827875	0.164071	0.443915	6.88348
3	F0011	18	rha1a-1	13115	366.217	1057	176.628	0.709917	0.147513	0.885808	0.790418	0.191971	0.309926	37.0422
3	F0011	18	rha1a-1	9986	278.844	763.352	127.559	0.73324	0.215353	0.899163	0.789452	0.155242	0.41622	20.459
3	F0011	18	rha1a-1	7572	211.437	713.453	119.22	0.69328	0.186935	0.903282	0.683091	0.189441	0.497049	17.691
3	F0011	18	rha1a-1	9811	273.958	923.519	154.323	0.655991	0.144554	0.916426	0.880563	0.147781	0.213369	14.6408
3	F0011	18	rha1a-1	8722	243.549	985.945	164.755	0.613836	0.112751	0.920996	0.714258	0.127332	0.274965	16.2955
3	F0011	18	rha1a-1	7085	197.838	799.051	133.524	0.625552	0.139444	0.92024	0.735727	0.145976	0.38135	13.0439
3	F0011	18	rha1a-1	6101	170.361	654.926	109.44	0.681295	0.178742	0.928394	0.873486	0.130732	0.381605	11.7725
3	F0011	18	rha1a-1	9315	260.107	855.377	142.936	0.677061	0.159984	0.895733	0.585641	0.191794	0.165807	17.9582
3	F0011	18	rha1a-1	8581	239.612	706.825	118.113	0.686865	0.215836	0.903584	0.762597	0.178316	0.323566	17.3635
3	F0011	18	rha1a-1	12217	341.142	856.507	143.125	0.695887	0.209273	0.90324	0.726129	0.181886	0.439059	23.1664
3	F0011	19	rha1a-1	7181	200.519	897.176	149.921	0.550353	0.112109	0.901638	0.78096	0.160701	0.39124	13.2963
3	F0011	19	rha1a-1	14128	394.503	1187.67	198.463	0.661888	0.125864	0.896791	0.539821	0.146449	0.363979	31.3013
3	F0011	19	rha1a-1	12597	351.752	980.573	163.857	0.638923	0.164633	0.884219	0.568555	0.178974	0.408878	18.6731
3	F0011	19	rha1a-1	11937	333.323	1257.02	210.053	0.573123	0.0949332	0.888569	0.755618	0.178566	0.297171	15.0604
3	F0011	19	rha1a-1	7124	198.927	816.749	136.482	0.542326	0.134201	0.897821	0.63491	0.161789	0.334442	15.1016
3	F0011	19	rha1a-1	13956	389.7	1166.01	194.844	0.636824	0.128993	0.892724	0.760277	0.150867	0.320466	18.2012
3	F0011	19	rha1a-1	12575	351.138	1052.47	175.872	0.622371	0.142658	0.876691	0.679923	0.176976	0.365022	14.8409
3	F0011	19	rha1a-1	11970	334.244	1284.92	214.715	0.561682	0.0911066	0.885412	0.749891	0.172868	0.316786	14.1808
3	F0011	19	rha1a-1	10470	292.359	1001.02	167.273	0.631674	0.131303	0.893658	0.74412	0.142514	0.502905	12.5854
3	F0011	19	rha1a-1	13000	363.006	928.347	155.13	0.727273	0.189554	0.911687	0.650323	0.162503	0.317325	19.6951
3	F0011	19	rha1a-1	15325	427.928	1185.67	198.129	0.661073	0.136988	0.895137	0.61851	0.154964	0.317673	35.636
3	F0011	19	rha1a-1	11655	325.448	1163.77	194.47	0.615787	0.108141	0.891503	0.704431	0.20035	0.465205	26.2384
3	F0011	19	rha1a-1	10979	306.572	1027.2	171.649	0.636353	0.130756	0.90316	0.761773	0.145413	0.551258	18.1992
3	F0011	19	rha1a-1	13429	374.985	939.904	157.061	0.735997	0.191024	0.90184	0.823038	0.187526	0.34521	30.1211
3	F0011	19	rha1a-1	15958	445.603	1213.63	202.801	0.668594	0.13615	0.889412	0.777862	0.168725	0.334776	33.3025
3	F0011	19	rha1a-1	11943	333.49	1139.97	190.493	0.628381	0.115488	0.880321	0.576487	0.203796	0.473836	24.2355
3	F0011	19	rha1a-1	14501	404.919	1028.71	171.902	0.673776	0.172194	0.911892	0.845734	0.14503	0.430087	24.496
3	F0011	19	rha1a-1	8985	250.893	940.247	157.118	0.610435	0.127716	0.894264	0.855353	0.178164	0.326199	11.7557
3	F0011	19	rha1a-1	17355	484.612	1097.24	183.353	0.718396	0.181146	0.894591	0.822384	0.178202	0.325273	36.877
3	F0011	19	rha1a-1	12894	360.046	939.762	157.037	0.709241	0.183469	0.879252	0.793987	0.183557	0.458545	29.5245
3	F0011	19	rha1a-1	9200	256.896	866.063	144.722	0.636458	0.154134	0.894765	0.704074	0.150782	0.389245	15.8613
3	F0011	19	rha1a-1	12967	362.084	1151.63	192.441	0.653941	0.122864	0.879959	0.716822	0.173546	0.339856	20.3745
3	F0011	19	rha1a-1	11421	318.914	1111.58	185.749	0.636729	0.116153	0.879455	0.602809	0.188829	0.474825	23.7668
3	F0011	19	rha1a-1	9215	257.315	962.632	160.859	0.654847	0.124964	0.8933	0.850056	0.180704	0.470652	18.242
3	F0011	19	rha1a-1	8784	245.28	625.37	104.501	0.757307	0.282247	0.926244	0.888092	0.143679	0.346081	17.3156
3	F0011	19	rha1a-1	12510	349.323	963.661	161.031	0.709143	0.169285	0.884136	0.828768	0.188558	0.298605	19.984
3	F0011	19	rha1a-1	11164	311.738	765.051	127.843	0.711445	0.23969	0.905305	0.820983	0.166701	0.355503	21.2441
3	F0011	19	rha1a-1	15754	439.907	911.377	152.294	0.698749	0.238344	0.891259	0.822241	0.186484	0.413264	25.9997
3	F0011	20	rha1a-1	8722	243.549	1021.06	170.622	0.564567	0.10513	0.886305	0.553161	0.194144	0.298124	14.2867
3	F0011	20	rha1a-1	17562	490.393	1220.4	203.932	0.672075	0.148177	0.905093	0.789987	0.140633	0.363638	34.2003
3	F0011	20	rha1a-1	15755	439.935	1178.7	196.964	0.654495	0.142503	0.894395	0.613135	0.160349	0.344985	28.4925
3	F0011	20	rha1a-1	14934	417.01	1374.18	229.63	0.572337	0.0993803	0.890807	0.836452	0.163785	0.241332	19.0944
3	F0011	20	rha1a-1	13565	378.782	1143.44	191.073	0.664235	0.130377	0.90854	0.867157	0.141918	0.433976	18.1361
3	F0011	20	rha1a-1	16337	456.186	1018.29	170.159	0.733555	0.197989	0.919046	0.659325	0.158089	0.316197	37.1452
3	F0011	20	rha1a-1	19560	546.184	1352.91	226.075	0.684227	0.13429	0.898973	0.811401	0.139376	0.206272	33.4602
3	F0011	20	rha1a-1	15273	426.476	1178.01	196.85	0.656451	0.138304	0.902383	0.690342	0.15681	0.342916	31.5351
3	F0011	20	rha1a-1	17501	488.689	1127.58	188.423	0.685185	0.172971	0.935049	0.875119	0.114736	0.315391	25.2686
3	F0011	20	rha1a-1	11529	321.93	1057.69	176.743	0.61344	0.129506	0.9104	0.838699	0.134604	0.414412	16.0378
3	F0011	20	rha1a-1	20508	572.655	1201.91	200.843	0.706417	0.178397	0.93274	0.504082	0.107408	0.306195	37.4184
3	F0011	20	rha1a-1	15616	436.054	949.578	158.678	0.717515	0.21763	0.910233	0.792677	0.159287	0.35827	27.7257
3	F0011	20	rha1a-1	11303	315.619	1092.17	182.505	0.67533	0.119076	0.891741	0.850773	0.164668	0.336076	17.5197
3	F0011	20	rha1a-1	16147	450.881	1138.35	190.223	0.665499	0.156584	0.894353	0.805888	0.187695	0.324979	22.1468
3	F0011	20	rha1a-1	14521	405.477	1215.57	203.125	0.653452	0.123495	0.896218	0.630971	0.172388	0.497838	25.2066
3	F0011	20	rha1a-1	11526	321.846	984.33	164.485	0.628737	0.149488	0.891495	0.795258	0.157533	0.499291	22.7437
3	F0011	20	rha1a-1	10402	290.46	836.021	139.702	0.769151	0.187022	0.914113	0.671838	0.138486	0.422272	21.5083
3	F0011	20	rha1a-1	14812	413.603	1123.73	187.778	0.71767	0.147401	0.899468	0.85589	0.187381	0.405717	27.3087
3	F0011	20	rha1a-1	13858	386.964	805.578	134.615	0.738857	0.268346	0.911779	0.86932	0.184817	0.364701	24.2748
3	F0011	20	rha1a-1	18326	511.726	1245.22	208.081	0.677211	0.148519	0.928865	0.844015	0.112147	0.318284	25.7541
3	F0011	21	rha1a-1	11343	316.736	1095.73	183.1	0.613865	0.118722	0.891355	0.752514	0.180908	0.312062	19.724
3	F0011	21	rha1a-1	20878	582.987	1378.56	230.362	0.651582	0.138053	0.894232	0.676519	0.162627	0.368623	43.6835
3	F0011	21	rha1a-1	19188	535.796	1179.08	197.029	0.680643	0.173441	0.891261	0.552236	0.184709	0.454894	32.279
3	F0011	21	rha1a-1	19088	533.004	1543.7	257.957	0.605238	0.100657	0.888543	0.603051	0.177695	0.360249	21.058
3	F0011	21	rha1a-1	16729	467.132	1086.47	181.553	0.66916	0.178091	0.910993	0.66516	0.153381	0.211058	29.3742
3	F0011	21	rha1a-1	20067	560.341	1113.58	186.084	0.73689	0.203351	0.93863	0.478684	0.122433	0.39175	36.9423
3	F0011	21	rha1a-1	23131	645.899	1529.13	255.523	0.663483	0.124312	0.921656	0.7755	0.124851	0.324271	36.3533
3	F0011	21	rha1a-1	18853	526.442	1460.42	244.041	0.664493	0.11108	0.90396	0.470075	0.141923	0.29744	33.9469
3	F0011	21	rha1a-1	22100	617.11	1303.37	217.797	0.711297	0.163482	0.938063	0.910234	0.104951	0.173297	39.8969
3	F0011	21	rha1a-1	15440	431.139	1179.33	197.069	0.628051	0.139505	0.917928	0.820813	0.137626	0.438616	12.5389
3	F0011	21	rha1a-1	24921	695.882	1275.55	213.149	0.687343	0.192478	0.916332	0.622113	0.123764	0.388918	45.8553
3	F0011	21	rha1a-1	18357	512.592	1148.11	191.853	0.695157	0.175002	0.896204	0.803283	0.169867	0.309771	35.0386
3	F0011	21	rha1a-1	13949	389.505	1066.27	178.177	0.695052	0.154176	0.890947	0.630173	0.167346	0.23028	20.0617
3	F0011	21	rha1a-1	19900	555.678	1507.62	251.928	0.649647	0.110022	0.899733	0.565738	0.188634	0.319498	35.9656
3	F0011	21	rha1a-1	19040	531.664	1395.19	233.141	0.663022	0.122916	0.920461	0.58931	0.140366	0.446538	31.1397
3	F0011	21	rha1a-1	14773	412.514	1164.21	194.544	0.638998	0.136966	0.902742	0.824274	0.161315	0.393429	24.1257
3	F0011	21	rha1a-1	13000	363.006	693.696	115.919	0.776815	0.339481	0.916914	0.641684	0.135718	0.418366	17.7231
3	F0011	21	rha1a-1	17824	497.709	1187.18	198.382	0.666492	0.15892	0.910476	0.837619	0.156933	0.370458	29.0036
3	F0011	21	rha1a-1	16907	472.103	996.087	166.449	0.728687	0.214132	0.930356	0.648078	0.137712	0.370563	38.3288
3	F0011	21	rha1a-1	21749	607.308	1442.6	241.064	0.655742	0.131327	0.916769	0.676674	0.115923	0.349951	39.171
3	F0011	22	rha1a-1	14822	413.882	1260.82	210.688	0.628157	0.117168	0.900734	0.837641	0.165386	0.320638	38.9691
3	F0011	22	rha1a-1	26611	743.072	1572.87	262.832	0.684809	0.135171	0.896159	0.703531	0.169564	0.135534	43.9127
3	F0011	22	rha1a-1	23743	662.988	1410.6	235.717	0.685996	0.149946	0.885609	0.5576	0.194169	0.554596	36.1149
3	F0011	22	rha1a-1	23484	655.756	1934.09	323.193	0.573158	0.0788911	0.91172	0.624843	0.151422	0.371696	36.8293
3	F0011	22	rha1a-1	21710	606.219	1231.22	205.742	0.693278	0.179968	0.893427	0.622635	0.159719	0.379959	35.1854
3	F0011	22	rha1a-1	25154	702.388	1478.79	247.11	0.718439	0.144546	0.905952	0.649692	0.169434	0.508877	38.0251
3	F0011	22	rha1a-1	28950	808.386	1583.8	264.658	0.721963	0.14503	0.90547	0.661755	0.175741	0.43504	29.7473
3	F0011	22	rha1a-1	24276	677.871	1578.59	263.787	0.688759	0.122419	0.911132	0.692784	0.143433	0.326832	32.4825
3	F0011	22	rha1a-1	27346	763.596	1533.96	256.33	0.715545	0.146041	0.924423	0.901829	0.139586	0.366139	20.3509
3	F0011	22	rha1a-1	20521	573.018	1184.45	197.926	0.658083	0.183811	0.901812	0.774751	0.149121	0.34652	29.9525
3	F0011	22	rha1a-1	30795	859.904	1517.78	253.625	0.69642	0.167987	0.90248	0.767881	0.150412	0.46726	54.9635
3	F0011	22	rha1a-1	22732	634.757	1292.92	216.052	0.688056	0.170884	0.887463	0.744971	0.165934	0.333587	32.6871
3	F0011	22	rha1a-1	17575	490.756	1312.14	219.262	0.666376	0.128277	0.87679	0.807138	0.181543	0.321306	28.602
3	F0011	22	rha1a-1	25064	699.875	1552.55	259.435	0.658903	0.130669	0.893327	0.869088	0.178651	0.383034	35.4791
3	F0011	22	rha1a-1	24617	687.393	1531.03	255.84	0.646999	0.131971	0.915496	0.495111	0.124752	0.418379	46.7697
3	F0011	22	rha1a-1	19209	536.383	1427.25	238.498	0.648558	0.118499	0.876562	0.759172	0.205078	0.267606	31.5915
3	F0011	22	rha1a-1	17016	475.146	805.193	134.55	0.768876	0.329813	0.923029	0.842034	0.124626	0.355917	22.3724
3	F0011	22	rha1a-1	21895	611.385	1572.14	262.71	0.653075	0.111319	0.896398	0.634637	0.154417	0.340387	34.4108
3	F0011	22	rha1a-1	21754	607.448	1035.1	172.969	0.757109	0.255144	0.895454	0.862038	0.166692	0.431959	30.6835
3	F0011	22	rha1a-1	27406	765.272	1411.35	235.841	0.686317	0.172897	0.918404	0.817218	0.12825	0.370588	64.9331
3	F0011	23	rha1a-1	18400	513.793	1385.65	231.547	0.655901	0.120426	0.926811	0.645078	0.134208	0.325931	41.1359
3	F0011	23	rha1a-1	32320	902.488	1755.44	293.34	0.685123	0.131798	0.91373	0.564225	0.148576	0.268539	45.9011
3	F0011	23	rha1a-1	28548	797.16	1697.01	283.577	0.657273	0.12457	0.898853	0.559322	0.179034	0.550067	49.9382
3	F0011	23	rha1a-1	29798	832.065	1995.25	333.412	0.61309	0.0940598	0.90382	0.699183	0.148979	0.297099	39.945
3	F0011	23	rha1a-1	26080	728.245	1497.66	250.264	0.705361	0.146114	0.902068	0.495799	0.147992	0.344629	27.8991
3	F0011	23	rha1a-1	31058	867.248	1404.02	234.616	0.755136	0.197987	0.926861	0.807703	0.141882	0.5205	53.2486
3	F0011	23	rha1a-1	34454	962.077	1540	257.339	0.737015	0.182561	0.918161	0.684144	0.147429	0.397956	50.3422
3	F0011	23	rha1a-1	29503	823.827	1622.08	271.056	0.710642	0.140906	0.910945	0.418644	0.145658	0.327735	38.9514
3	F0011	23	rha1a-1	33025	922.174	1660.61	277.494	0.71602	0.150493	0.915258	0.698997	0.139274	0.471522	44.7738
3	F0011	23	rha1a-1	26291	734.137	1427.19	238.488	0.696211	0.162201	0.890322	0.773371	0.1795	0.142363	17.5361
3	F0011	23	rha1a-1	36715	1025.21	2039.57	340.819	0.69207	0.110911	0.911646	0.541023	0.13453	0.460314	52.3218
3	F0011	23	rha1a-1	26799	748.322	1384.86	231.415	0.664559	0.175596	0.8967	0.694057	0.157759	0.462933	36.4984
3	F0011	23	rha1a-1	21340	595.888	1472.3	246.027	0.669364	0.123711	0.890848	0.824146	0.183924	0.370863	39.4044
3	F0011	23	rha1a-1	30612	854.794	1910.43	319.24	0.664871	0.105399	0.899441	0.862474	0.166298	0.365082	53.3544
3	F0011	23	rha1a-1	31125	869.119	1744.27	291.473	0.681266	0.128556	0.903653	0.537865	0.147043	0.34041	58.2943
3	F0011	23	rha1a-1	24664	688.705	1538.85	257.146	0.682287	0.130883	0.88016	0.576091	0.191471	0.129238	37.6782
3	F0011	23	rha1a-1	20309	567.099	890.063	148.732	0.757488	0.322149	0.89996	0.868419	0.177946	0.247902	35.8269
3	F0011	23	rha1a-1	27304	762.423	1745.82	291.733	0.668429	0.112573	0.888684	0.616517	0.158645	0.211443	43.3542
3	F0011	23	rha1a-1	26028	726.793	1236.54	206.63	0.73809	0.213912	0.90601	0.74333	0.157568	0.302323	46.1509
3	F0011	23	rha1a-1	32952	920.135	1545.9	258.325	0.688954	0.173272	0.937421	0.604738	0.103459	0.267131	55.4717
3	F0011	24	rha1a-1	21986	613.926	1584.97	264.854	0.643788	0.10998	0.922947	0.637302	0.130989	0.285201	54.3368
3	F0011	24	rha1a-1	40013	1117.3	1909.95	319.159	0.695141	0.137837	0.925205	0.396702	0.115236	0.140963	50.3227
3	F0011	24	rha1a-1	34225	955.682	1926.68	321.954	0.672212	0.11586	0.928025	0.458902	0.127072	0.467776	39.3163
3	F0011	24	rha1a-1	36519	1019.74	2149.43	359.177	0.63633	0.0993304	0.902345	0.526937	0.148332	0.185584	61.2836
3	F0011	24	rha1a-1	30937	863.87	1413.78	236.247	0.699173	0.194503	0.883672	0.588603	0.178191	0.320465	38.3334
3	F0011	24	rha1a-1	37990	1060.81	1428.46	238.701	0.74757	0.23396	0.926849	0.841875	0.133241	0.518792	65.712
3	F0011	24	rha1a-1	40254	1124.03	1761.2	294.302	0.728619	0.163081	0.94586	0.648687	0.0867015	0.193177	50.0919
3	F0011	24	rha1a-1	35301	985.728	1654.13	276.41	0.719489	0.162129	0.928837	0.746324	0.115149	0.223606	43.9088
3	F0011	24	rha1a-1	39808	1111.58	1921.1	321.023	0.699097	0.135543	0.901319	0.756698	0.131075	0.414056	43.4391
3	F0011	24	rha1a-1	33694	940.855	1535.03	256.509	0.708482	0.179692	0.896689	0.679485	0.16318	0.138364	40.9754
3	F0011	24	rha1a-1	42840	1196.24	2086.4	348.644	0.695613	0.12367	0.916149	0.653304	0.118334	0.421209	66.3538
3	F0011	24	rha1a-1	32663	912.066	1533.56	256.263	0.671208	0.174528	0.908057	0.509181	0.12452	0.45583	45.5684
3	F0011	24	rha1a-1	26637	743.799	1595.94	266.687	0.67444	0.13142	0.894734	0.755954	0.172685	0.431364	31.4996
3	F0011	24	rha1a-1	37707	1052.91	1967.97	328.855	0.656253	0.122347	0.928542	0.869128	0.129753	0.362428	45.8595
3	F0011	24	rha1a-1	37753	1054.2	1930.43	322.582	0.679854	0.127307	0.919758	0.407734	0.145668	0.370622	63.7195
3	F0011	24	rha1a-1	30848	861.384	1549.82	258.98	0.691644	0.16139	0.9044	0.846683	0.14899	0.307549	35.9443
3	F0011	24	rha1a-1	24949	696.664	1096.51	183.231	0.746149	0.260756	0.901087	0.84911	0.18552	0.386156	41.7011
3	F0011	24	rha1a-1	33724	941.692	1785.78	298.41	0.67636	0.13289	0.894825	0.83274	0.166212	0.308043	38.8751
3	F0011	24	rha1a-1	31311	874.313	1533.31	256.222	0.746282	0.167357	0.895731	0.826591	0.168086	0.287293	27.9207
3	F0011	24	rha1a-1	41859	1168.85	1560.73	260.803	0.707675	0.215945	0.909662	0.653143	0.128879	0.36199	47.9002

## Sheet: sinal7-2
Supp Table 4. Raw data used for morphological analysis. Run F0008 was used for plots drawing and data statistical analysis.
C.
Replicate	Run	Day	Line	AREA_PX	AREA_MM	PERIMETER_PX	PERIMETER_MM	COMPACTNESS	ROUNDNESS	ROUNDNESS2	ISOTROPY	ECCENTRICITY	RMS	SOL
1	F0008	10	Col-0	1117	31.1906	231.865	38.7454	0.713282	0.261091	0.93463	0.809799	0.196721	0.254936	4.90242
1	F0008	10	Col-0	966	26.9741	241.966	40.4332	0.676471	0.207339	0.926542	0.78521	0.213554	0.56018	5.21843
1	F0008	10	Col-0	1177	32.866	216.551	36.1864	0.744937	0.315402	0.905624	0.804446	0.186441	0.24003	4.04503
1	F0008	10	Col-0	1676	46.7998	314.25	52.5122	0.650621	0.213272	0.911257	0.796538	0.196475	0.524163	3.91468
1	F0008	10	Col-0	1496	41.7736	257.279	42.9922	0.680929	0.284009	0.897744	0.789826	0.25484	0.222582	3.2754
1	F0008	10	Col-0	1647	45.99	332.434	55.5507	0.610679	0.187281	0.896662	0.802883	0.187012	0.395052	7.34669
1	F0008	10	Col-0	1218	34.0108	228.551	38.1917	0.716049	0.293015	0.903302	0.781416	0.21438	0.625068	3.90887
1	F0008	10	Col-0	1354	37.8084	259.421	43.3502	0.683148	0.252823	0.912851	0.801927	0.188406	0.378881	5.08789
1	F0008	10	Col-0	1027	28.6774	208.551	34.8496	0.744743	0.296725	0.925007	0.804119	0.183293	0.363369	2.83934
1	F0008	10	Col-0	1161	32.4192	254.593	42.5433	0.676968	0.225086	0.932576	0.802448	0.172036	0.320982	5.1068
1	F0008	10	Col-0	1501	41.9132	305.463	51.0439	0.653461	0.20215	0.934147	0.806182	0.159413	0.470808	4.37109
1	F0008	10	Col-0	905	25.2708	221.723	37.0506	0.689787	0.231333	0.925186	0.798612	0.201724	0.494501	4.24751
1	F0008	10	Col-0	1064	29.7106	235.037	39.2754	0.680307	0.242036	0.913331	0.74356	0.253109	0.679989	5.28665
1	F0008	10	Col-0	1180	32.9497	256.936	42.9349	0.686446	0.224617	0.919929	0.806676	0.185881	0.329447	3.69153
1	F0008	10	Col-0	1387	38.7299	263.179	43.978	0.677908	0.251643	0.916846	0.759357	0.193653	0.471448	3.63446
1	F0008	10	Col-0	974	27.1975	231.865	38.7454	0.702742	0.227666	0.927374	0.807658	0.19429	0.577676	3.57392
1	F0008	10	Col-0	1286	35.9096	243.037	40.6122	0.69401	0.273595	0.926585	0.747222	0.220937	0.601589	6.87092
1	F0008	10	Col-0	973	27.1696	178.752	29.8701	0.776536	0.382666	0.923231	0.801135	0.172291	0.399243	4.20966
1	F0008	10	Col-0	926	25.8572	212.652	35.5348	0.635117	0.257325	0.915193	0.740386	0.24226	0.627245	5.75486
1	F0008	10	Col-0	1384	38.6461	280.593	46.888	0.659362	0.220898	0.913133	0.781536	0.226954	0.540328	3.44003
1	F0008	11	Col-0	1693	47.2745	316.978	52.968	0.656711	0.211743	0.89028	0.778327	0.237741	0.757403	5.33077
1	F0008	11	Col-0	1489	41.5781	318.877	53.2854	0.638508	0.184017	0.920754	0.806764	0.172886	0.659935	11.0034
1	F0008	11	Col-0	1695	47.3303	322.777	53.937	0.676107	0.204444	0.8649	0.771332	0.258432	0.769165	6.38112
1	F0008	11	Col-0	2580	72.0427	410.919	68.6659	0.600559	0.192007	0.87901	0.752499	0.25828	0.780491	8.37558
1	F0008	11	Col-0	2244	62.6604	375.605	62.7649	0.629453	0.19988	0.845937	0.735361	0.350866	0.7679	5.99643
1	F0008	11	Col-0	2360	65.8995	411.546	68.7707	0.549476	0.175099	0.897706	0.780279	0.246015	0.676059	7.27161
1	F0008	11	Col-0	1735	48.4473	331.019	55.3144	0.607493	0.198977	0.908652	0.770719	0.212666	0.649319	6.35447
1	F0008	11	Col-0	2023	56.4893	311.22	52.0059	0.684602	0.262464	0.88985	0.786555	0.234979	0.685332	5.98122
1	F0008	11	Col-0	1599	44.6497	284.149	47.4823	0.673263	0.248866	0.918616	0.766314	0.242995	0.797802	5.29331
1	F0008	11	Col-0	1798	50.2065	330.635	55.2501	0.620428	0.206682	0.888369	0.772468	0.307568	0.816071	5.67353
1	F0008	11	Col-0	2264	63.2188	402.233	67.2144	0.629939	0.175846	0.894983	0.7582	0.285945	0.806088	8.90636
1	F0008	11	Col-0	1356	37.8643	287.22	47.9955	0.622304	0.206557	0.905996	0.783817	0.229091	0.720711	4.03835
1	F0008	11	Col-0	1638	45.7387	300.149	50.1559	0.63785	0.228481	0.916951	0.793554	0.208225	0.613405	3.61966
1	F0008	11	Col-0	1808	50.4857	342.534	57.2386	0.637968	0.193643	0.910687	0.784893	0.209248	0.710111	4.88717
1	F0008	11	Col-0	2047	57.1594	362.09	60.5065	0.636307	0.196198	0.879934	0.752654	0.288317	0.783191	4.5022
1	F0008	11	Col-0	1507	42.0807	259.907	43.4313	0.69898	0.280342	0.911421	0.790164	0.247499	0.6049	4.03716
1	F0008	11	Col-0	1962	54.7859	368.333	61.5497	0.64881	0.18173	0.912949	0.789152	0.214706	0.669951	8.48165
1	F0008	11	Col-0	1480	41.3268	260.593	43.5459	0.718796	0.273871	0.905051	0.780178	0.249038	0.701249	3.80068
1	F0008	11	Col-0	1483	41.4106	275.321	46.007	0.660873	0.245851	0.921594	0.782434	0.196535	0.727663	8.01146
1	F0008	11	Col-0	1937	54.0878	360.191	60.1891	0.61453	0.187618	0.898927	0.786313	0.244524	0.762577	5.16262
1	F0008	12	Col-0	2494	69.6412	398.333	66.5628	0.642452	0.197521	0.848062	0.712887	0.378512	0.845318	7.74699
1	F0008	12	Col-0	2271	63.4143	372.09	62.1775	0.663647	0.206125	0.869644	0.755283	0.309257	0.834516	6.77059
1	F0008	12	Col-0	2487	69.4458	418.174	69.8782	0.5885	0.17872	0.833497	0.667984	0.452471	0.895374	10.2935
1	F0008	12	Col-0	3754	104.825	497.63	83.1555	0.629338	0.190499	0.83431	0.71606	0.385465	0.859384	6.64997
1	F0008	12	Col-0	3203	89.439	457.144	76.3903	0.622183	0.192602	0.809684	0.636304	0.422939	0.887172	9.02279
1	F0008	12	Col-0	3458	96.5595	501.973	83.8813	0.563559	0.172455	0.81604	0.698835	0.379836	0.867249	8.55523
1	F0008	12	Col-0	2699	75.3656	437.789	73.156	0.574867	0.176963	0.876537	0.751904	0.312252	0.832239	11.2175
1	F0008	12	Col-0	2745	76.65	352.191	58.8523	0.71022	0.278097	0.897216	0.77605	0.251611	0.780485	4.98689
1	F0008	12	Col-0	2249	62.8	343.019	57.3197	0.686508	0.240194	0.876061	0.73219	0.388766	0.883506	4.27034
1	F0008	12	Col-0	2474	69.0828	386.919	64.6554	0.618036	0.207668	0.825194	0.702977	0.444033	0.893515	5.62813
1	F0008	12	Col-0	3081	86.0323	445.446	74.4354	0.648222	0.195125	0.839662	0.711097	0.43789	0.885524	11.1084
1	F0008	12	Col-0	1959	54.7022	359.019	59.9933	0.640824	0.190989	0.836721	0.720912	0.413147	0.791324	5.73558
1	F0008	12	Col-0	2507	70.0042	359.99	60.1555	0.617792	0.243099	0.880917	0.760723	0.292732	0.842648	6.43359
1	F0008	12	Col-0	2662	74.3324	404.333	67.5654	0.638216	0.204616	0.866769	0.74559	0.35252	0.857286	5.23065
1	F0008	12	Col-0	2950	82.3744	446.517	74.6144	0.610261	0.185933	0.846605	0.696952	0.38003	0.871277	9.11729
1	F0008	12	Col-0	2077	57.9971	346.434	57.8902	0.656448	0.217474	0.88347	0.757836	0.305116	0.808079	4.91141
1	F0008	12	Col-0	2760	77.0689	444.517	74.2802	0.62713	0.175526	0.879648	0.720356	0.282969	0.830194	7.51304
1	F0008	12	Col-0	2148	59.9797	369.647	61.7692	0.670621	0.197547	0.836976	0.70769	0.387121	0.853717	9.78818
1	F0008	12	Col-0	2093	58.4439	355.605	59.4228	0.633091	0.20799	0.844122	0.719909	0.343558	0.847959	5.47014
1	F0008	12	Col-0	2475	69.1107	383.262	64.0443	0.597826	0.211735	0.870514	0.757355	0.300169	0.864843	5.15919
1	F0008	13	Col-0	3474	97.0063	472.801	79.0066	0.622358	0.195291	0.806719	0.653305	0.475893	0.892269	7.93207
1	F0008	13	Col-0	3283	91.6729	406.96	68.0044	0.697472	0.249101	0.833012	0.714892	0.466966	0.893234	7.50807
1	F0008	13	Col-0	3511	98.0394	508.5	84.9719	0.58791	0.170632	0.795557	0.632472	0.506113	0.917814	10.282
1	F0008	13	Col-0	5194	145.035	610.683	102.047	0.628205	0.175017	0.819024	0.714524	0.464264	0.864853	9.57432
1	F0008	13	Col-0	4341	121.216	546.742	91.3624	0.64762	0.182488	0.796618	0.695047	0.473001	0.869936	8.84957
1	F0008	13	Col-0	4538	126.717	576.156	96.2776	0.60709	0.171788	0.77442	0.657926	0.460723	0.817382	9.90392
1	F0008	13	Col-0	3553	99.2122	488.316	81.5992	0.581506	0.187242	0.835019	0.704061	0.417263	0.889889	7.94371
1	F0008	13	Col-0	3964	110.689	448.316	74.915	0.692402	0.247842	0.818454	0.415941	0.434904	0.856287	4.26337
1	F0008	13	Col-0	3222	89.9695	414.132	69.2028	0.680752	0.236079	0.826564	0.663875	0.577368	0.926546	7.45655
1	F0008	13	Col-0	3459	96.5874	480.274	80.2554	0.607695	0.188444	0.78705	0.63042	0.645357	0.929433	7.77566
1	F0008	13	Col-0	4669	130.375	575.512	96.1699	0.651549	0.177144	0.808577	0.584242	0.512635	0.884274	7.89548
1	F0008	13	Col-0	2734	76.3429	429.002	71.6877	0.642992	0.186676	0.832417	0.738857	0.432331	0.886211	7.6902
1	F0008	13	Col-0	3228	90.1371	452.274	75.5765	0.621726	0.198308	0.841455	0.605131	0.38921	0.86381	5.98544
1	F0008	13	Col-0	3495	97.5927	460.174	76.8965	0.643173	0.207402	0.814068	0.681785	0.493779	0.900476	4.91016
1	F0008	13	Col-0	4155	116.022	531.914	88.8845	0.629641	0.184543	0.825181	0.70874	0.414774	0.850893	9.15162
1	F0008	13	Col-0	3119	87.0934	365.262	61.0365	0.72518	0.293776	0.836887	0.734761	0.382051	0.765153	4.46425
1	F0008	13	Col-0	4099	114.458	536.357	89.6271	0.668352	0.179052	0.841647	0.727256	0.427632	0.888154	11.3823
1	F0008	13	Col-0	3009	84.0218	440.86	73.6691	0.671652	0.19455	0.815828	0.69369	0.544802	0.908609	8.29644
1	F0008	13	Col-0	3177	88.713	448.416	74.9318	0.686325	0.198547	0.815231	0.649991	0.547964	0.915228	6.34687
1	F0008	13	Col-0	3708	103.54	500.701	83.6687	0.627305	0.185863	0.803135	0.571308	0.486699	0.872098	8.83522
1	F0008	14	Col-0	4527	126.41	519.044	86.7339	0.648103	0.21116	0.782013	0.608445	0.58794	0.907155	8.57279
1	F0008	14	Col-0	4306	120.239	583.813	97.5571	0.669569	0.158758	0.839346	0.665742	0.431212	0.858991	9.951
1	F0008	14	Col-0	4730	132.078	551.387	92.1386	0.619921	0.195505	0.791224	0.675762	0.566633	0.90596	5.89619
1	F0008	14	Col-0	7167	200.128	744.909	124.477	0.593737	0.162308	0.806332	0.679402	0.428006	0.80119	8.23901
1	F0008	14	Col-0	5809	162.208	658.482	110.035	0.606241	0.168354	0.803123	0.702886	0.487538	0.895572	7.16406
1	F0008	14	Col-0	6147	171.646	725.595	121.249	0.552788	0.146718	0.803905	0.646014	0.454596	0.85355	10.9972
1	F0008	14	Col-0	4872	136.043	583.914	97.5739	0.594872	0.179564	0.815151	0.704515	0.506753	0.895752	5.65599
1	F0008	14	Col-0	5729	159.974	653.654	109.228	0.607336	0.168497	0.84508	0.622767	0.326049	0.784583	6.91238
1	F0008	14	Col-0	4502	125.712	478.073	79.8876	0.724843	0.247529	0.790309	0.642319	0.657199	0.929562	5.47512
1	F0008	14	Col-0	4669	130.375	592.399	98.9918	0.603074	0.167188	0.762831	0.552742	0.547635	0.886998	7.65067
1	F0008	14	Col-0	5887	164.386	702.524	117.394	0.585655	0.149893	0.81687	0.583942	0.431152	0.857129	9.46085
1	F0008	14	Col-0	3722	103.931	481.487	80.4581	0.639409	0.201751	0.837317	0.689038	0.352881	0.714622	6.20742
1	F0008	14	Col-0	4174	116.553	552.6	92.3413	0.602831	0.171767	0.825363	0.556938	0.419982	0.853148	6.92381
1	F0008	14	Col-0	4934	137.775	561.127	93.7662	0.722401	0.196919	0.755494	0.588777	0.73131	0.934685	6.27807
1	F0008	14	Col-0	5711	159.471	636.34	106.335	0.649568	0.177232	0.793269	0.681633	0.506761	0.863869	9.02276
1	F0008	14	Col-0	3905	109.041	518.215	86.5955	0.737767	0.18273	0.860362	0.78461	0.435335	0.868076	10.6571
1	F0008	14	Col-0	5561	155.283	651.411	108.853	0.672756	0.164684	0.830853	0.611959	0.475113	0.871726	9.59558
1	F0008	14	Col-0	4154	115.994	520.701	87.0108	0.653761	0.192531	0.792454	0.627113	0.501396	0.835069	4.78599
1	F0008	14	Col-0	4170	116.441	511.186	85.4208	0.672147	0.200534	0.778931	0.602294	0.557528	0.887439	6.60815
1	F0008	14	Col-0	5130	143.248	568.014	94.9171	0.65342	0.199806	0.801537	0.683422	0.528443	0.909729	6.88967
1	F0008	15	Col-0	6206	173.293	712.181	119.008	0.587133	0.153759	0.819116	0.678604	0.443107	0.833489	6.25346
1	F0008	15	Col-0	6105	170.473	733.051	122.495	0.628992	0.142767	0.871762	0.776171	0.325763	0.760735	10.1558
1	F0008	15	Col-0	6626	185.021	732.281	122.367	0.583121	0.155276	0.810727	0.619735	0.394228	0.841144	12.6924
1	F0008	15	Col-0	9842	274.823	975.803	163.06	0.562271	0.129888	0.840969	0.758037	0.291341	0.668019	10.4044
1	F0008	15	Col-0	8269	230.899	842.791	140.833	0.579671	0.146293	0.837754	0.689616	0.362538	0.773583	10.7394
1	F0008	15	Col-0	8797	245.643	902.489	150.809	0.575343	0.135725	0.814982	0.74178	0.402542	0.726722	12.5297
1	F0008	15	Col-0	7001	195.492	746.465	124.737	0.574606	0.157889	0.838779	0.654792	0.377933	0.833396	9.65576
1	F0008	15	Col-0	8075	225.482	825.051	137.869	0.578356	0.14907	0.878463	0.525092	0.23528	0.645149	10.2717
1	F0008	15	Col-0	6535	182.48	613.47	102.513	0.680942	0.218207	0.842503	0.683343	0.383731	0.854961	11.7412
1	F0008	15	Col-0	6974	194.739	762.222	127.37	0.57914	0.150844	0.835657	0.642769	0.37541	0.800108	8.53685
1	F0008	15	Col-0	8802	245.783	839.477	140.279	0.585356	0.156954	0.845748	0.500476	0.321379	0.750302	7.21472
1	F0008	15	Col-0	5279	147.408	605.855	101.24	0.622524	0.180728	0.819392	0.694654	0.413897	0.797891	5.15723
1	F0008	15	Col-0	5749	160.532	672.624	112.398	0.595813	0.159682	0.889535	0.667805	0.257908	0.707965	8.19082
1	F0008	15	Col-0	7212	201.384	734.624	122.758	0.639078	0.167933	0.840156	0.533676	0.376421	0.845637	8.12035
1	F0008	15	Col-0	8092	225.957	870.507	145.465	0.609567	0.13419	0.83689	0.740027	0.346127	0.746319	11.5714
1	F0008	15	Col-0	5710	159.443	638.884	106.76	0.654817	0.175793	0.85887	0.781473	0.34908	0.766984	7.72329
1	F0008	15	Col-0	7823	217.725	745.495	124.369	0.630734	0.176886	0.843134	0.691862	0.318473	0.660226	7.73565
1	F0008	15	Col-0	5674	157.916	657.553	109.698	0.583325	0.164906	0.820594	0.699527	0.356891	0.723138	8.53014
1	F0008	15	Col-0	5772	160.643	636.784	106.233	0.622385	0.178876	0.812461	0.475971	0.423963	0.859495	7.13947
1	F0008	15	Col-0	6967	193.902	786.909	131.278	0.604459	0.141386	0.825623	0.740775	0.377672	0.822764	9.85273
1	F0008	16	Col-0	8587	239.779	893.762	149.35	0.580831	0.135085	0.860555	0.777762	0.259674	0.626208	12.9136
1	F0008	16	Col-0	8652	241.594	891.519	148.976	0.616459	0.136793	0.877835	0.607992	0.236294	0.568122	11.7616
1	F0008	16	Col-0	9450	263.877	830.708	138.814	0.559867	0.172086	0.861135	0.576463	0.228334	0.646607	11.8049
1	F0008	16	Col-0	13529	377.777	1174.56	196.272	0.558819	0.123233	0.89603	0.734027	0.168105	0.510278	11.1849
1	F0008	16	Col-0	11563	322.88	989.318	165.318	0.569746	0.14846	0.860997	0.745082	0.234275	0.564317	8.3647
1	F0008	16	Col-0	11649	325.281	1211.08	202.376	0.52751	0.0998047	0.878215	0.640435	0.225396	0.625806	14.0112
1	F0008	16	Col-0	9814	274.041	895.034	149.563	0.5755	0.153949	0.861159	0.724187	0.244173	0.678967	9.85541
1	F0008	16	Col-0	11423	318.97	1104.27	184.527	0.599821	0.117717	0.8675	0.619415	0.251099	0.597991	14.4302
1	F0008	16	Col-0	9200	256.049	830.021	138.47	0.649076	0.16781	0.871531	0.673579	0.27639	0.701718	9.84793
1	F0008	16	Col-0	9329	259.639	965.217	161.025	0.568911	0.125833	0.862604	0.472614	0.237462	0.516801	11.958
1	F0008	16	Col-0	12398	345.054	1021.5	170.415	0.60375	0.149308	0.862271	0.605334	0.238369	0.564048	13.7578
1	F0008	16	Col-0	7294	203.002	825.921	137.786	0.61181	0.134369	0.856775	0.575767	0.258429	0.544577	9.41102
1	F0008	16	Col-0	8081	225.65	740.08	123.67	0.634401	0.185403	0.858551	0.625245	0.271913	0.644526	14.6437
1	F0008	16	Col-0	9895	276.303	838.749	140.158	0.63814	0.176751	0.856528	0.748128	0.309431	0.736765	7.97989
1	F0008	16	Col-0	11520	321.679	985.703	164.714	0.614958	0.148995	0.858893	0.579433	0.236312	0.485005	11.1253
1	F0008	16	Col-0	7379	206.048	751.495	125.577	0.649617	0.164193	0.864219	0.789259	0.25483	0.577064	7.48408
1	F0008	16	Col-0	10861	302.277	928.59	154.914	0.640389	0.158282	0.850565	0.625963	0.257982	0.454823	11.2789
1	F0008	16	Col-0	8173	227.466	830.749	138.592	0.586383	0.148817	0.858394	0.593619	0.243444	0.489613	8.20763
1	F0008	16	Col-0	7962	221.594	805.294	134.345	0.593603	0.154285	0.856036	0.555799	0.274262	0.657649	8.49033
1	F0008	16	Col-0	9316	259.278	840.164	140.162	0.600412	0.165849	0.870806	0.616728	0.246779	0.669548	9.72531
1	F0008	17	Col-0	11592	323.689	988.732	165.22	0.562664	0.149008	0.898476	0.682499	0.170097	0.30336	13.8026
1	F0008	17	Col-0	12219	341.197	969.845	162.064	0.608728	0.163245	0.89142	0.567309	0.191496	0.48524	10.9031
1	F0008	17	Col-0	12337	344.492	1054.57	176.223	0.563539	0.139401	0.859937	0.549449	0.213173	0.398433	17.2263
1	F0008	17	Col-0	18440	514.91	1434.7	239.744	0.564501	0.112576	0.902219	0.562599	0.143272	0.465551	17.4343
1	F0008	17	Col-0	15482	432.312	1134.31	189.547	0.561308	0.151207	0.887564	0.475302	0.176259	0.157635	13.1379
1	F0008	17	Col-0	15374	429.296	1351.65	225.865	0.524173	0.105747	0.897028	0.599428	0.16621	0.5213	13.5252
1	F0008	17	Col-0	13353	372.863	1094.27	182.856	0.577877	0.140132	0.881974	0.511853	0.200105	0.303818	12.2232
1	F0008	17	Col-0	15480	432.256	1189.87	198.831	0.580166	0.137399	0.886928	0.550122	0.192828	0.60997	21.284
1	F0008	17	Col-0	12733	355.55	974.046	162.766	0.623433	0.168648	0.894533	0.720447	0.225701	0.642441	10.1218
1	F0008	17	Col-0	12547	350.356	1152.9	192.653	0.547689	0.118623	0.869064	0.505541	0.213075	0.402074	18.1341
1	F0008	17	Col-0	16305	455.293	1151.83	192.474	0.589693	0.154439	0.891536	0.612331	0.171216	0.35715	13.4904
1	F0008	17	Col-0	10021	279.821	995.502	166.352	0.603966	0.127068	0.892967	0.572279	0.18614	0.357533	12.2243
1	F0008	17	Col-0	11008	307.382	907.377	151.626	0.616384	0.168013	0.87954	0.655554	0.1985	0.433636	10.5633
1	F0008	17	Col-0	12998	362.95	986.146	164.788	0.616691	0.167959	0.885342	0.731451	0.23976	0.648248	9.10417
1	F0008	17	Col-0	15274	426.504	1330.82	222.385	0.577467	0.108373	0.898602	0.624465	0.156973	0.477478	16.1068
1	F0008	17	Col-0	10166	283.87	758.423	126.735	0.651207	0.222094	0.899223	0.715724	0.161338	0.448528	10.7122
1	F0008	17	Col-0	13915	388.556	1089.26	182.019	0.579671	0.147377	0.895124	0.619911	0.17111	0.497213	20.2631
1	F0008	17	Col-0	10788	301.239	1015.26	169.653	0.572763	0.131522	0.865503	0.693526	0.230132	0.600446	9.85132
1	F0008	17	Col-0	10898	304.31	1056.13	176.483	0.568522	0.122779	0.894171	0.821898	0.177402	0.281195	10.7326
1	F0008	17	Col-0	11932	333.183	1079.3	180.355	0.559951	0.128718	0.902413	0.540839	0.167766	0.50599	16.8958
1	F0008	18	Col-0	15652	437.059	1126.7	188.275	0.567122	0.15494	0.89795	0.459441	0.154081	0.389551	13.3433
1	F0008	18	Col-0	15951	445.408	1121.73	187.444	0.592445	0.159303	0.880255	0.709173	0.183616	0.516601	18.6895
1	F0008	18	Col-0	17002	474.755	1162.66	194.284	0.549409	0.158055	0.881571	0.505408	0.188675	0.379496	19.2439
1	F0008	18	Col-0	23414	653.801	1550.26	259.054	0.565064	0.122427	0.903717	0.541762	0.149497	0.367644	13.5857
1	F0008	18	Col-0	20501	572.46	1338.38	223.648	0.553363	0.143822	0.881261	0.588943	0.182355	0.467764	13.4445
1	F0008	18	Col-0	20123	561.905	1402.12	234.299	0.526656	0.128627	0.893777	0.627049	0.154127	0.431628	21.1253
1	F0008	18	Col-0	17965	501.646	1293.51	216.15	0.578657	0.134927	0.896831	0.635638	0.155215	0.345731	18.4679
1	F0008	18	Col-0	20982	585.891	1397.11	233.461	0.561001	0.135082	0.904237	0.435828	0.154888	0.533236	20.5723
1	F0008	18	Col-0	17100	477.492	1316.24	219.947	0.580941	0.124033	0.896003	0.424849	0.183755	0.556846	15.1509
1	F0008	18	Col-0	16964	473.694	1434.36	239.687	0.560293	0.103615	0.87946	0.473335	0.217039	0.485302	22.2233
1	F0008	18	Col-0	22461	627.19	1393.01	232.776	0.62083	0.145456	0.886848	0.625301	0.172232	0.434109	12.7432
1	F0008	18	Col-0	13801	385.372	1096.21	183.181	0.624225	0.144322	0.892911	0.548362	0.177199	0.494859	14.4779
1	F0008	18	Col-0	15120	422.203	1099.93	183.802	0.597463	0.157048	0.882075	0.739638	0.199956	0.387628	17.6778
1	F0008	18	Col-0	17627	492.208	1206.94	201.684	0.609467	0.152061	0.891241	0.667411	0.187224	0.629807	11.8482
1	F0008	18	Col-0	20470	571.594	1551.9	259.328	0.574984	0.106807	0.887686	0.537021	0.222288	0.545865	21.9297
1	F0008	18	Col-0	14328	400.088	1250.15	208.905	0.626388	0.115204	0.891044	0.488357	0.192843	0.605197	15.2212
1	F0008	18	Col-0	17873	499.077	1437.19	240.159	0.563924	0.108737	0.894716	0.417317	0.15969	0.552629	14.0997
1	F0008	18	Col-0	14902	416.116	1257.65	210.158	0.57417	0.118395	0.892258	0.609646	0.191671	0.698608	13.8924
1	F0008	18	Col-0	14904	416.172	1274.92	213.044	0.575266	0.115224	0.904569	0.661413	0.143671	0.464053	12.872
1	F0008	18	Col-0	15072	420.863	1185.04	198.024	0.561738	0.13487	0.899505	0.436345	0.166992	0.411714	15.5425
1	F0008	19	Col-0	21579	602.561	1363.01	227.763	0.61365	0.145964	0.8746	0.593383	0.212851	0.468501	17.9287
1	F0008	19	Col-0	20929	584.411	1531.62	255.938	0.598296	0.112114	0.867028	0.415766	0.239797	0.560632	12.1852
1	F0008	19	Col-0	23492	655.979	1358.86	227.071	0.584931	0.159874	0.854269	0.565348	0.24011	0.357159	23.7532
1	F0008	19	Col-0	30547	852.979	1886.35	315.216	0.594728	0.107878	0.867452	0.660395	0.190698	0.334211	22.0657
1	F0008	19	Col-0	27353	763.792	1808.65	302.232	0.560788	0.105076	0.880373	0.624859	0.20579	0.528193	16.5095
1	F0008	19	Col-0	25989	725.704	1715.34	286.639	0.555143	0.110994	0.884283	0.549905	0.178323	0.359727	19.6158
1	F0008	19	Col-0	23374	652.684	1556.79	260.144	0.575402	0.121195	0.889544	0.475299	0.181272	0.467165	18.0756
1	F0008	19	Col-0	27189	759.212	1769.2	295.639	0.551725	0.109157	0.848559	0.476489	0.221619	0.277844	17.7655
1	F0008	19	Col-0	21588	602.813	1526.34	255.057	0.560917	0.116444	0.865782	0.520054	0.229587	0.576581	15.529
1	F0008	19	Col-0	22638	632.132	1681.11	280.92	0.570715	0.100659	0.858424	0.608014	0.265963	0.576344	24.1894
1	F0008	19	Col-0	30028	838.487	1754.75	293.225	0.626759	0.122547	0.885937	0.573646	0.189737	0.359999	18.8827
1	F0008	19	Col-0	18706	522.337	1175.18	196.377	0.663333	0.170208	0.868313	0.622596	0.242858	0.513311	20.0227
1	F0008	19	Col-0	20620	575.783	1478.99	247.144	0.582272	0.118459	0.886442	0.481147	0.191033	0.467344	18.522
[truncated: 1,543 more rows]
